# Supplementary material for: Immunoglobulin heavy chain locus duplication in bats
Source: Sci Adv. 2026 Jul 29;12(31):eaeb6714. doi: 10.1126/sciadv.aeb6714 (PMC13418733; doi:10.1126/sciadv.aeb6714)
Supplement: Supplementary file 2 — Data S1 to S3 [file sciadv.aeb6714_data_s1_to_s3.zip]

Archive with 3 entries (3 files):
- aeb6714_data_s1.phy
- aeb6714_data_s2.txt
- aeb6714_data_s3.xlsx
