# Supplementary material for: Immunoglobulin heavy chain locus duplication in bats
Source: Sci Adv. 2026 Jul 29;12(31):eaeb6714. doi: 10.1126/sciadv.aeb6714 (PMC13418733; doi:10.1126/sciadv.aeb6714)
Supplement: Supplementary file 2 — Data S1 to S3 [file sciadv.aeb6714_data_s1_to_s3.zip › aeb6714_data_s1.phy]

 61 6153
Eonycteris_spelaea_PUFA01000875 AGAGCTCGTCCGCCCC-AGCTC--TCTTCCCCCTTGTCTCCTGTGAGAACGTCCTGCTGGACGAGAATCTGGTGGCCATGGGCTGCCTGGCCCGGGACTTCCTGCCCAGCTCCGTCTCCTTCTCCTGGTCCTACAAGAACAACAGCGCCATCGGCACCAGCGCCATCACGAGCTTCCCGTCTGTCCTGAG-GGGGGCAAGTACCTGGCCACCTCCCAGCTGTTCCTGCCCTCGGAGAGCATCCTCAAGGGCTTGGATGAGTTCGTGACGTGTAGTGTCAAGCACAGTGCCGGTAACAAAAATGTGCAAGTTCCCCTCACAGGTGAGACGGAGCCTCC---TCCCCT----------TGGCC---------AGGCGGGC---AGGG-GTG-----GGGCCAGGCCAGGCTGA-----CGCACGTCTCCCCACC------ACAGT----GCCCAAAGACG------TGCCCCCCAACGTGACCGTCTTTGTCCCGCCCCGTGACGGCTTCTCCAACTCCGGCAGCGGCCTGCGCACGTCCAAGCTCCTCTGCCAGGCCACTGGCTTCAGCCCCAAGCAGATCTCCGTGTCCTGGCTGCAGGACGGGAAGCAGGTGGACTCTGGGGTCACCACGGACAAAGTGGAGGCTGAGCCCAAAGGGTCCGGACCCTTGACCTACAGGGTCACCAGCTCCCTGGTCATCACCGAAATCCAGTGGCTCAGCCAAAGCGTGTTCACCTGCCACGTGGAACACGGAAACATGAGCTTCAAGAAGAACGTGTCCTCCATGTGCGGCACCGGTGAGCGCTCCCTCCTG---------------CCCTCGTGTAC-AGC-------CCCC-----AACG-CACAGGCGCCCGC-CGGGCCTGCACACGCTGCCC---------CGATGAGCCC-GCTGCCCCCTGGGCCATGGTCACGCACGGAGGCTGAGAGCAGGGAGGGGCC--------------CGGTGGGTCGCCCGTC--------G------------GCACCTGGGCCCACTTTCATGGCTGG---CCATGGCTCAG-ACA--CGCTC-------------------------------------TTCC----------------------------G-CCT---------------CCAGGTACATCTGCCGGCATCAGAATCTTCACCATCGCGCCCTCCTTCGCCAGCATCTTCATCACCAAGACAGCAACGCTGTCCTGTCTGGTCACAGACCTGGCCACCTATGACAGCCTGTACATCTCCTGGACCCGCCAGAATGGCGAGCCTCTGGAAACCCATGTTAATGTCTCCGAGAGCCACCCCAATGCCACCTTCAGCGCCAAAGGCGTGGCTAACCGTGTGCGTGGAGGACTGGCAGTCGGGAGA-GAGTTCACGTGCACAGTGACCCACATGGACCTGCCCTCGCCACGGAAGGACACCATCTCCAAGCCCAAGGGTACGCCCTGCCCTCTGCCCCCCGCCCTCCGCCCTCTGCCCCGGGACCCTCCC----ACAGC----CTCCGCGGTCTGCAA-----ACAGCGTGGGCGGG--------------------------------------------------------------------------------------------------------------------------------------------------------------------------------------------------------------------------------------------------------------------------------------------------------------------------------------------------------------------------------------------------------------------------------------------------------------------------------------GC-----CGGGGGTCGCCCACGGTGCCC--CTGC---CTGGCCGCCACTCACAGCTGTCTC--TC-CCCCTCAGAGGCCGCCAGGCACATGCCCTCCGTGTACGTGCTGCCACCAACCCAGGAGCAGCTGAGCCTGCAGGAGCTGGCTTCGGTCACCTGCCTGGTGAAGGGCTTCTCCCCCTCAGACGTGTTTGTGCAGTGGATGCAGAGGGGGCAGCCCGTGGCCCCCAGCGCGTACGTGACCAGCGCCCCGATGCCCGAGCCCCAGACCCCCAACCTCTACTTCGTGTACAGCATCCTGACCGTGAACACGGACGACTGGCTCCGCGGGGAGACGTACACCTGCGTCGTGGGCCACGAGGCTCTGCCCCACTCGGTGACCGAGAGGACCGTGGACAAGTCCACCGGTAAACCCACCCTGTACAACGTGTCCCTGGTCCTGTCTGACACAGCCAGCACCTGCCAGTGACCGCCAGGCCACCCCTCA-CAGTGGTGCCTGGAGCCGCTGGCTGACCCGTCGCTGCATGGGTGTGCGTGCAGGCAA---ACTGACCGTGTCAAT------GGGGTGAGATGTCGCATTCTATAAAAATTAGAAATAAAAAGATCCATTCAAAAGATGCTGGTCCTGAGTGAGCGATGCTCTTGCCTGCTGGGCCCGTGGCTGTGCTG-------CCCCCGCCCC-GCAGACCACCCGCCACCGTCACCCCCCGCCCTGC--CTCCCGCTGCC--CCTGGCAGCCTC----AGCCGCT-CGCAC-----------------------------------------------------------------------------------------------AGCCCTCA----CAGCACCCACAGCCCAC-GCTCGCC-GCTGCTTTAGCTGCTGTCACAGCCACACAGGCACA-GGGCT---GTGTA-ACACCAATGCAACACATGCACACA--CACAGACACA----CTCACAGA------------------TATG----------AACG---------CATACACACAGAGGCAC-A------------------------CATGGAATGACACAAATGCCCATGGAC--AC-GG----ACATG--------------------CATGCAG-TGGACATGCACACAC--AGGCAGGTACA----CATATGCATG--------------------TACCC-GTGAACA------------------------------------------TATG--CACA--------------------CAGACACATGCACACTCATGCACACA----TGCA----TGCACACAGACA--CAGACACGCACAAT-----------------------------------------------------------CATAAACACATGCATGGACACATGGACACAGACACACAGACACATGCAC----ACATGGGTGCACACG--------TGGACACA-----------------------------------------TGCACA------CAAGTA-ACAGACACATG--CACACTCAC----------GCACACATGCA--------------TACACATAGACACA-------AT-CA-----TGA-AC--ATGCATG--AACACATGGACACACCAACACATGCGCA--------CTCATGCTCGCA----TG----------------CATG----CACA----------------CATG--TGTCT----------ACACAGACACAGACGCA------------CACACTCAT----------AAATATGCATGAACGCATGGACACA--TG--------CACACAAATA-----ACAGTCACATG--------------------C----ACTCATGCACACATG----CATGCACA--------CAC----ATGT-----GGA---CACTCATAGA--CATATATGCACAAATA-----CAC--------------------AGATACA----TTCATG----ATTGTGCACACGTGGACA----CATGCTCATGA--ACAGTTACAAGC--ACACTCATAACC-ATGTGTGCACATGTGCACACAGACACTCATGGACA--------------------------CACACAGACATGCAG----ATGCACACTGA----CACGTGTACACATGGATA------CACAGGTGTAGGCACACACAGACA-----CATGCATA-AGACATGT----ACAC-TGCAGGCATG----CACATGTGT--GCACAT----ACATGCA--------------CACAGACACGT--GTGCG------------------------------------------------------------CACATGGACGGCCGCCCCACGCGC--TGGCGCCTC--TGGCTGTGC----------CCCTCTCTGCACCATGCTCGCCGCAGCGTGTCCTGCCCAAGGTCCTGCTTGCGCTTCTGCCTCA-GCTCAGAGGCGCACCCACGGG-CTGGCCAGCCTGGACTCTGACCAGGCC-AGCGACCCAGGCAC-GGGCAAGGGGCTCGG-AGGTCCGTGCTGGGC---CTGGCAG-GTGCAGCTCCCCAGG-GACAGCTGGCATGTCGAGGGGGCGCCCCT-CCCGGGCCAGCTCTTGCTGAAAGCATCAGCACC----CACC---------GAGAACAAAAGGTGCTGGG----GTGCTCGCCGGGAGCGGGGAGGC-----------------------------------------------------------------------------GGGAAGAGTGGCGGC--CCGTGTCAGGGAG--------------------------------------------------------------------------------------------------------AGGCACAGG--CCCGAGGGGG--CTCTACTGCCCA--------TGGGCAGCGCCGTCCCC--TTTGG----CCACC----TCCTAGGCTTCCCGCGCCCCTGACCCTTT-----------GGGG-CCTGAGGTCTAGATGCTGCC--AAGGGCCCTTCTGTG-TGGGGGCTGC-AGACGCCCCTGAATGTGTCGGGCTGTCCATGCCAGTGTCACTCTCCCTGGGGCCTTGGGC--CTGTCCGACGCCTCAGTCCCAGAGCCACGAATCCCA-TGGGCTGGACAAGCAAGTCAGG-GCCTG----------ACACGGCCTCTCACACGCACCCTCCACTCTAAGAA-GAGAG----AGCCAGTGTCCTGGCAAGGTGGCAAGGA-GGGGCCCCTTGGGCCCAGACAGCTGCCTGCACC--------------------AAGAGCAGGTGACAGG-GGTCT-GCTCCAGCCTTC--CAGTCCCTGTGGTGCTGGCTGCC------CCACCCCCTGCAGAC-------CCCTGAGAGAGCT------GGGCCGCC------C---CCAGCCCC---ATCGGTGCTGCCAT---GTGTGCC------CGGGGCTG--CTGG----T-------TGG-------GGGCGCTG----C-------------CTCTGCC---CAG---GCCAGT------------GCCTAAGG--CA---CAG-TC-TG-CAGGCT-----------------------------------------CCGCACGG--CCCTTCCCTT--CCGTCCCCTGCTTCTGCCACC--------------------CACTGCCCAGCCCTCCTTGTGGGCAGCACAGCGGAGG--GTCTGGCGGGCTCAGAAAGCAGGCAGCCTGGG--GACCCC--GTGGTGCC---CACAGAGCCTGAG-TCCGTGCTATGTCT-CTGCAGAGGGGGAGCTGGGCGCCGAGGAGGAGGGCTTCGAGAACCTGAACACCATGGCCTCCACCTTCATCGTGCTCTTCCTCCTCAGCCTGTTCTACAGCACCACTGTCACTCTGTTCA
Miniopterus_natalensis_NW_015504874.1 AGAGCGAATCTGCCCCAAACC---TCTTCCCCCTCGTCTCCTGTGAGAGTCCCCTGTCCGATGAGAGCCTGGTGGCCATGGGTTGCCTGGCCAAGGACTTCATGCCCAACTCTGTCACCTTCTCCTGGAGCTATAAGAACAGCAGTGACATCAGCAGCCAGGCCGTCAATACCTTCTGGTCGGTCCTGAGTGAGGGGAAGTACTCGGCCAGCTCCCAGGTGTTGCTGCCCTCCGCTGACATCCTCCAGGGCACAGATGAGTTCGTGACCTGCAAAGTCAAACACCCTAAAGGGCAATCAGATGTGCAGGTGCCCATCCAAGGTGAGACGGGG--TCC----CCCCAG---------CTGA------------GCGGGT--GAGGT-GGGTC--CTAGCCCGGCCAGGCTGA-----CACA--TGTCCCCTCT----CAATAGC--AGT--GCAAGACGT-----TG-CCCCCACCGTGAATGTCTTCATCCCGCCCCGGGACTCCTTCTCT------GGCACCAGCGTCCGCACATCCAAGCTCGTCTGCCAGGCCACGGGCTTCAGCCCCAAGACAATCTCCGTGTCCTGGCTGCGGGATGGAAAGCTGCTGGACTCTGGCTTCACCACGGACAAACCACAAGTTGAGCACAAAGGGTCAGGACCCGTGACCTACAAGGTCACCAGCACACTGACCATCACCGAGAGTGACTGGCTCAGCCAGACCGTGTTCACCTGCCAAGTGGAGCACAGACAGCTGACCTTCCAGAAGAACGTGTCATCCATGTGTCTCCCCAGTGAGTGGTCCTGCCCCTCTGAGGGAGGCT--CCCCAGGGAGA-AGAC-----TCCCC-----AACA-CACAGGTGTCCACTCAGGCCTGCAGACACTGCCC--------CAGATGAGGCCAGCTACTCCCTGAGCCTTGGCTTCCTGGAGAGGCCAAGGACAGGGAGGGGGCCA--TGCAGGGCAGCTTGGGGCCACTTTTC-------------AGGTGG-GGCTCCAGTTGCC-CCTCC--ATCAGGACCCCAGGGCTCAGGAGA--GGTTGA----GTAAAGTCCAGTCTCCCCCGACATTTACCCAATCTCACATCCGACCAGTCGCTCACACCCCCTCT-CTTG------------TCTCAGGTACGTCCACCTCCATCCGAGTCTTCCCCATCGCCCCCACCTTCGCCAGCATCTTCCTCACCAAGGTAGCGAAGCTGTCCTGCCTGGTCACAGACCTGGCCACCTATGACAGCCTGAACATTGCCTGGACCCGCCAGAACAAGGAGGAACTGAAAACCCACATCAACATCTCCAAGAGCCATCCCAATGCCACTTTCAGCGCCACAGGGGAAGCC-ACAGTATGCGTGGAAGACTGGGAGTCAGGAGATGAGTTCACGTGCATAGTGACCCACACAGACCTGCCCTCACCGCTGAAGCTCTCTGTCTCCAGGCCCAAGGGTAAGCCCCACCC-CTC---CCTGCCCTT--CCTGCTGCCCCA-GACC-TCCC----ACAG-CAGCCTCCAGGGTCCAGAG-----ATGCCGCCGGCAGGTCCCGGAGC-A--------------------------------------------------------------------------------------------------------------------------------------------------------------------------------------------------------------------------------------------------------------------------------------------------------------------------------------------------------------------------------------------------------------------------------------------------------------------GCCCTCTGCGTCCCCTGTTGTCGGGAGACGAATCCCACTGCCACCCGATCTGAGCTCATCACCACC----TCTCTCCACAGATTTCGCCAAGCACATGCCCTCTGTCTACCTGCTGCCACCCAGCAGGGAGCAGCTGAGCCTGCGGGAGTCGGCCTCCATCACCTGCTTGGTGAAGGGCTTCTCGCCTGCAGACGTGTTTGTGCAGTGGATGCAGAGAGGGCAGCCCATGTCCCCCGACACATATGTGACCAGCGCCCCGATGCCTGAGCCCCAGGCCCCCGGCCTGTACTTCACCTACAGCATCCTGACCGTGACTGAGGAGGACTGGAGCGCCGGGGAGACCTACACCTGCGTTGTGGCCCACGAGGCCCTGCCCCACTCTGTGACCGAGAGGACCGTGGACAAGTCCACTGGTAAACCCACCCTGTACAACGTGTCCCTGGTCATGTCTGACCTGGCCAACACCTGCCACTGACCCCCAGGATGCCCCTCAAGGGTGGTCCCCGGAGCCTCTCGCTGACCTGTCACTG--TGTGTGCGCATGTATGCAA---ACTGACTGTGTCCAC------GAGGTGGGATGTTGCATTCTATAAAAATTAGAAATAAAAAGATCCGTTCAAAAGATGCTGGTCCTGAGTGAGCAATGCTCTCGCCTGCTGGGGCCACAGCTATGCTG--------CCCCATCCC-GCAGACCACCCTCCACCACCATCCCCACCGCTGCCTCACCCGCTGGCCTTCCACCCGCCTCTGGAAGCC-CTGAGCACC-----------------------------------------------------------------------------------------TACAGAGTGCTCA----CGGCAGACAGATCCAGT-GCTCATC-GCTCCTCTA-CTGCTGCTATGGGCTCACAGGAAC------------ACAGATGTGAA--C-ACACATGCACACAGGCAGGCATGCAG---TGGACATG--------------------AG----------CACA-----------CATGCGCACATGCAG-A----------------------GACATG----CATGC--ATGCACACAGAC-----------ATAT------ACA----------TACACTTACAAAGACATGGACACAC--AAACTCAGGTG----CATGCTCATA----------CATGG-----------ATGCACACTTGCACA--------------------------------TAAATG--TACACAGTGTTGCATACATGCAGGCAGACACATGCACAGGTATGGACACA----CACA--AAGGCACACATGCA--CATGGACACAGG-------------------------------------------------------------CACACACAGACATGCACGCACAAGGACATGGACACAGAGACACATGC-TGTGGACAG--GGGCACATA----------AACACA-----------------------------------------TGCACATACATGCAAAGACA--GGCGCAGGCACACATGTGCATGCTCA--TACACACGTTAATAC----------ATACACAGAC----------ATACACACAG--AGACACACATGCAC---AAG-CATGTGTGCATGCACAGAG-TGTACACAGAGAGACATGGAAAGATATTGGCATGTA--CA------CACAGCAGCACA----------------CATG--CACATGGATACAGGCACACACACAGGCATGCACACATGGACATGGGCACACAGCTAAGAGCGCACACAT-CA--AAAACATGGACACA--TGCACACAGACACACAGATACTTGCACACTCACACACAAGCGCAGGCATGTACACACAAAGACGCATACATAAGTGTATGCCGGCACA--TGCATGGACACATACAC-----GGA---CA--CATACA--CACAAAGGCACAAATG-----CACATGGATGC------------AGAGACA----CGCATG----CAG--------AGGCACACACCCAGACATATGT--ACACATGC------ACACACAGGCAA-AGGCATGGACACATGCACACAGAGGTACATGCACA--------------------CTCATACGCACATG--CACAT----ATGCACACACAGGCACACACACAGACA-AGTCATGAACACAGATGTACACTGACATGCACACA-----CATGGACACATAGGTGTTTTCACACACAAACACATG----CACAT--GC--AGACAC----ACATGCA------TGCATG--TACACACACGGA----C------------------------------------------------------ACACACTCACATGGATGCCCACCCTGTGCACCCTGGTCACTTGGTGCCTTTGCAGACACTCCTGCCTCTCTGCACCACGCTTGCTGCAGGGCTTCCTGCCCAAGG-CCTGCTTGTCC-TCTGTCTCA-GCTTGGAGGGGCATCCATGGGACAGCACAGCCAGGACTTTGACCA---------TCCCAGGCCCAGGGCTAAAAGCTCAG-AGGGCCACCCTGGG----CAGGCTGGCTACAGTTCCTCAGG-GACACCCC---------------GGCTGTGTCCAG----GCTGTTGATGAAATCAGCAGGGCC--CTCACCC----ATCTATGAACAGAAAAAG-TAGGG---ACG-TC-CTGGAGGCAGGGAGGCCATT-------CTGGCAGGCTCTGCCCT-GCAAACACC------TGGC----CCTG------GAAA----TG---GAGGGAAGAGGGACAGC--CTGCAGCAGGGAG---------------------------------------------------------------------------------------------------TGA-GGGGCACAGGGGCCCAAGCAGGT-CTCCATTCCCAGCAGATCAGAGGGCA---CTGCCCCT----TGGG--GTCACT----TCCTAGACACCCTATGTTCCTGGCCATTT-----------AGGGACCTGGGCTCCAGA------CTC---------------------------------CACTGTATGTGTC----TGTCCATCCCAATGTTACTCTCCCCAGAACCTCAGGTGTCTGCCTGACCCCTTGGTCCCAGAGACAT-ATTCTTAATGGGGAAGACAAGCCAGCCAGGGCCCCA-----------CATAGCTTCTCACAGGTGCCCTCCACTCCGAGAAGGAGAG--AGAGCAAGAGTCCCACTGAGGCAGCAAGGGATGGGTCCCTCAGGCCCAGGCATCTACCTGCCCCCACTGC-----CACCCCC--CACTGCAGGTGACAGGAGGCCCCACTCCCAGCTTTGTCACCCCAAGTGGCCCTGGCTGTCCC-CCACCCCGTCTAGGAGAGTCCAGGACCCTGGAAGCACTCCACTGGGGTCCCCACTCCCCATCCCAGCGCT---GCTG-CAC--CCACCCCCTGTGTC-----TGTGAACTGCTCTGT----CACCACCCCTGAACCCCAGGGCTCTCAAGACAGGTG-------TCTCTGCCGGGCCA---CCCGTC-----------AGGCTGTTGG-AGGCCCAGCTTGCACTTGGCTCAGGCTGCCCCCCCACCCACCTCTGAGATACAGTCTGCGCTCCGCAGGTC-CCCTCC-CTG--CTGCCCCCTGCTTCTG----------------------CCACCCCGCCCTGCCCTCCT---GGGGGGCACAGC-CAGG-AGCTGAGGGCAGCGAGAGGGTGGGTGGCCGGAG--GAGGAGGTTTGTCTTCCCCGGCAGAGCTCGAG--CTGTGTTCTGTCCCCTGCAGAGGGGGAGGTGAGCGCCGAGGAGGAGGGCTTCGAGAACCTGAACACCATGGCCTCCACCTTCATCGTTCTCTTCCTCCTCAGTCTCTTCTACAGCACGACCGTCACCCTGTTCA
Pipistrellus_abramus_cm097868.1 GGACTGCTGCTGCCCCCAACC---TCTTCCCCCTCATCTCCTGCGGGAACTCCCTGCCCGAGGAGAGCCTGGTGGCCATGGGCTGCCTGGCCAAGGACTTCCTGCCCAACACCGTCACCTTCTCCTGGAGCTATAAGAACACCAGCGCCATCAAC------GCCTTCCAGAATTTTCCCTCGGTCTTGAGCGAGGGCAAGTACGAGGCCAGCTCGCACGTCCTCCTGCCCACGGCCGACATCGTCCAGGGCACGGATGAGTTCGTGACGTGCAAGGTCAAACACCCCAATGGTGAAAAATCGGTGAACGTGCCTCTCCCAGGTGAG--TGGGCCTCC-----CCCTG-----CGGGCGGGCGGC-----AGGGTGGGC--GAGGG-GGG-----CGGC--GGCCGGGCTGA-----CGC---TGTCCCCTCC----CCGCAGT--CGG---CGTAGAGC-----TGCCACCCCACGTGAACGTCTTCATCCCACCCCGCGACTCCTTCACG------GGCCCCGGCCTCCGCACGTCCTCGCTCATCTGCCAGGCCACGGGCTTCAGCCCCAAGAAGATCGCCGTGTCCTGGCTGAAGGAGGGGAAGCTGCTGACCTCCGGCTTCGTCACGGACAATCCAGAAGTCGAGCGCAGAG---CCCGCCCCGTGACCTACAGGGTCACCAGCACGCTGACCGTCACCGAGAGCGACTGGCTGAGCCAGAGCGTGTTCACCTGCCAGGTGGAGCACCAGGCGCTCACCTTCCAGAAGAACGTGTCCTCCATGTGCGGCCCCAGTGAGTGGTCCCACCCC-------AAGGGC--CCC---GGCAG-AGC-------CCCC-----AGCT-CACAGGTGTCAGCTT-GGTCGGCAGA-CCTGCCC--------CTGACG-GGCCGGCGGCTCCCCGAGCCTTGGCTTCCCAGAGAGGCCAGGGGCGGGGAGGAGGGCC------------CCCAGGGAGGCTTGTC-------------GGGCGA--GGCCCGGTGTCC-CCTCT--GGCAGGACCCTAGGGCCCAGGAGA--GGCTCC----GCCAAGTCGAC----GCCT-----TGGCCTGA--CC------------------ACCCCC---GT-CCTG------------TCCCAGGTACGTCCA---CCATCCGAGTCTTCACCATCCCCCCGACCTTCGCCAGCATCTTCCTCACCAAGGAGGCCACGCTGTCCTGCCTGGTCACGGACCTGGCCACCTATGACAGCCTGCACATCTCCTGGACCCGCAAGAATGGCGTTGAGATGCAAACACACACCAACATCTCCGTGAGCCACCCCAACGCCACCTTCAGTGCCACGGGAAAGGCC-ACGGTGTGCGTGGAGGACTGGGAGTCGGGCGAGGAGTTCACCTGCACGGTGACACACACGGACCTGCCCTCGCCGCTGAAGCACACCATCTTCAGGCCCAAGGGTAGGC--TGCCC-----------CCCTT--CCCGCCACCCCA-GACCCTCCCACACACACATGGCATCCAGGGCTGGGG------ACCCCATG-GTAGGCCCGGAAGCAAGAGGCACACATGCATAGGCATGCA-----ACAGGCACACG------------GACACAGGCACACACAGAGACATGC-----------------------------------------------------------------------------------------------------------------------------------------------------------------------------------------------------------------------------------------------------------------------------------------------------------------------------------------ACACAGATACCTGCACCTTCGTACACGGAGACACACAGACACACA---CGTGTG-------TGT-GTC------TGAAACCCGCCATC-CCCGGCCTGAGCTCAC--CCGCCCC--TCTTCCCACAGATGTCGCCAAGCACGTGCCCTCGGTGTACGTGCAGCCGCCCAGCCGGGAGCAGCTGAGCCTGCGGGAGTCGGCCTCGGTCACCTGCCTGGTGAAGGGCTTCTCGCCCCCTGACGTGTTTGTGCAGTGGCTGCAGAGAGGGCAGCCTGTGTCCTCCGACATGTATGTGACCAGCGCCCCGGTGCCCGAGCCCCAGGCCCCCGGCTTGTACTTCGTCCACAGCGTCCTGACCGTGAGCGAGGAGGACTGGAGCGCCGGGGAGACCTACACCTGCGTCGTGGCCCACGAGGCCCTGCCCTACTCGGTGACCGAGAGGACCGTGGACAAGTCCACCGGTAAACCCACCCTGTACAATGTGTCCCTGGTCATGTCTGACCTGGCCAGCACCTGCCACTGACC-CCAGGCTGCCCCTCCAGGGCGG-TCC-GGAGCCTCTGGCTGACCTGTCAC----TGTGTGTGCATGTATGCAA---ACTGACTGTGTCAAC-------GGGTGGGGTGTTGCATTCTATAAAAACCAGAAATAAAAATGTCTGTTCAAAAGATGCTGGTCC-GAGTAAGCAATGCTCTAGCCCGCTGGGGCCACGGCTGTGCTG---------------------------------------CCCCCACCCCTGCTTCACCCACTGGCTTCCCACTCACCTCTCAAAGCC-CTGAGCCC------------------------------------------------------------------------------------------TACAGAGTGCTCA----CAGCAGACAGTG-CAAT-GCTCACC-GCCTCTCCA-CAGCTGCTCTGGGCTCACAGGGACATGGGT----GTACA-ACACACATGC-ACACATGCACACA--CAGAGACACA----TGCAGG--------------------CATG----------CACA-----------CAGGC----ATAAAC-A----------------------GATAGG----CACAC------ACATGGAC--AC-------AGCT------ACA------------CATGATG-TGGACATTGGCACAC----------A-ACA--CATGC----------------ATG--CA-----------------------------------------------------------TG--CACA--------------------CAAACACATGCCCAGGCATGGACACA----CACA--AAGGCACACAGGCA--CATGGACATGGG---------------------------------------------------------------CATAGGCACATCC------ATGGATGCAGACACAGACACGTATAC-TAT-AACAT--GAGCACACA----------AACACA------T---------------------------------GTGCAGGTATGTGCGAAGACA----------TGGACA--------------TGAATGTGTGTA------------GTGCCACG-TGTG-------TGCATACACAT--AGACAC--ATGCA----AA-ATATGGACACGTGCACAAAGAAGCA--------TACATGCACATG----GGCATAGA----------CATA----CACA----------------CATG--AATATGAG------CAAAGAGACAC--ATGCA---GTGGATGTGGGAACACAG----------AGACATGCA--AAGACATGGATAC----------AGACACACAAATACCTACACACTCATACATG--------------TGTACACAGGCATGTGCATACA------CATACATA----CATCCACAC--ACAT-----GGA---CA--CATACC--CAGAGAAGCACAAATG-----CACATTATTCT------------AGAGACA----CACATG----CAA-GGGA--CATGGGCA--CAATGGTACACGT--ACACAT--------ACTCACATGCAA-ATGCATACGCGCATGTACAT--GGATATCTATACAT--GTGTGCAA--GCATGCAAACACGCATATGGACACACAGTTA-ATGCACATTCATATACACATGCACGCACAGTCACATACTCACCTGGGCACTCACACA----GATGAGTCATGTATGCACAAGTGT----ACAC-TG-GTATGTGG--ACACATTTGC--ACAGAC----ACATGCA----CCTACAGA--CACGCACATGCATGTGCACACAG---------------------------------------------CACAGACACACACACAGGTGTTCACCCTGTACGCCCAGGTCACTCGGTGCCTTTG-----ACGCCTGCCT--CTGCGCCACGCTTGCTGCACGGCTTCCTGTCCAG---CCTGCTTGTCC-TCTGTCTGC-CCTTGGAGGTACACCCAGGGGCCAGCCCA-CCAGGACTCTGACCAGGC--ACCCAACCAGGC-CTGGGC-AGGGGCTCAG--GGGCCA--CTGGG----AGGGCGG-CTGCAG--CCTCGG--ACCACCCC---------------GGCCCAGCCCAG----GCTGTTGATGAA-GCAGCAGGCCC--TGCATCC------CAGTGAACAGAAGTAC-TCGGC---GTG-TC-CCGGGGGCAGGGAGGCCAAT--------CTGCGGGCTCTGCCCC-GCAAACACC------TGGC----CCTG------GAA---CCTG---GTGGGGAAAGAGGCCGC--CAGCAGCCGGGAG---------------------------------------------------------------------------------------------------TGA-GGGGCACAGGGGCCCAGGCAGGG-CTCCGTTCCCAGCA-----GAGGGCA---CTGCCCC-----TGG---GCCACC-----CCTAGATACCCCGTGCTCCTGGTCCTTT-----------GGGGCACTGGACTCCAGAAGCTGCCTCAAAGGCCCATCTGTG-TTGGGGCTCC-AGACCCCACTGTATGTGTCCGTCTGTCCAT-CCAGCCTCATTCTGCCCTGAGCCTTGTGTGTCTGTCAGACCTCTGGGTCCCAGAAATATGATTTCTAGTGGGGCAGACACGCCAGCCAGAGCCCCC-----------CATGGCTTCCTGCACTCGTCCTCCACTCTGAGAAAGAGAG----AGTGAGAGTCCTGCTGAGGAAGCAAGGA--GGGTCCCTCGGGCCCAGACTTGTGCCTGCCCCCACTGC-----CACCCCC--ACCCGCAGGGGACAGGAGGCCCCATTCCCAGCTTCATCACCCCAAGTGGCCCTGGCCGTA------CCCCCTCGAGGAGAG-CCGGGACCCTGAGTGCATTCCACT-GGGTCCCC------CATCCCGGCTCT----GTGGCAC--CCACC-CCTGTGTC-----TGTGAGCG---CTGT----CACC----CTGCGCCC-AGGGC-CTCAGGACCAGGG------------------------CTCAGC------------CTGAGTG-----------------------------------------------------------------CTTCTGGG--CGGTTC-CTG--CTGCCCTC-GCTTCTGCC-CCGCC-------------------CTGCCCCGCCCTCCGG--GGGCAGCACTGC-CAGG--GCCCTGGGCAGCGAGACGATGGGTGG-CTGGG--AGAGGG-TTTGGGG-----TACAG-CACTGAGCCCCACATTGTGTCC-CTGCAGGGGGGGAGGTGAGTGCCGACGAGGAGGGCTTCGAGAACCTCAACACCATGGCCTCCACCTTCATCGTCCTGTTCCTGCTCAGCCTCTTCTACAGCACGACCGTCACCCTGTTCA
Myotis_daubentonii_OZ250136.1 AGAGCGCGTCTGCCCCCAACG---TCTTCCCCCTCGTCTCCTGTGAGAACTCCCTGTACGATGAGCGCCTGGTGGCCATGGGCTGCCTGGCCAAGGACTTCCTGCCCATCCCCGTCACCTTCTCCTGGAAATTTAAGAACACCAGCGACATCATCAACCAGGACATCCAGAACTTCCCATCGGTCCTGAGGGGGGGCAAGTACGAGGCCAGCTCGCAGCTGCTCCTGCCCAGCGCCGACATCCTCCAGGGCACGGATGAGTTCGTGACATGCAAGGTCAAACACTCCAACGGCGAAAAAGAGGTGCAAGTGCCCATCCCAGGTGAG-CGAGGCCTCC----CCCCCG--------GCGGGC---------GGGCGGGC--GAGGG-GGG----CGGGC--AGCCTGGCTGA-----CGC---TGTCCCCTCC----CTGCAGG--TGG---CCAACCGC-----TGCCCCCCCACGTGAACGTCTTCATCCCGCCCCGCGACTCCTTCACC------GGCCCCGGCCCCCGCACGTCCACGCTCATCTGCCAGGCCACAGGCTTCAACCCCAGGAAGATTGCGGTGTCCTGGCTGAAGGAGGGGAAGCTACTGAACTCCGGCTTCGTCACGGACAAACCAGAGGTCGAGCGCAAAG---CCCGCCCCGTGACCTACAGGGTCACCAGCAGGCTGACCATCACCGAGAGCGACTGGCTCAGCCAGAGCGTGTTCACCTGCCAAGTGGAGCACCAGGAGCTGATCTACCAGAAGAATGTGTCGTCCATGTGCGGCCCCAGTGAGTGGTCCTGCCCC-------GAGGGC--CCA--GGGCGG-AGAC------CCCC-----AACA-CACAGGTGTCCACTCAGGTCGGCAGACCCTGCTC--------CCGACAAGGCCGGCAGCTCCCCGAGCCTTGGCTTCCCAGAGAGGCCAGGGGCGGGGAGGGGGCCC--CACAGGGCTGCTCGGAGCTGCTTATCCCCTCCCTGCAGGTGGCGA--GGCCCAGTGTCC-CCTCC--AGCAGGACCCCAGGGCCCAGGAGG--GGCTCG----GCTAAGTTGAC----CCCT-----TGTCCTGATTCC------------------ACCCCC--TCT-CCTG------------TCCCAGGTTCGTCCA---CCATCCGAGTCTTCACCATTCCCCCAACCTTTGCCAGCATCTTCCTCACCAAAGAGGCCACTCTGTCCTGCCTGGTCACGGACCTGGCCACCTATGACAGCCTGAGCATCTCCTGGACCCGCAAGAATGGCAATGAAGTGAAAACCCACGTCAACATCTCTGAGAGCCACCCCAACGCCACCTTCAGTGCCATAGGCAAGGCC-ACGGTGTGCGTGGAGGACTGGGAGTCGGGCGAGGAGTTCACCTGCACAGTGACCCACACGGACCTGCCCTCGCCGCTGAAGCACAGCATCTTCAGGCCCAAGGGTAGGCC-TGCCC---------TGCCCTT--CCCGTCACC-CA-GACCCTCCC----ACACACGGCATCCAGAGCCTGG-------ACCCCATC-ACAGGCCCGGGAGC-AGAGGCACACATGCACACGGACACACAGATACCTGCACATT--CATACA-CTAAG-ACACAC---------------------------------------------------------------------------------------------------------------------------------------------------------------------------------------------------------------------------------------------------------------------------------------------------------------------------------------------------------------------------------------------AGACACACATGCCCTCTGCTCGCCCTATTGTCAGG-GAAGAACCCCACTGCC-CCTGACCTGAGCTCACC-CCATCCC--TCTTCCCACAGAAATCGCCAAGCACATGCCTGCGGTGTACGTGCAGCCACCCAGCCGGGAGCAGCTGAGCCTGCGGGAGTCGGCCTCGGTCACCTGCCTGGTGAAGAGCTTCTCGCCCCCAGACGTGTTTGTGCAGTGGCTGCACAGAGGGCAGCCCGTGTCCCCCGACATGTATGTGACCAGCGCCCCAATGCCTGAGCCCCAGGCCCCCGGCTTGTACTTCGCCCACAGCATCCTGACCGTGAGTGAGGAGGACTGGAGCGCCGGGGAGACCTACACCTGCGTCGTGGCCCACGAGGCCCTGCCGTACTCGGTGACCGAGAGGACCGTGGACAAGTCCACCGGTAAACCCACCCTGTACAACGTGTCCCTGGTCATGTCTGACATGGCCAGCACCTGCCACTGACCCCCAGGCTGCCCCTCAAGGGCGG-TCCCGGAGCCTCTGGCTGACCTGTTGC----TGTGTGTGCATGTATGCAA---ACTGACTGTGTCAAT------GGGGTGGGGTGTTGCATTCTATAAAAACTAGAAATAAAAAGATCCATTCAAAAGATGCTGGTCC-GAGTGAGCAATGCTCTTGCCTGCTGGGGCCACGGCTGTGCTGCCCCCACCCCCCACCCC-ACAGACCACTTGCCACCACTGCCCCCACCCCTGCCTCACCCACTGGCCTCCCACCTGCCTCTCAAAGCC-CCGAGCCCC-TACAGCAAGCATGTCAAACTCAAAGGCTAACAGGGGCCAAATAAACAAGGCATTTAGCCCATGGGCCATGAGTTTGACATGCTTGCCCTTCAGAGTGCTCC----CAGCAGACAGCACCAAT-GCTCACT-GCTTCTCCA-CTGCTGCTATGGGCTCATGGGGGCCTGGGT----GTACA-ACACGCA--C-AGACATGCACA----CAGAGACACA----TGCATGTGTGCGCACAGA--------CATG----------CACATG-------CATGGATGTAGATACAC-ATGCAGT---------------AGACATGGG--CACAC--ATACACATAGAC--ACATGCCC-AGATATGGACACACACAAGGACA------CACATGGACATGGACACAG--AGA--CATACACA--CATGGACATG--------GACATAGGCACACATGCTATGGACATTGGCAAACAGACACATGCACA--------------------AATG----CAGACACATGCATGCATGCATGCAGACATATGCCCAGATATGGACACA----CACA--AAGACACACATGCA--CTTGGACACTGGCACACACACATGCATGCACATACATCGACATGGACACAGAGATACATGGTATGGGCATGAGCACACAGACATATGTCCAAATATGGACACACACAAAGAAATGCATGCCCATAGACAC--AGGCACACACATGGACATAAACACAG--ACATGCTGTGGACATGGGCACACAAACACATGCCCGTGTGCACCTGTATGCAAAGATACAGACATGCA-GTACACACTCATGCACATGTGCACATGTGCACAGGTG------TTTACACAGAGACTCA--CATGTATGCATTG--AAACAC--ATGCA----AAGATATGGACACATCCACACAGAGGCACACATG--CACATGGACACA----GGCACACATGCACA--GACATA----CACA----------------CATG--AATATAGA------CACAGAGACAC--ATACC---ATGGATATGGACACACAA----------AGACATGCA--AAGACATGTACACA--TGCACACAGATACACAAATACCTACATATTCATATACAC------------AAACCCACAGACGCATGCACACT----------CACA----CGTGCACAT--ACAT-----GGA---CA--CATACA--CGCAGAGGCACACATG-----AACATGGATGT------------AGAGACA----CGCATG----CAG-TGGA--CATGGGCA--TACATGCGCATAT--ACACATA--------CACGCATGCAA-AGACATAGACACATGCACACAGAGATACCTGCACA--------------------CACATGCACTCA----CACAGTTA-ATGCAAACTCATA--CACATCCACACAGAGTCA------CACATGAGCACTCACACACAGAGACGAGTCAT--ATGCACAGATGT----ACAC-TG-ACACATGG--ACACATTTGC--ACAGAC----ACATGCA----CGTGCAGA----CACACATGCATGTGCATGCAGAGAT------------------------------------------ACACACACACACACGGATGTCCACCCTGTGCGCCCTGGTCACTCGGTTCCCTTGC--ACACTCCTGCCT--CTGCACCGCGCTTGCTACAGGGCTTCCTGCCTAG---TCTGCTTGTCC-TCTGTCTCT-GCTTGGAGGTGCATCCATGGGCCAGCCCAGCCAGGACTCTGACTAGGGC-ACCATCCCAGA--------------CTCAG-AGGGCCA-CCTGG-----CGGGCAG-CTGCAGCTCCTTGGG-GCCACCCC---------------GGCCCTGTCCAA----GCTGTTG--GAA--CAGCAGGACC--TGCACCC----GCCTGTGAACAGAAGCAG-TCCGCTCCATT-CC-CAGCAGATGGCACTGCCC-C--------CTTCAGAC-CACCCCC--TAGACCAGTGA---TGGC-GAACCTA-----TGACATGCGTGTCAGAGGTGACACACGAACTCA-TTTTTTTGGTTGATTTTTCTTTGTTAAATGGCATTTAATTATATAAAATAAATATCAAAAATATACATCTTTGTTTTACTATGGTTGCAGATATCAAAAAAATTCTATATGTGACACGGCACCAGAGTTAAGTTAGGG--TTT-TTCAAAAT------GCTGACAC-GCCGAGCTC-AAAAGGTTCGCCATCATTTCCCTAGACACCCCATGTTCTTGGTCCTTT-----------GGAGACCTGGGCTCCAGACGCTGCCTCAAAGGCCCATCTGTG-TTGGGGCTCC-AGACCCCACTCTATGTGTCCGTCTGTCCATCCCAGCCTCACTCTGTCTGGAGCCTCGGGTATCTGTCAGACCCCTTGATCCCAGAGATATGATTCCTAGTAGGGCAGACAAGCCAGCCAGGGCCCCC-----------CATGGCTTCCCACACTCGCCC-CCACTCTGAGAAGGAGAG----AGGGAGAGTCCCACTGAGGAAGCAAGGA--GGGTCCCTCGGGCCCAGACCTGTGCCTGCCCCCACTGC-----CACCCCC--AACCACAGGGGACAGGAGATCCCACTCCCAGCTTCGTCACCCCAAATGGCCCTGGCCGAA------GCACCTCTAGGAGAGCCCAGGACCCTGAAAGCACTTCACTGGGGTC-------------CCAGCCCT---GCTG-CAC--CC-------------------CGAG-TG------------------CTTC-----AGGGC------------------------------------------------------------------------------------------------------------------------------------------CCCTGC-CTG--CTGCCCTCGGCTTCTGCCACCGCC--------------CTGCCCCGCCCTGTCCTCCTG--GGGCAGCACCAC-CAGG--ACCCCCAGAAATGGGA-GATGGGTGGCCTGGG--AGGGGG-TTTGGGG-----TGCAG-CACTGAGCCCCGTGTTGTGTCC-CTGCAGGGGGTGAGGTGAGCGCCGATGAGGAGGGCTTCGAGAACCTCAACACCATGGCCTCCACCTTCATCGTCCTGTTCCTGCTCAGCCTCTTCTACAGCACGACAGTCACCCTGTTCA
Myotis_emarginatus_oz220668.2 AGAGCGTGTCTGCCCCCAAAG---TCTTCCCCCTCGTCTCCTGTGAGAACTCCCTGTACGATGAGCGCCTGGTGGCCATGGGCTGCCTGGCCAAGGACTTCCTGCCCATCCCCGTCACCTTCTCCTGGAAATTTAAGAACACCAGTGACATCATCAACCAGGACATCCAGAACTTCCCATCGGTCCTGAGGGAAGGCAAGTACGAGGCCAGCTCGCAGCTGCTCCTGCCCAGCGCCGACATCCTCCAGGGCACGGACGAGTTCGTGACGTGCAAGGTCAAACACTCCAACGGCGAAAAAGAGGTGCAAGTGCCCATCCCAGGTGAG-CGAGGCTTCC----CCCCTG--------GTGGGC-------------GGGC--GAGGG-GGG----CGGGC--AGCCTGGCTGA-----CGC---TGTCCCCTCC----CTGCAGG--TGG---CCAACCGC-----TGCCCCCCCACGTGAACGTCTTCATCCCGCCCCGCGACTCCTTCACC------GGCCCTGGCCCCCGCACGTCCACGCTCATCTGCCAGGCCACAGGCTTCAACCCCAGGAAGATCGCGGTGTCCTGGCTGAAGGAGGGGAAGCTGTTGACCTCTGGCTTCGTCACAGACAAGCCAGAGGTCGAGCGCAAAG---CCCGCCCCGTGACCTACAGGGTCACCAGCAGGCTGACCATCACCGAGAGCGACTGGCTCAGCCAGAGCGTGTTCACCTGCCAAGTGGAGCACCAGGAACTGATCTACCAGAAGAACGTGTCGTCCATGTGCGGCCCCAGTGAGTGTTCCTGCCCC-------GAAGGT--CCA--GGGCAG-AGAC------CCCC-----AACA-CACAGGTGTCCACTCAGGTTGGCAGACCCTGCCC--------CCAACGAGGCCAGAAGCTCCCCGAGCCTTGGCTTCCTGGAGAGGCCAGGGGCGGGGAGGGGACCC--CACAGGGCCGCTCGGGGCCGCTTGTCCCCTCCCTGCAGGTGGTGA--GGCCCAGTGTCC-CCTCC--GGCAGGACGCCAGGGCCCAGGAGA--GGCTCG----GCTAAGTTGAC----CCCT-----TGTCCTGATTCC------------------ACCCCC--TCT-CCTG------------TCCCAGGTTCATCCA---CCATCAGAGTCTTCACCATCCCCCCAACCTTTGCCAGCATCTTCCTCACCAAAGAGGCCACTCTGTCCTGCCTGGTCACAGACCTGGCCACCTATGACAGCCTGACCATCTCCTGGACCAGCAAGAATGGCGAGGAGCTGAAAACCCACGTCAACATCTCTGAGAGCCACCCCAATGCCACCTTCAGTGCCATAGGAAAGGCC-ACGGTGTGCGTGGAGGACTGGGAGTCGGGCATGGAGTTCACCTGCACAGTGACCCACACGGACCTGCCCTCACCGCTGAAGCACACTATCTTCAGGCCCAAGGGTAGGCC-TGCCC---------TGCCCTT--CCTGCTACCCCA-GACCCTCCC----ACACATGGCATCCAGGGCCTGG-------ACCCCATG-GCAGGCCCGGAAGC-AGAGGCACACATGCACATGGACAT-----------------------------------------------------------------------------------------------------------------------------------------------------------------------------------------------------------------------------------------------------------------------------------------------------------------------------------------------------------------------------AGGCACATGCACACGGACACACAGATACCTGCACATTCATACACTAAGACACACAGACACACATGCCCTCTGCTCCCCCTGAAGTCAGG-GAAGAACCTTGCTGCC-CCTGGCCTGAGCTCACC-CCATCCC--TCTTCCCACAGATACCGCCAAGCATATGCCCGCGGTGTACGTGCAGCCACCCAGCCGGGAGCAGCTGAGCCTGCGGGAGTCGGCCTCGGTCACCTGCCTGGTGAAGAGCTTCTCGCCCCCAGACGTGTTTGTGCAGTGGCTGCAGAGAGGGCAGCCCGTGCCCCCCGACATGTATGTGACCAGCGCCCCAATGCCCGAGCCCCAGGCCCCCGGCTTGTACTTCGCCCACAGCATCCTGACCGTGAGTGAGGAGGACTGGAGCGCCGGGGAGACCTACACCTGCGTCGTGGCCCACGAGGCCCTGCCGTACTCGGTGACCGAGAGGACCGTGGACAAGTCCACCGGTAAACCCACCCTGTACAACGTGTCCCTGGTCATGTCTGACATGGCCAGCACCTGCCACTGACCCCCAGGCTGCCCCTCAAGGGTGG-TCCCGGAGCCTCTGGCTGACCTGTTGC----TGTGTGTGCATGTATGCAA---ACTGACTGTGTCAAT------GGGGTGGGGTGTTGCATTCTATAAAAACTAGAAATAAAAAGATCCGTTCAAAAGATGCTGGTCC-GAGTGAGCAATGCTCTTGCCTGCTGGGGCCAGGGCTGTGCTG-------CCCCCACCAC-GCAGACCACTTGCCACCACTACCCCCACCCCTGCCTCATCCACTGGCCTCCCACCTGCCTCTCAAAGCC-CTGAGCCCC-TACAGCAAGCATGTCAAACTCAAAGGTTAACACGGGCCAAATAAACAAGGCATGTAGCCCGTGGGCCATGAGTTTTACATGCTTGCCCTTCAGAGTGCTCC----CAGCAGACAGCACCAAT-GCTCACT-GCTTCTCCA-CTGCGGCTGTGGGCTCATGGGGGCCTGGGC----GTACA-ACACGCA--C-AGACATGCACACG--CATGGA--------TG-----------------------------------------------------TAGATACACATGCAGTA----------------------GACATGGG--CACAC--ATACACATAGAC--ACATGCCC-AGATATGGACACACACAAAGATA------CACATGGACATGGACACAG--AGACATACACACA--CATGGACATG--------GACATAGACACACATGCTATGGACATTGGCAAACAGACACATGCACA--------------------AATG----CAGACACATGCATGCATGCATGCAGACATATGCCCAGATAGGGACACA----CACA--AAGACACACATGCA--CTTGGACACAGGCACACACACATACATGCACATACATCGACATGGACACAGAGATACATGCTGTGGACATGGGCACACAGACATATGTCCAAATATGGACACACACAAAGACATGCATGCCCACAGACAC--AGGCACACACATGGACATAAACACAG--GCATGCTGTGGACATGGGCACACAAACACATGCACATGTGCACATGTATGCAAAGATACAGACATGCA-GTACACACTCATGCACACGTGCACATGTGGACAGGTG------TTTACACAGAGACTCA--CATGTATGCACTG--AAACAC--ATGCA----AAGATATGGACACATCCACACAGAGGCACACATG--CACATGGACACA----GGCACACATGCACA--GACATA----CACA----------------CATG--AATATAGA------CACAGAGACAC--ATACC---ATGGATATGGACACACAG----------AGACATGCA--AAGACATGTACACA--TGCACACAGATACACAAATACCTACATATTCATATACAC------------AAACCCGCAGATGCATGCACACT------CATACATA--------CACAT--ACAT-----GGA---CA--CATACA--CACAGAGGCACAAATG-----CACATGGATGT------------AGAGACA----CACATG----CAG-TGGA--CATGAGCA--TACATGTGCTTAT--ACATGTA--------CACACATGCAA-AGACATAGACACATGCACACAGAGATACCTGCACA--------------------CACATGCACTCA----CACAGTTA-ATGCAAGCTCATA--CACATCCACACAGAGACA------CACATGAGCACTCGCACACAGAGACGAGTCAT--ATGCACAGATGT----ACAC-TG-GCACATGG--ACACATTTGC--ACAGAC----ACATGCA----CGTGCAGA--CACACACATGCATGTGCATGCAGAGAT------------------------------------------ACACACACACACATGGATGTCCACCCTGTG--CCTTGGTCACTCGGTTCCCTTGT--ACACTCCTGCCT--CTGCACCGCGCTTGCTACAGGGCTTCCTGCCCAG---TCTGCTTGTCC-TCTGTCTCT-GCTTGGAGGTGCATCCATGGGCCAGCCCAGCCAG-ACTCTGACCAGGGC-ACCATCCCAGG--------------CTCAG-AGGGCCA-CCTGG-----CAGGCGG-CTGCAGCTCCTTGGG-GCCACCCT---------------AGCCCTGTCCAG----GCTGTTG--GAA--CAGCAGGACC--TGCACCC----GCCTGTGAACAGAAGTAG-TCCGCTCCATT-CC-CAGCAGACGGCACTGCCCCC--------CTTCGGAC-CACCCCC--TAGACCAGTGA---TGGC-GAACCTA-----TGACACGCGTGTCAGAGGTGACACACGAACTCA-TTTTTTTGGTTGATTTTTCTTTGTTAAATGGCATTTAAATATATAAAATAAATATCAAAAATATACATCTTTGTTTTACTATGGTTGCAAATATCAAAAAATTTCTATATGTGACACGGCACCAGAGTTAAGTTAGGG--TTT-TTCAAAAT------GCTGGCAC-GCAGAGCTC-AAAAGGTTCGCCATCACTGCCCTAGACACCCCATGTTCTTGGTCCTTT-----------GGGGACCTGGGCTCCAGACGCTGCCTCAAAGGCCCATCTGTG-TTGGGGCTCC-AGACCCCACTGTATGTGTCCGTCTGTCCATCCCAGCCTCACTCTGTCTGGAGCCTCGGGTGTCTGTCAGACCCCTTGATCCCAGAGATATGATTCCTAGTGGGGCAGACAAGCCAGCCAGGGCCCCC-----------CATGGCTTCCCACACTCGCCTTCCACTCTGAGAAGGAGAG----AGTGATAGTCCCACTGAGGAAGCAAGGA--GGGTCCCTCGGGCCCAGACCTGTGCCTGCCCCCACTGC-----CACCCCC--AACCACAGGGGACAGGAGGTCCCACACCCAGCTTCGTCACCCCAAATGGCCCTGGCTGTA------CCACCTCTAGGAGAGCCCAGGACCCTGAAAGCACTTCACTGGGGTC-------------CCAGCCCT---GCTG-CAC--CC-------------------CGAG-TG------------------CTTC-----AGGGC------------------------------------------------------------------------------------------------------------------------------------------CCCTGC-CTG--CTGCCCTCCGCTTCTGCCCCCGCC--------------CCACCCCGCCCTGTCCTCTTG--GGGCAGCACTGC-CAGG--ACCCTCAGAAATGAGA-GATGGGTGGCCTGGG--AGGGGGTTTTGGGG-----TGCAG-CACTGAG-CCGGTGTTGTGTCC-CTGCAGGAGGTGAGGTAAGCGCCGATGAGGAGGGCTTCGAGAACATCAACACCATGGCCTCCACCTTCATCGTCCTGTTCCTGCTCAGCCTCTTCTACAGCACGACAGTCACCCTGTTCA
Myotis_mystacinus_OZ077871_Chr21 AGAGCGTGTCTGCCCCCAACG---TCTTCCCCCTCGTCTCCTGTGAGAACTCCCTGTACGATGAGCGCCTGGTGGCCATGGGCTGCCTGGCCAAGGACTTCCTGCCCATCCCCGTCACCTTCTCCTGGAAATTTAAGAACACCAGTGACATCATCAACCAGGGCATCCAGAACTTCCCATCGGTCCTGAGGGGAGGCAAGTACGAGGCCAGCTCGCAGCTGCTCCTGCCCAGCGCCGACATCCTCCAGGGCACGGACGAGTTCGTGACGTGCAAGGTCAAACACTCCAACGGCGAAAAAGAAGTGCAAGTGCCCATCCCAGGTGAG-CGAGGCCTCC----CCCCTG--------GTGGGC-------------GGGC--GAGGG-GGG----CGGGC--AGCCTGGCTGA-----CGC---TGTCCCCTCC----CTGCAGG--TGG---CCAACCAC-----TGCCCCCCCACGTGAACGTCTTCATCCCGCCCCGCGACTCCTTCACC------GGCCCCGGCCCCCGCACGTCCACGCTCATCTGCCAGGCCACGGGCTTCAACCCCAGGAAGATCGAGGTGTTCTGGCTGAAGGAGGGGAAGAAGCTGAACTCCGGCTTCATCACGGACAAACCAGAGGTCGAGCACAAAG---CCCGCCCCGTGACCTACAGGGTCACCAGCAGGCTGACCATCACCGAGAGCGACTGGCTCAGCCAGAGCGTGTTCACCTGCCAAGTGGAGCACCAGGAGCTGATCTACCAGAAGAACGTGTCTTCCATGTGCGGCCCCAGTGAGTGGTCCTGCCCC-------GAGGGC--CCA--GGGCCG-AGAT-----TCCC------AACA-CGCAGGTGTCCACTCGGGTTGGCAGACCCTGCCC--------CCGACGAGGCCGGCAGCTCCCCGAGCCTTGGCTTCCCAGAGAGGCCAGGGGCAGGGAGGGGGCCC--CACAGGGCCGCTCGGGGCCGCTTGTCCCCTCCCTGCAGGTGGCGA--GTCCCAGTGTCC-CCTCC--GGCAGGACCCCAGGGCCCAGGAGA--GGCTCG----GCTAAGTTGAC----CCCT-----TGTCCTGATTCC------------------ACCCCC--TCT-CCTG------------TCCCAGGTTCGTCCA---CCATCCGAGTCTTCACCATCCCCCCAACCTTCGCCAGCATCTTCCTCACCAAAGAGGCCACTCTGTCCTGCCTGGTCACGGACCTGGCCACCTATGACAGCCTGAGCATCTCCTGGACCCGCCAGAATGGCAATGAAGTGAAAACCCACATCAACATCTCTGAGAGCCACCCCAACGCCACCTTCAGTGCCATAGGAAAGGCC-ACGGTGTGCGTGGAGGACTGGGAGTCGGGCGAGGAGTTCACCTGCACAGTGACCCACACGGACCTGCCCTCGCCGCTGAAGCACACCGTCTTCAGGCCCAAAAGTAGGCC-TGCCC---------TGCCCTT--CCCGCCACCCCA-GACCCTCCC----ACACATGGCATCCAGGGCCTGG-------ACCCTATG-GCAGGCCCGGGAGC-AGAGGCACACATGCACATGGACACAGGCACAAATGCACATG-----------------------------------------------------------------------------------------------------------------------------------------------------------------------------------------------------------------------------------------------------------------------------------------------------------------------------------------------------G--ACATAGACACATGCACATGGACACACAGATACCTGCACATTCATACACTAAGACACACAGACACACATGCCCTCTGCTCGCCCTGTTGTCAGG-GAAGAACCCCGCTGC--CCTGACCTGAGCTCACA-CCATCCC--TCTTCCCACAGAAATCGCCAAGCACATGCCTGCGGTGTACGTGCAGCCGCCCAGCCGGGAGCAGCTGAGCCTGCGGGAGTCGGCCTCGGTCACCTGCCTGGTGAAGAGCTTCTCGCCCCCAGACGTGTTTGTGCAGTGGCTGCAGAGAGGGCAGCCCATGTCCCCCGACTTGTATGTGACCAGCGCCCCAATGCCCGAGCCCCAGGCCCCCGACTTGTACTTCGCCCACAGCATCCTGACCGTGAGTGAGGAGGACTGGAGCGCCGGGGAGACCTACACCTGCGTCGTGGCCCACGAGGCCCTGCCGTACTCGGTGACCGAGAGGACCGTGGACAAGTCCACCGGTAAACCCACCCTGTACAACGTGTCCCTGGTCATGTCTGACATGGCCAGCACCTGCCACTGACCCCCAGGCTGCCCCTCAAGGGCGG-TCC-GGAGCCTCTGGCTGACCTGTCGC----TGTGTGTGCATGTATGCAA---ACTGACTGTGTCAAT------GGGGTGGGGTGTTGCATTCTATAAAAACTAGAAATAAAAAGATCCGTTCAAAAGATGCTGGTCC-GAGTGAGCAATGCTCTTGCCTGCTGGGGCCACGGCTGTGCTG-------TCCCCACCCC-ACAGACCACTTGCCATCACTGCCCCCACCCCTGCCTCATCCACTGGCCTCCCACCTGCCTCTCAAAGCC-CTGAGCCCC-TACAGCAAGCATGTCAAACTCAAAGGCTAACACGGGCCAAATAAACAAGGCATGTAGCCCATGGGCCATGAGTTTGACATGCTTGCCCTTCAGAGTGCTCC----CAGCAGACAGCACCAAT-GCTCCCT-GCTTCTCCA-CTGCTGCTATGGGCTCATGGGGGCCTGGGC----GTACA-ACACGCA--C-AGACATGCACA----CAGAGACACA----TGCACGTGTGTGCACAGA--------CATG----------CACACG-------CATGGATGTAGATACAC-ATGCAGT---------------AGACATGGG--CACAC--ATACACATAGAC--ACATGCCC-AGATATGGACACACACAAAGACA------CACATGGACATGGACACAG--AGACATACACACG--CATGGACATG--------GACATAGACACACATGCTATGGACATTGG--------------------------------------------CAAA--------------------CAGACACATGCACA--AATG----------------CAGAGACATATGCATGCATGCATG---------------------------------------------------------------------CAGACATATGCCCAGA------TATGGACACAGAGATACATGC-TGTGGACAT--GGGCACACA----------GACAC------ATGCC---------------------------CATGTGCACATGTATGCAAAGATACAGACATGCA-GTACACACTCATGCATACATGCACATGTGCACAGGTG------TTTACACAGA-ACTCG--CATGTATGCACTG--AAACAC--ATGCA----AAGATATGGACACATCCACACAGAGGCACACATG--CACATGGACACA----GGCACACATGCACA--GACATA----TACA----------------CATG--AATATAGA------CACAGAGACAC--ATACC---ATGGATATGGACACACAG----------AGACATGCA--AAGACATGTACACA--TGCACACAGATACACAAATACCTACATATTCATATACAC------------AAACCCACAGACGCATGCACACT------CACACACA--------CACAT--ACAG-----GGA---TA--CATACA--CACAGAGACACAAATG-----AACATGGATGT------------AGAGACA----CACATG----CAG-TGGA--CATGGGCA--TACATGCGCATAT--ACACGT--------AGACACATGCAA-AGACATAGACACATGCACACAGAGATACCTGCACA--------------------CACGTGCACTCA----CACAGTTA-ATGCAAGCTCATA--CACATCCACACAGAGACA------CACATGAGCACTCGCACACAGAGATGAGTCATAAATGCACAGATGT----ACAC-TG-ACACATGG--ACACATTTGC--ACAGAC----ACATGTA----CGTGCAGA--CACACACATGCATGTGCATGCAGAG--------------------------------------------ATACACACACACACGGATGTCCACCCTGTGTGCCCTGGTCACTCGGTTCCCTTGC--ACACTCCTGCCT--CTGCACCGCGCTTGCTACAGGGCTTCCTGCCCAG---TCTGCTTGTCC-TCTGTCTCT-GCTTGGAGGTGCATCCACGGGCCAGCCCAGCCAGGACTCTGACCAGGGC-ACCATCCCAGC--------------CTCAG-AGGGCC--CCTGG-----CGGGCGG-CTGCAGCTCCTTGGG-GCCACCCA----------------GTTCTGTCCAG----GCTGTTG--GAA--CAGCAGGACC--TGCACCC----GCCTGTGAACAGAAGTAG-TCCGCTCCATT-CC-CAGCAGACGGCACTGCCCCC--------CTTCGGAC-CACCCCC--TAGACCAGTGA---TGGC-GAACCTA-----TGACACGCGTGTCAGAGGTGACACACGAACTCATTTTTTTTGGTTGATTTTTCTTTGTTAAATGGCATTTAAATATATAAAATAAATATCAAAAATATAAGTCTTTGTTTTACTATGGTTGTAAATATCAAAAAATTTCTATATGTGACACGGCACCAGAGTTAAGTTAGGG--TTT-TTCAAAAT------GCTGACAC-GCCGAGCTC-AAAAGGTTCGCCATCACTTCCCTAGACACCCCATGTTCTTGGTCCTTT-----------GGGGACCTGGGCTCCAGACGCTGCCTCAAAGGCCCATCTGTG-TTGGGGCTCC-AGACCCCACTGTATGTGTCCGTCTGTCCATCCCAGCCTCACTCTGTCTGGAGCCTCAGGTGTCTGTCAGACCCCTTGATCCCAGAGATATGATTCCTAGTGGGGCAGACAAGCCAGCCAGGGCCCCC-----------CATGGCTTCCCACACTCGCCCTCCACTCTGAGAAGGAGAG----AGTGAGAGTCCCACTGAGGAAGCAAGGA--GGGTCCCTCGGGCCCAGACCTGTGCCTGCCCCCACTGC-----CACCCC---AACCACAGGGGACAGGAGGTCCCACTCCCAGCTTCATAACCCCAAATGGCCCTGGCTGTA------CCACCTCTAGGAGAGCCCAGGACCCTGAAAGCACTTCACTGGGGTC-------------CCAGCCCT---GCTG-CAC--CC-------------------CGAG-TG------------------CTTC-----AGGGC------------------------------------------------------------------------------------------------------------------------------------------CCCTGC-CTG--CTGCCCTCCGCTTCTGCCGCCGCC--------------CCGCCCCTCCCAGTCCTCCTG--GGGCAGCACCGC-CAGG--ACCCCCAGAAGTGGGA-GATGGGTGGCCTGGG--AGGGGCTTTTGGGG-----TGCAG-CACTGAGCCCCATGTTGTGTCC-CTGCAGGGGGTGAGGTGAGCGCCGATGAGGAGGGCTTCGAGAACCTCAACACCATGGCCTCCACCTTCATCGTCCTGTTCCTGCTCAGCCTCTTCTACAGCACGACAGTCACCCTGTTCA
Myotis_nattereri_oz125696.2 AGAGCGTGTCTGCCCCCAACG---TCTTCCCCCTCGTCTCCTGTGAGAACTCCCTGTACGATGAGCGCCTGGTGGCCATGGGCTGCCTGGCCAAGGACTTCCTGCCCATGCCCGTCACCTTCTCCTGGAAATTTAAGAACACCAGCGACATCATCAACCAGAACATCCAGAACTTCCCATCGGTCCTGAGGGGGGGCAAGTACGAGGCCAGCTCGCAGCTGCTCCTGCCCAGCGACGACATCCTCCAGGGCACGGACGAGTTCGTGACGTGCAAAGTCAAACACTCCAATGGCGAAAAAGAGGTGCAAGTGCCCATCCCAGGTGAG-CGAGGCTTCC----CCCCTG--------GCGGGC---------GGGTGGGT--GGGGG-GGG----CGGGC--GGCCTGGCTGA-----CGC---TGTCCCCTCC----CTGCAGG--CGG---CCAACCGC-----TGCCCCCCCACGTGAACGTCTTCATCCCGCCCCGTGACTCCTTCACC------GGCCCCGGCCCCCGCACGTCCACGCTCATCTGCCAGGCCACGGGCTTCAGCCCCAGGAAGATCGCGGTGTCCTGGCTGAAGGAGGGGAAGAAGCTGAACTCCGGCTTCGTCACGGACAAACCAGAGGTCGAGCGCAAAG---CCCGCCCCGTGACCTACAGGGTCACCAGCAGGCTGACCATCACCGAGAGCGACTGGCTCAGCCAGAGCGTGTTCACCTGCCAAGTGGAGCACCAGGAGCTAATCTACCAGAAGAACGTGTCGTCCATGTGTGGCCCCAGTGAGTGGTCCTGCCCC-------GAGGGC--CCA--GGGCAG-AGAC------CCCC-----AACA-CGCAGGTGTCCACTCGGGTCGGCAGACCCTGCCC--------CTGACGAGGCCGGCAGCTCCCCGAGCCTTGGCTTCCCAGAGAGGTCAGGGGCGGGGAGGGGGCCC--CAAGGGGCTGCTCGGGGCCTCTTGTCCCCTCCCTGCAGGTGGCGA--GTCCCAGGGTCC-CCTCC--GGCAGGACCCCAGGGCCCAGGAGC--GGCTCG----GCTAAGTTGAC----CCCT-----TGTCCTGATTCC------------------ACCCCC--TCT-CCTG------------TCCCAGGTTCGTCCA---CCATCCGAGTCTTCACCATTCCCCCAACCTTCGCCAGCATCTTCCTCACCAAAGAGGCCACTCTGTCCTGCCTGGTCACGGACCTGGCCACCTATGACAGCCTGAGCATCTCCTGGACCCGCAAGAATGGCGAGGAGGTGAAAACCCACATCAACATCTCTGAGAGCCACCCCAACGCCACCTTCAGTGCCATAGGCAAGGCC-ACGGTGTGCGTGGAGGACTGGGAGTCGGGCCAGGAGTTCACCTGCACAGTGACCCACACGGACCTGCCCTCGCCGCTGAAGCACAGCATCTTCAAGCCCAAGGGTAGGCC-TTCCC--------TTGCCCTT--CCCGCCACC-CA-GACCCTCCC----ACACACGGCATCCAGGGCCTGG-------ACCCCATG-GCAGGCCCGGGAGC-AGAGGCACACATGCACATGGACA--------------------CA---------------------------------------------------------------------------------------------------------------------------------------------------------------------------------------------------------------------------------------------------------------------------------------------------------------------------------------------------------GGCACGTGCACACGGACACACAGATACCTGCACATTCATACACTAAGACACACAGACACACATGCCCTCTGCTCCCCCTGTTGTCAGG-GAAGAACCCCCTTGCC-CCTGACCTGAGCTCACC-CCATCCC--TCTTCCCACAGAAACCACCAAGCACATGCCCGCGGTGTACGTGCAGCCACCCAGCCGGGAGCAGCTGAGCCTGCGGGAGTCGGCCTCGGTCACCTGCCTGGTGAAGAGCTTCTCGCCCCCAGACGTGTTTGTGCAGTGGCTGCACAGAGGGCAGCCCGTGTCCCCCGACATGTATGTGACCAGCGCCCCAATGCCTGAGCCCCAGGCCTCCGGCTTGTACTTCGCCCACAGCATCCTGACCGTGAGTGAGGAGGACTGGAGTGCCGGGGAGACCTACACCTGCGTCGTGGCCCACGAGGCCCTGCCGTACTCGGTGACCGAGAGGACCGTGGACAAGTCCACCGGTAAACCCACCCTGTACAACGTGTCCCTGGTCATGTCTGACATGGCCAGCACCTGCCACTGACCCCCAGGCTGCCCCTCAAGGGCGG-TCCCGGAGGCTCTGGCTGACCTGTTGC----TGTGTGTGCATGTATGCAA---ACTGACTGTGTCAAT------GGGGTGGGGTGTTGCATTCTATAAAAACTAGAAATAAAAAGATCCATTCAAAAGATGCTGGTCC-GAGTGAGCAATGCTCTTGCCTGCTGGGGCCACGGCTGTGCTGCCCCCACCCCCCACCCC-ACAGACCACTTGCCACCACTGCCCCCACCCCTGCCTCACCCACTGGCCTCCCACCTGCCTCTCAAAGCC-CTGAGCCCC-TACAGCAAGCATGTCAAACTCAAAGGCTAACACGGGCCAAATAAACAAGGCATGTAGCCCGTGGGCCATGAGTTTGACATGCTTGCCCTTCAGAGTGCTCC----CAGCAGACAGCACCAAT-GCTCACT-GCTTCTCCA-CTGCTGCTATGGGCTCATGGGGGCCTGGGT----GTACA-ACATGCA--C-AGACGTGCACA----CAGAGACACA----TGCATGTGTGCGCACAGA--------CATG----------CAATG--------CATGGATGTAGATACAC-ATGCAGT---------------AGACATGGG--CACAC--ATACACATAGAC--ACATGCCC-AGATATGGACACA------------------CATGGACATGGACACAG--AGA--CATACACA--CATGGACATG--------GACATACGCACACATGCTATGGACATTGGCAAACAGACACATGCACA--------------------AATG----AAGACACATGCATGCATGCATGCAGACATATGTCCAAATATGGACACA----CACA--AAGAAATGCATGC----------------------------------------------------------------------------C-CAGAGACAGAGGCACACACATGGACATAAACACAGAC----ATGC-TGTGGACAT--GGGCACACA----------AACAC------ATGCC---------------------------CATGTGCACCTGTATGCAAAGATACAGACATGCA-GTACACACTCATGCACATGTGCACATGTGCACAGGTG------TTTACACAGAGACTCG--CATGTATGCATTG--AAACAC--ATGCA----AAGATATGGACACATCCACACAGAGGCAAACATG--CACATGGACACA----GGCACACATGCACA--GACATA----CACA----------------CATG--AATATAGA------CACAGGGACAC--ATACC---ATGGATATGGACACACAG----------AGACATGCA--AAGACATGTACACA--TGCACACAGATACACAAATACCTACATATTCATATACAC------------AAACCCACAGATGCATGCACATT----------CACA----CATGCACAT--ACAT-----GGA---CA--CATACA--CACAGAGGCACACATG-----CACATGGATGT------------AGAGATA----CACATG----CAG-TGGA--CATGGGCA--TACATGCGCATAT--ACACAT--------ACACACATGCAA-AGACATAGACACATGCACACAGAGATACCTGCACA--------------------CACATGCACTCA----CACAGTTA-ATGCAAGCTCATA--CACATCCACACAGAGACA------CACATGAGCACTCGCACACAGAGACGAGTCAT--ATGCACAGATGT----ACAC-TG-ACACATGGACACACATTGGC--ACAGAC----ACATGCA----CATGCAGA--CACACACATGCATGTGCATGCAGAGAT------------------------------------------ACACACACACACACGGATGTCCACCCTGTGCGCCCTGGTCACTCGGTTCCCTTGC--ACACTCCTGCCT--CTGCACCGCGCTTGCTACAGGGCTTCCTGCCCAG---TCTGCTTGTCC-TCTGTCTCT-GCTTGGAGGTGCATCCACGGGCCAGCCCAGCCAGGACTCTGACCAGGGC-ACCATCCCGGG--------------CTCAG-AGGGCCA-CCTGG-----CGGGCGG-CTGCAGCTCCTTGGG-GCCACCCC---------------AGCCCTGTCCAG----GCTGTTG--GAA--CAGCAGGACC--TGCACCT----GCCTGTGAACAGAAGCAG-TCCGCTCCATT-CC-CAGCAGACAGCACTGCCCCC--------CTTCGGAC-CACCCCC--TAGACCAGGGA---TGGC-GAACCTA-----TGACACGCGTGTCAGAGGTGACACAGGAACTCATTTTTTTTGGTTGATTTTTCTTTGTTAAATGGCATTTAAATATATAAAATAAATATCAAAAATATACATCTTTGTTTTACTATGGTTGCAAATATCAAAAAATTTCTATATGTGACACGGCACCAGAGT-AAGTTAGGG--TTT-TTCAAAAT------GCTGACAC-GCCGAGCTC-AAAAGGTTCGCCATCACTTCCCTAGACACCTCATGTTCTTGGTCCTTT-----------GGAGACCTGGGCTCCAGACGCTGCCTCAAAGACCCATCTGTG-TTGGGGCTCC-AGACCCCACTGTATGTGTCCATCTGTCCATCCCAGCCTCACTCTGTCTGGAGCCTCGGGTATCTGTCAGACCCCTTGATCCCAGAGATATGATTCCTAGTAGGGCAGACAAGCCAGCCAGGGCCCCC-----------CATGGCTTCCCACACTCGCCCTCCACTCTGAGAAGGAGAG----AGTGAGAGTCCCACTGAGGAAGCAAGGA--GAGTCCCTCGGGCCCAGACCTGTGCCTGCCCCCACTGC-----CACCCCC--AACCACAGGGGACAGGAGATCCCACTCCCAGCTTCGTCACCCCAAATGGCCCTGGCTGAA------GCACCTCTAGGAGAGCCCAGGACCCTGAAAGCACTTCACTGGGGTC-------------CCAGCCCT---GCTG-CAC--CC-------------------CGAG-TG------------------CTTC-----AGGGC------------------------------------------------------------------------------------------------------------------------------------------CCCTGC-CTG--CTGCCCTCCGCTTCTGCCGCCGCC--------------CCGCCCCACCCTGTCCTCCTG--GGGCAGCACCGC-CAGG--ACCCCCAGAAATGGGA-GATGGGTGGCCTGGG--AGGGGGTTTTGGGG-----TGCAG-CACTGAGCCCCGTGTTGTGTCC-CTGCAGGGGGTGAGGTGAGCGCCGATGAGGAGGGCTTCGAGAACCTCAACACCATGGCCTCCACCTTCATCGTCCTGTTCCTGCTCAGCCTCTTCTACAGCACGACAGTTACCCTGTTCA
Myotis_pilosis_JASKON010000027.1_Contig27 AGAGCGTGTCTGCTCCCAACG---TCTTCCCCCTCGTCTCCTGTGAGAACTCCCTGTACGATGAGCACCTGGTGGCCATGGGCTGCCTGGCCAAGGACTTCCTGCCCACCCCTGTCACCTTCTCCTGGAAATTTAAGAACACCAGCGACATCATCAACCAGAACATCCAGAACTTCCCATCGGTCCTGAGGGGGGGCAAGTACGAGGCCAGCTCGCAGCTGCTCCTGCCCAGCGCCGATATCTTCCAGGGCCTGGACGAGTTCGTGACGTGCAAGGTCAAACACTCCAATGGCGAAAAAGAGGTGCAAGTGCCCATCCCAGGTGAG-CGAGGCCTCC----CCCCTG--------GCGGGT-------------GGGC--GAGGG-TGG----TGGGC--AGCCTGGCTGA-----CGC---TGTCCCCTCC----CTGCAGG--TGG---CCAACCGC-----TGCCACCCCACGTGAACGTCTTCATCCCGCCCCGCGACTCCTTCACC------GGCCCCGGCCCCCGCACGTCCACGCTCATCTGCCAGGCCACAGGCTTCAACCCCAGGAAGATTGCGGTGTCCTGGCTGAAGGAGGGGAAGAAGCTGAACTCCGGCATCGTCACGGACAAACCAGAGGTCGAGCGCAAAG---CCCGCCCCGTGACCTACAGGGTCACCAGCAGGCTGACCATTACCGAGAGCGACTGGCTCAGCCAGAGCGTGTACACCTGCCAAGTGGAACACCAGGAGCTGATCTACCAGAAGAATGTGTCGTCCATGTGCGGCCCCAGTGAGTGTTCCTGCCCT-------GAGGGC--CCA--GGGCAG-AGAC------CCCC-----AACA-CGCAGGTGTCCACTCGGGTCGGCAGACCCTGCCC--------CCAACGAGGCCGGCAGCTCCCCGAACCTTGGCTTCCCAGAGAGGCCAGGGGCGGGGAGGGGACCC--CACAGGGCCGCTTGGGGACCCTTGTCCCCTCCCTGCAGGTGGCGA--GGCCCAGTGTCC-CCTCC--GGCAGGACCGCAGGGCCCAGAAGA--GGCTCG----GCTAAGTTGAC----CCCT-----TGTCCTGATTCC------------------ACCCCC--TCT-CCTG------------TCCCAGGTTCGTCCA---CCATCCGAGTCTTCACCATCCCCCCAACCTTTGCCAGCATCTTCCTCACCAAAGAGGCCACTCTGTCCTGCCTGGTCACGGACCTGGCCACCTATGACAGCCTGAGCATCTCCTGGACCCGCCGGAATGGCGAGGAGTTGAAAACCCATGTCAACATCTCTGAGAGCCATCCCAATGCCACCTTCAGTGCCATAGGCAAGGCC-ACTGTGTGCGTGGAGGACTGGGAGTCGGGCCAGGAGTTCACCTGCACAGTGACCCACACGGACCTGCCCTCGCCGCTGAAGCACACCATCTTCAGGCCCAAGGGTAGGCC-TTCCC---------TGCCCTT--CCTGCCACCCCA-GACCCTCCC----ACACATGGCATCCAGGGCCTGG-------ACCCCATG-GCAGACCCCGGAGC-AGAGGCACACATGCACATGGACACAGGCACAAATGCACATG-----------------------------------------------------------------------------------------------------------------------------------------------------------------------------------------------------------------------------------------------------------------------------------------------------------------------------------------------------G--ACATAGGCACATGCACACGGACACACAGATACCTGCACATTCATACACTAAGACACACAGACACACATGCCCTCTGCTCGCCCTGTTGTCAGG-GAAGAACCCCACTGCC-CCTGACCTGAGCTCACC-CCATTCC--TCTTCCCTCAGAAAGCGCCAAGCACATGCCCGCGGTGTACGTGCAGCCACCCAGCCGGGAGCAGCTGAGCCTGCGGGAGTCGGCCTCAGTCACCTGCCTGGTGAAGGGCTTCTCGCCCCCAGATGTGTTTGTGCAGTGGCTGCAGAGAGGGCAGCCCGTGTCCCCCGACATGTATGTGACCAGCGCCCCAGTGCCCGAGCCCCAGGCCCCCGGCTTGTACTTCGCCCACAGCATCCTGACCGTGAGTGAGGAGGACTGGAGCGCCGGGGAGACCTACACCTGCGTCGTGGCCCACGAGGCCCTGCCGTACTCGGTGACCGAGAGGACCGTGGACAAGTCCACCGGTAAACCCACCCTGTACAACGTGTCCCTGGTCATGTCTGACATGGCCAGCACCTGCCACTGAACCCCAGGCTGCCCCTCAAGGGTGG-TCCCGGAGCCTCTGGCTGACCTGTTGC----TGTGTGTGCATGTATGCAA---ACTGACTGTGTCAAT------GGGGTGGGGTGTTGCATTCTATAAAAACTAGAAATAAAAAGATCCATTCAAAAGATGCTGGTCC-GAGTGAGCAATGCTCTTGCCTGCTGGGGCCACGGCTGTGCTG-------CCCCCACCCC-ACAGACCACTTGCCACCACTGCCCCCACCCCTGCCTCATCCACTGGACTCCCACCTGCCTCTCAAAGCC-CTGAGCCCC-TACAGCAAGCATGTCAAACTCCAAGGCTAACACGGGCCAAATAAACACGGCATGTAGCCCGTGGACCATGAGTTTGACATGCTTGCCCTTCAGAGTGCTGC----CAGCAGACAGCACCAAT-GCTCACT-GCTTCTCCA-CTGCTGCTATGGGCTCATGGGGGCCTGGGT----GTACA-ACATGCA--C-AGACATGCACA----CAGAGTCACA----TGCATGTGTGTGCACAGA--------CATGC--------ACACA---------CATGGATGTAGATACAC-ATGCAGT---------------AGACATGGG--CACAC--------ATAGAC--ACATGCCC-AGATATGGACACACACAAAGACA------CACATGGACATGGACACAG--AGACATACACATG--CATGGACATG--------GACATAGACACACATGCTATGGACATTGGCAAACAGACACATGCACA--------------------AATA--CAGAGACATATGCATGCATGCATGCAGACATATGCCCAGATATGGACACA----CACA--AATACACACATGCA--CTTGGACACAGGCACACACACAA--AT----------------------------------------------ATCACAGGCACATGCACATACATCAACATGGACACAGAGATACATGC-TGTAGACAT--GGGCACACA----------GACAC------ATGCC---------------------------CATGTGCACATGTATGCAAAGTTACAGACATGCA-GTACACACTCG--------TGCACATGTGCACAGGTG------TTTACACAGAGACTCA--CATGTATGCATTG--AAACAC--ATGCA----AAGATATGGACACATCCACACAAAGGCA--------CACATGCACAGA----------------------CATA----CACA----------------CATG--AATATAGA------CACAGAGACAC--ATACC---ATGGATATGGACACACAG----------AGACATGCA--AAGACATGTACACA--TGCACACAGATACACAAATACCTACATATTCATATACAC------------AAACCCACAGACGCATACACACT------CACACACA--------CACAT--ACAT-----GGA---CA--CATACA--CACAGAGACACAAATG-----CACATGGATGT------------AGAGACA----CACATG----CAG-TGGA--CATGGGCA--TACATGCGCATAT--ACACAA--------AGACACATGCAA-AGACATAGACACATGCACACAGAGATACCTGCACA--------------------CACATGCACTCA----CACAGTTA-ATGCAAGCTCATA--CACATCCACACAGAGACA------CACAGGAGCACTCGCACACAGAGACGAGTCATAAATGCACAGATGT----ACAC-TG-ACACATGG--ACACATTTGC--ACAGAC----ACTTGCA----CGTGCAGA--CACACACATGCATGTGCATGCAGAGAT------------------------------------------ACACACACACACACGGATGTCCACCCTGTGCGCCCTGGTCACTCGGTTCCCTTGC--ACACTCCTGCCT--CTGCACCGCACTTGCTACAGGGCTTCCTGCCCAG---TCTGCTTGTCT-TCTGTCTCT-GCTTGGAGGTGCATCCATGGGCCAGCCCAGCCAGGACTCTGACCAGGGC-ACCATCCCCGG--------------CTCAG-AGGGCCA-CATGG-----CCGGCGG-CTGCAGCTCCTTGGG-GCCACCCC---------------AGCCCTGTCCAG----GCTGTTGT--AA--CAGCAGGACC--TGCACCC----GCCTGTGAACAGAAGCAG-TCTGCTCCATT-CC-CAGCAGACGGCACTGCCCCC--------CTTCGGAC-CACCCCC--TAGACCAGTGA---TGGC-GAACCTA-----TGACACGCGTGTCAGAGGTGACACACGAACTCA-TTTTTTTGGTTGATTTTTTTTTGTTAAATGGCACTTAAATATATAAAATAAATATCAAAAATATACATCTTTGTCTTACTATGGTTGCAAATATCAAAAAATTTCTATATGTGACCCGGCACCAGAGTTAAGTTAGGG--TTT-TTCAAAGT------GCTGACAT-GCTGAGCTC-AAAAGGTTCGCCATCACTTCCCTAGACACCCCATGTTCTTGGTCCTTT-----------GGGGACCTGGGCTCCAGATGCTGCCTCAAAGGCCCATCTGTG-TTGGGGCTCC-AGACCTCACTGTATGTGTCCGTCTGTCCAGCCCAGCCTCACTCTGTCTGGAGCCTCGGGTGTCTGTCAGACCACTTGATCCCAGAGATA-GATTCCTAGTGGGGCAGACAAGCCAGCCAAGGGCCCC-----------CATGGCTTCCCACACTCACCCTCCACTCTGAG---GAGAG----AGTGAGAGTCCCACTGAGGAAGCAAGGA--GGGTCCCTCGGTCCCAGACCTGTGCCTGCCCCTACTGC-----CACCCCC--AACCACAGGGGACAGGAGGTCCCACTCCCAACTTCGTCACCCCAAATGGCCCTGGCTGTA------CCACCTCTAGGAGAGCCCAGGACCCTGAAAGCACTTCACTGGGGTC-------------CCAGCCCT---GCTG-CACC-CCA--------------------AG-TG------------------CTTC-----AGGGC------------------------------------------------------------------------------------------------------------------------------------------CCCTGC-CTG--CTGCCCTCCGCTTCTGCCGCCGCC--------------CCACCCCGCCCTGTCCTCCTG--GGTCAGCACCAC-CAGG--ACCCCCAGAAGT-GGAGTATGGGTGGCCTGGG--AGGGGGTTTTGGGG-----TGCAG-CACTGAGCCCCTTGTTGTGTCC-CTGCAGGGGGTGAGGTGAGCGCCGATGAGGAGGGCTTCGAGAACCTCAACACCATGGCCTCCACCTTCATCGTCCTGTTCCTGCTCAGCCTCTTCTACAGCACGACAGTCACCCTGTTCA
Tadarida_brasiliensis_CM061257_Chr1 AGAACCAGTCTCCCCCAGACC---TCTTCCCGCTCATCTCCTGTGAGAACCCCCTGTCCGATGCGACCCTGGTGACCATGGGCTGCCTGGCCAAGGACTTCCTGCCCACCCCCGTCACCTTCTCCTGGAGCTATCAGAACAACACTGCCATCAAGAGCCAAGCCTTCGATGACTTCCCATCGGTCCTCAGGGAGGGCAAGTATGCGGCCAGCTCCCGGCTGCTCCTGCCCTCTGCTGACATCCTCCAGGGCACAGACGAGTTTGTGACATGCAACGTCAAACACTTAGACTCTAATAAAAACGTAAAAGTGCCCCTACAAGGTGAGATGGGGCCACC---TCCCCTCA-------GCAGGCGGGGGT-GGGGGTGGGGTGGGGGG-CGCGCTCGTGAGGGGGCCAGGCTGAC---ATG----TGACCCCTCACAT-CAGCAGC--ACCACTCCCAGAGC-----AGTCCCCCACCGTGAACGTCTTCATCCCGCCCCGTGGCTCCTTCTCC------AGCAACGGCTCCCGCGCGTCCAAGCTCATCTGCCAGGCCACGGACTTCAGCCCCAAGAAGATCTCTGTGTCCTGGCTGCGGGAGGGAAAGCTGCTGACCTCCGGCATCACCACGGACAAGGTGGAGATGGACAACAAAGAGTCCCGACCCGTGACCTACAAGGTCACCAGCATGCTGACCATCACTGAGAGTGACTGGCTCACCCAGAACGTGTTCACCTGCCAAGTGGAGCACAATCAGCTGACCTTCCAGAAGAATGTGTCGTCCGCCTGCGGCCCCAGTGAGTGGTCCTGCCTCT------GAGGGCGGCCCCCGGGGTGAAGACCT---CCCCC-----AACA-TATAGGTGTCCACTTGGGTCTGCAGACACGGCCC--------CAGATGAGGCCAGCTGCTCC-----------------GGAGAGGCCA-GGGCAGGGAGGGGCTG---TGCAGGGCAGCTTGGAGTCACTCATC-------------CGGTGG-GGGCCCAGTGTCC--CTCC--AGCAGGAGCCCAGGGCTCAGGAGA--GGCCCA----GCAACGTTGAC----ACCT-----TTGCCTGGTTTCACATCCAGCCAGTCACTCAAACCCACTCT-CCTG------------TCCCAGGTACATCCA---ACATCAGAATCTTCGCCGTCCCGCCCTCCTTCGCCAGCATCTTCCTCACCAAGATTGCCAAGCTGTCCTGCCTGGTCACAGATCTGGCCACCTATGACAGCCTGACCATCACCTGGACCCGCCAGAATGGCGAGGAACTGAAAACCCACACCAACATCTCCGAGAGCCACCCCAACGCCACCTTCAGTGCCACGGGATGGACC-ACTGTGTGCGTGGAGGATTGGGAGGCAGGAGAGGAGTTCACGTGCACAGTGACCCACACGGACCTGCCCTCGCCGCTGAAGCACACCATCTTCAAGCCCAAAGGTAGGCCCTGCCC---------GGCCCTT--CCCGCTGCCCCA-GACTCCCAC----------GGCCTCTGGGGTCTGGAG---ACACCACAGGCGGAG--CCGGGAGCTCCTCC-----------------------------------------------------------------------------------------------------------------------------------------------------------------------------------------------------------------------------------------------------------------------------------------------------------------------------------------------------------------------------------------------------------------------------------------------------------------------TCTTCCCCTGTTGTCAGCGGGCAAATCCCACTGCC-CCCAGCCTGAGCTCACCACTGCCTC--TCTTCCCACAGGAGTCCCCAAGCACATGCCCTCTGTGTACATGCTGCCACCGAGCAGGGAACAGCTGAGCCTGCGGGAGTCCGCCTCGGTCACCTGCCTGGTGAAGGGCTTCTCGCCTGCAGATGTGCACGTGCAGTGGATGCAGAGAGGGCAGCCGATGTCCCCCGAAACGTACGTGACCAGCGCCCCGATGCCTGAGCCCCAGGCCCCCGGCCTCTACTTCGTCCACAGCATCCTGACCGTGAGTGAAGAGGACTGGAGCGCCGGCGAGACCTACACCTGTGTCGTGGCCCACGAGGCCCTGCCCCACTCGGTGACCGAGAGGACCGTGGACAAGTCCACCGGTAAACCCACCCTGTACAACGTGTCCCTGGTCATGTCTGACCTGGCCAGCACCTGCCACTGAGCCCCAGGCTGCCCCTCAAGGGTGGTCCCCGGAGCCTCTGGCTGACCTGTCAC----TGTGTGTG------TGCAA---ACTGACTGTGTCAAC------GAGGTGGGATGTTGCATTCTATAAAAATTAGAAATAAAAAGATCCGTTCAAAAGATGCTGGTCCTGAGTGAGCAATGCTCTTGCCTGCTG------------TGCTG-------CCCCCATCCC-GCAGCCCACCC-TCACCACCATCC-CACCCCTGCCTCATCCACTGGCCTCCCACCCGCCGCTGGAAGCC-CTAAGCCCC----------------------------------------------------------------------------------------TTACAGAGTGCTCA----CAGCAGACAGAACCAAT-GCTCGCC-ACTCCTCCA-TTGCTGCTATAGGCTCACAGGGACATGGGT----GTGCA-ACA---------CACATGCACACA--TGTAAACACA------CAGG--------------------------------------------------------------------------------------------------CACA------------------------------G----------------------TGCAG-TGGACATGGGCACAC--AGA--CACA--------GGCACAC----------ACAGG--TACACA--CT-------------------------------------------------CATA--CACA------------CATGC------ACATGTGCACAGATATGGGCACA----CACA--AAGGCACACATGCA--CATGGACACAGGCACA---------------------------------------------------------CACACACAGACATGCACACACATGGACATGGACACAGAGACACA--CAT-TGGGCAT--GGGCACATA----------AGCAC------ATGCA---------------------------TATGTGCACATGCATGCAAAGACATAGACACA--AGTACACACTCA--------TACACACATGCACACTCA--------TACACA--------------CATGCACAGGCATGCACACATGCA----CAGACATG--TACATGCAGAGACAGACA------TGCACATGGACACA----GGCATACA--------------------------------------CATG--GACATGGA------CACAGAGACACGCACAC--------ATGTGCAAA----------------GACATG----AACACATGCATAC----------AAACACACAGATACCTACACACTCAGACACAC------------AGACATACAGATACATGCACACT------CATACACA----CATGCATAG--GCATGTACAGGAATGCATGCATGCATGTACATAGGCAC--ATG-----CACATGTATGAACATGTACACAGAGATACAAATGCACATGGATTCAGAGACATACATGGGCA--CACAGACACATGTACACCCATGTGCAC--ACGCACATGCAA-AGACATTGACATATGCACACATAGATACATGTACA--------------------CTCATACACACAAGGACACA------TGCAC--TCATA--CACTTGCACACACAAGCAAGT-----CATGGACACATAGATGTACATAGGCA-CATGGACACACAGATGTTTGCACAC-AG-GCACAGGC--ACATACATGGACACACAG----ATGTGTA----CATGCAGGCACACACACATGCATGTGCACACAGAC--------------------------------------------ACATGCATGCACAAGGATGCTCACCCTGTGCGCCCTAGTCACTGGGTGCCTCTGCAGACACGCCTGCCTTTCTGCACCACGCTTGCTGCATGGCTTCCTGCCCAGGC-CCTGCTTGTCC-TCTGTCTCA-GCTTGGAGGTGCATCCATGGGCCAGCCCAGCCAGGCCTCTGACCAGGGCCACCATCCCAGGCCCAGGGCAAAGGGCTCAG-AGGGCCAGCCTGGG----CTGACTGGCTGCAGCTCCTCAGG-GACACCCC---------------AGCCCTGTGCAG----GCTGTTGATGAAAGCAGCAGGACC--CGCACCC----ACCTGTGAACAGAAAGAGTTGGGC---ATG-TC-CTGGGGGCAGGGAGGCTGAT-------CTAGCAAGCTGTGGCCCTGGAAA----------T---------------------------------GGGAAAGAGCCAGT--CTGCAGCAGGGAG---------------------------------------------------------------------------------------------------TGAAGGGGCAAAGGGGCCCAAGTGGGT-CTCCATCCCCAGCT-----GACGGCA---CTGCTCCC--TTCAA---GCCACC----TCCTAGACACCCTGTGTTCCTGACCCTTT-----------GGGGACCTGGGCTCCAGACACTGCCTCAAAGGCCCATGTGTGTTGGGGGCTCC-AGACCCCACTGTATGTGTCCATCTGTCCATCCTAAAGTCACTCT-CCTGGAGCCTCAGGTGTCTGTCTGACCCCTTGGTCCCAAAGACACAATTCCTAGTGGGGCAGACAAGCCAGCCAGGGCCCCG-----------CATGGCTTCTCACACATGCCCTCCACTCCGAGGA-GAGAG----AGCGAGCGTCCCACTGAGAAAGCCAGGA-GGGGTCCCTCATGCCCAGACATCTGTGAGCCCCCACTGC-----CGCCCCC--AACCGCAGGTGACAGGAGGCCCCACTCCCAGCTTCTTCACCCCAAGTGGCCCTGGCTGTCCCACCA-CCCATCTAGGAGAGTCCAGGACCCTGGAAGCACTCTCCTGGGGTCCCCACCCCTCTGTCCCACCCT---GCTG-CAC--CCACC-CCC-TG-------TGT----T--------------------TGCACCCCAGGGCTCTCAGGACAGGTG-------CCTCTGCCCAGCCA---CCCATC-----------AGGCTGTCAGAGA-CCCAGCTTGCGCCTGGCTCAGACCCACCCCCCA----------AGGCACAGTCT-AGGCTCTGCAAG----TCGC-CTCC-CTGC--T-GCCTTCTGCTTCTGCCCT------------CTGCCCCGCCCAGCCCTCCTG--GAGCAGCACAGC-CAGG--GCTGAGGGCTGTGGGAGGG-GGGTGGCCTGGG-GAGAGGG-CTGTGCTCTGCGGGCAGAGCCTGAGCCCCGTGTTGTGTCC-CGGCAGAAGGGGAGGTGAGCGCCGATGAGGAAGGCTTTGAGAACCTGAACACCATGGCCTCCACCTTCATCGTCCTGTTCCTCCTCAGTCTCTTCTACAGCACGACGGTCACCCTGTTCA
Nyctalus_aviator_CM072940_Chr19 AGAGCGTGGCTGCCCCCATTG---TCTTCCCCCTTGTGTCCTGTGAGAACTCCCTGTCCGAGGAGCGCCTGGTGGCCATGGGCTGCCTGGCCAAGGACTTCCTGCCCAACTCCATCACCTTCTCCTGGAGCTTTAAGAACACCAGCACCATCAGC------GCCGTCCAGAACTTCCCTTCGCTCCTGAGGGAGGGCAAGTACGAGGCCAGCTCACAGGTTCTACTGCCCACGGCTGACATCCTCCAGGGCACAGATGAGTTCGTGACATGCAAGGTCAAACACCCCAATGGTGAAAAAGTATTGCAAGTGCCCCTCCAAGGTGAG-C-AGGACTCT-----CCCTG------GTGGGGGGGG------AGGGCGGGC--AAGCG-GGG-----CGGT--GGCCTAGCTGA-----CAC---TGTCCCCTTC----CCACAGT--TAG---TGTAGAGC-----AGCCCCCCCACGTGAATGTCTTCATCCCGCCACGCGACTCCTTCACC------GGCCCCAGCCCCCGCACATCCACGCTCATCTGCCAGGCCACGGGCTTCAGCCCCAAGAAGATTGCCATGTCCTGGCTGAAGGAGGGGAAGCTGCTGGCCTCTGGCTTCGTCACAGACAAACCAGAGGTCGAGCGCAGAG---CCCGTCCCGTGACCTACAGGGTCACCAGCACGCTGACTGTCACCGAGAGTGACTGGCTGAGCCAGACTGTATTCACCTGCCAAGTGGAGCACCAGGCGCTCACCTTCCAGAAGAACGTGTCCTCCATGTGCGGCCCCAGTGAGTGGTCCCGCCGT-------GAGGGC--CCC---AGCAG-AGC-------CCCC-----AGCA-CACAGGTGTCCAC-TAGGTCGGCAGA-CCTGCCC--------CAGATGGGGCCGGCGGCTCCCTGAGCCTTGGCTTCCCATCGAGGCCAGGGGTTGGGAGGGGGCGC------------CCCAGGGTGGTTTGTC-------------GGGCGA--GGCCCAGTGTCC-CCTCT--GGCAGGACCCCAGGGCCCAGGAGA--GGCTCC----ACCAAGACGAC----GCCT-----TGGCCTGATTCC-------------CCCTGGCCTGC---ATCCCCGCCCCCCCCC-CGACCCAGGTACGTCCA---CCATCCGAGTCTTCACCATCCCCCCGACCTTCGCCAGCATCTTCCTCACCAAGGAGGCCACGCTGTCATGCCTGGTCACGGACCTGGCCACCTATGACAGCCTGCACATCTCCTGGACCCGCCAGAACGGCGAGGACTTGAAAACCCACATCAACATCTCTGAGAGCCACCCCAATGCCACCTTCAGTGCCACGGGAAAGGCC-ACGGTGTGCGTGGATGACTGGGAGAGGGGCGAGGAGTTCACCTGCACAGTGACCCACACGGACCTGCCCTCACCGCTAAAGCACACCATCTTCAAGCCCAAGGGTAGGT--TGCC------------CCCTT--CC-GCCACCCCA-GACCCTCCC----ACATTTGGCATCCAGGGCCTGGAG-----ATCCCATG-GCAGGCCTGGGAGCAAGAGGCACATGTGCACATGGACACAGGCACACATGTACATG--CGTGCA-------ACATGGACATAGGCACACATGGACAGACACATA--------------------------------------------------------------------------------------------------------------------------------------------------------------------------------------------------------------------------------------------------------CAGAGACAACCA---TACACCCATGCGAAG------------------ATGTAGACACAGGCACATA-ACACACAGATACCTGCACATTCGTGCACTAAGACACACAGACACACATGCCTTCTGCTCCCCCTGTTGTCAGG-GAAGAGCCCCGCTGC--CCCAACCTGAGCTCAC-------CC--TGTTCCCACAGATGTCACCAAGCACATACCCGCGGTGTACGTGCAGCCACCCAGCCGGGAGCAGCTGAGCCTGCGGGAGTCGGCCTCAGTCACCTGCCTGGTGAAGGGCTTCTCGCCCCCAGACGTGTTTGTGCAGTGGCTGCAGAGAGGGCAGCCCGTGTCCTCCGACATGTATGTGACCAGCGCCCCAGTGCCCGAGCCCCAGGCCCCTGGCTTGTACTTCGTCCACAGCGTCCTGACCGTGAGTGAGGAGGACTGGAGTGCTGGGGAGACCTACACCTGCGTCGTGGCCCACGAGGCCCTGCCCTACTTGGTGACCGAGAGGACTGTGGACAAGTCCACCGGTAAACCCACCCTGTACAACGTGTCCCTGGTCATGTCTGACCTGGCCAGCTCCTGCCACTGACC-CCAGGCTGCCCCTCCAGGGCAG-TCCCGGAGTCTTTGGCTGACCTGTCGC----TGTGTGTGCATGCATGCAA---ACTGACTGTGTCAAC-------GGGTGGGGTGTTGCATTCTATAAAAACTAGAAATAAAAATGTCTGTTCAAAAGATGCTGGT----TTCAAG--ATGCTCTCGCCTGCTGGGGCCATGGCTGTGCTA-------CCTCCACCCC---------GCAGTCACCACTGCCCTCAACCCTGCCTCACTCACTGGCCTCCCACCTGCCTCTCAAAGCC-CTGAGCCCC-TACAGCAAGCATATCACACTCAAAGGCTCACACGGGCCAAATAAACAAAGCCTGTGAC-TGTGGGCCATGAGTCTGACATGCTTGCCCTTCAGAGCTCCCC----CAGCAGACAACACCAAT-GCTCACT-GCTTCTCTA-CTGTTGCAATCGGCTCATGGGAGCCTGGGC----ATACA-ACATGTACAT-ACACATGCATA----CAGAGATACA----TGCATATAGATACA------------CAGGCA-----GTAGACA-----------TGGGCACACACACAC-ATGCC--------CATATGCAGAGGCATGTG--CAAAC--ATGCACATAGAC--ACGTACCC-AAATATGGACACACACAAAGGCATACATATACATGGACACAGGCACAC--AGAGACATACACA--CATGGAGATG--GACATGAACATGGACACACATGCTATGGACATTGGCACAGAGACACATGCATACATGCACACATGCTATGGA-CATTGGCACAGAGACA--CATGCATACATGCACACAT-------GCTATGGACATTGG--CACA--GAGACACATGGATA--CATGCACAAATGTA----------------------------GAGACACAAG----CATG-------------CACACAGGCCTATGCCCGGATATGGATATAAACAAAGACACACATGCACTTGGACACCTACGCACACACA--GACATAAACACAG--ACATGCTG----------------------------TGTGCACATGTATGCAAAGACACAGGCATTTGGGTACATACTCA--------TGCACACCTGCACAGGTG------TTTACACAGACACACA----TGTATGCA--G--TGAAAC--ATGCA----AAGATTTGGACACAT-CACAGAG--TCACCCATG--CACATGGACATA----GACACACATGCACA--GACATA----CACA----------------CATG--AATATAA--------------ACAC--ATGTC---ATGGGTATGGATACACAG----------AGACATTCA--AAGACATGGAAACA--TGCACACAGACACTCAAATACCCACACATTCATATA--------------------CACAGACACATGCAGGCT------CACACACA----------CAT--ACAT-----GGA---CA--CGTACA--CACAGAGGCACAAGTG-----CACATGTAT--------------ATAAACA----CATATG----CAA-TGGA--CATGGGCA--TACTTGCACATGT--ACACAT--------ACACACACACAG-TGGCATAGACACA--CACTGAGAGATACCTGCACA--------------------CACATGCATACA----CACAGTTA-ATGTACATTCATACACACATGCA--CAGAGACA------CACATGAACACT--CACACAGAGATGAGTCATGCATGTGCATGTGT----ACAC-TG-ACACATGG--ACACATTTTC--ACAGAC----ACATGCA----TGTACAGA--CATACATATGCATGGGCA------------------------------------------------------------CACAGAGATATACACACA------------CACTCGGTGCCT--------------------CTGCACCATGCTTGCTA-ACGGCTTCCTGCCCAC---TCTGCTTGTTC-TCTGTCTCT-GCTTGGAGGTGCA-------GCCAGCCCAGATAGGACTCTGACCAGAGC-TCCATCCCAGG--------------CTCAG-GGGGCCA-CCAGG-----CAGGTAG-CTGCAG--CCTCTGG-GCTACCCC---------------GGCCCAGTCCTG----GCTGTTGATGAA-GCAGCAGGCCC--TGCACCC-----CCTGTGAACAGAAGTAG-TCGGC---GTG-CC-CCGGAGGCAGGGAGGCTGAT--------CTGCGGGCTATGCCCC-GCAAACACC------TGGC----CCTA------GAA---CCTG---ACGGGGAAAGAGGCCGT--CTGCAGCAGGGAG---------------------------------------------------------------------------------------------------TGA-GGGGCACAGGGGCCCGGGCAGGA-CTCGGTTCCCAGCA-----GATGGCA---CTGCCCCC--TTCGG---ACTACC----------------------------CCTAT-----------GGGAACCTGGGCTCCAGACACCGCCTCAACGGCCCATCTGTG-TTGGGGCTCC-AGAGCCCACTGTATGTCTCCATCTGTCCAT-CCAGCCTCACTTTGCCCAGAACCTCAGGTGTCTGTCAGACCTCTTGATTCCAGAGATATGATTCCTTGTGGGTCAGACAACCCAGCCAGAGCCCCC-------------TGGCTTCCTGCACTCACCCTCCACTCTGAGAAAGAGA------GTGAGAGTCCCATTGAGGAAGTAAGGA--GGGTCCCTCAGGCCCAGGCCTGTGCCTGCCCCCACTCC-----CACCTCC--AACC-------------------ACTCCCAGCTTCATCATTGCAAGGGGCCCTGGCCGTA------ACCCCTCTAGGAG-----------------GCTCTCCACTGCGTTCCCC------CATTCCAGCCCT----GTGGCAC--CCATG---TGTGTC-----TGTGAGCTG--CTGT----CACC----CTGCACCC-AGGGCTCT---GCCCA---------------------CCT---CCCATC-----------AGGCTGTCGGAGTG-----------------------------------------------------------CTTCTG------CTT--CTG--CTGCC-ACC----TTGCC--------------------CTGCCCCACCCTGTCCTCCTG--GGGCAGTACTGC-CAGT--GCCCGTGGAAGTGGGA-GATGGGTTGCCTGGG--AGGGGG-TTTGGGGTC---AGCAG-CACTGAGCCCCTGGTTGTGTCC-CTGCAGTGGGGGAGGTGAGCGCAGAGGAGGAGGGCTTCGAGAACCTCAACACCATGGCCTCCACCTTCATTGTCTTGTTCCTGCTCAGCCTCTTCTACAGCACGACCGTCACCCTGTTCA
Nyctalus_leisleri_caxwae020000002.1 AGAGCGCGGCTGCCCCCATTG---TCTTCCCCCTTGTCTCCTGTGAGAACTCCCTGTCCGAGGAGCGCCTGGTGGCCATGGGCTGCCTGGCCAAGGACTTCCTGCCCAACTCCATCACCTTCTCCTGGAGCTTTAAGAACACCAGCACCATCAGC------GCCGTCCAGAACTTCCCGTCGCTCCTGAGGGAGGGCAAGTACGAGGCCAGCTCACAGGTTCTACTGCCCACGGCTGACATCCTCCAGGGCACAGATGAGTTCGTGACATGCAAGGTCAAACACCCCAATGGTGAAAAAGTATTGCAAGTGCCCCTCCAAGGTGAG-C-AGGACTCT-----CCCTG--------GTGGGGGG-----GAGGGCGGGC--GAGCA-GGG-----CGGT--GGCCTAGCTGA-----CAC---TGTCCCCTCC----CCACAGT--TAG---TGTAGAGC-----AGCCCCCCCACGTGAATGTCTTCATCCCGCCACGCGACTCCTTCACC------GGCCCCAGCCCCCGCACATCCACGCTCATCTGCCAGGCCACGGGCTTCAGCCCCAAGAAGATTGCCATGTCCTGGCTGAAGGAGGGGAAGCTGCTGGCCTCTGGCTTCGTCACAGACAAACCAGAGGTCGAGCGCAGAG---CCCGTCCCGTGACCTACAGGGTCACCAGCACGCTGACTGTCACCGAGAGCGACTGGCTGAGCCAGACTGTATTCACCTGCCAAGTGGAGCATCAGGCGCTCACCTTCCAGAAGAACGTGTCCTCCATGTGCGGCCCCAGTGAGTGGTCCCGCCGT-------GAGGGC--CCC--A-GCAG-AGC-------CCCC-----AGCA-CACAGGTGTCCAC-TAGGTCGGCAGA-CCTGCCC--------CAGACGGGGCCTGCGGCTCTCTGAGCCTTGGCTTCCCGTCGAGGCCAGGGGCTGGGAGGGGGCCC------------CCCAGGGTGGTTTGTC-------------GGGAGA--GGCCCAGTGTCC-CCTCT--GGCAGGACCCCAGGGCCCAGGAGA--GGCTCC----ACCAAGACGAC----GCCT-----TGGCCTGATTCTCC-------CTGGCCTGCATCCCCC-CCCCCCCG------------ACCCAGGTACATCCA---CCATCCGAGTCTTCACCATCCCCCCGACCTTCGCCAGCATCTTCCTCACCAAGGAGGCCACGCTGTCATGCCTGGTCACGGACCTGGCCACCTATGACAGCCTGCACATCTCCTGGACCCGCCAGAATGGCGAGGACTTGAAAACCCACATCAACATCTCTGAGAGCCACCCCAATGCCACCTTCAGTGCCACGGGAAAGGCC-ACGGTGTGCGTGGATGACTGGGAGAGGGGCGAGGAGTTCACCTGCACGGTGACCCACACGGATCTGCCCTCACCGCTGAAGCACACCATCTTCACGCCCAAGGGTAGGT--TGCC------------CCCTT--CC-GCCACCCCA-GACCCTCCC----ACACTTGGCATCCAGGGCCTGGAG-----ATCCCGTG-GCAGGCCTGGGAGCAAGAGGCACATGTGCACATGGACACAGGCACACATGAACAGA--CA------------------------------------------------------------------------------------------------------------------------------------------------------------------------------------------------------------------------------------------------------------------------------------------------CATACAGAGACAACCA---TACACCCATGCGAAG------------------ATGTAGACACAGGCACATA-ACACACAGATACCTGCACATTCGTGCACTAAGACACACAGACACACATGCCTTCTGATCCC-CTGTTGTCAGG-GAAGAGCCCCACTGC--CCCGACCTGAGCTCAC-------CC--TGTTCCCACAGATGTCACCAAGCACATACCCGCGGTGTACGTGCAGCCACCCAGCCGGGAGCAGCTGAGCCTGCGGGAGTCGGCCTCAGTCACCTGCCTGGTGAAGGGCTTCTCGCCCCCAGACGTGTTTGTGCAGTGGCTGCAGAGAGGGCAGCCCGTGTCCTCCGACATGTATGTGACCAGTGCCCCAGTGCCCGAGCCCCAGGCCCCTGGCTTGTACTTCGTCCACAGCGTCCTGACCGTGAGTGAGGAGGACTGGAGTGCTGGGGAGACCTACACCTGCGTCGTGGCCCACGAGGCCCTGCCCTACTTGGTGACCGAGAGGACTGTGGACAAGTCCACCGGTAAACCCACCCTGTACAACGTGTCCCTGGTCATGTCTGACCTGGCCAGCTCCTGCCACTGACC-CCAGGCTGCCCCTCCAGGGCAG-TCCCGGAGTCTTTGGCTGACCTGTCGC----TGTGTGTGCATGCATGCAA---ACTGACTGTGTCAAC-------GGGTGGGGTGTTGCATTCTATAAAAACTAGAAATAAAAATGTCTGTTCAAAAGATGCTGGT----TTCAAG--ATGCTCTCGCCTGCTGGGGCCATGGCTGTGCTA-------CCTCCACCCC-GCAGACCACA-GTCACCACTGCCCTCAACCCTGCCTCACTCACTGGCCTCCCACCTGCCTCTCAAAGCC-CTGAGCCCT-TACAGCAAGCATATCACACTCAAAGGCTCACACGGGCCAAATAAACAAAGCCTGTGAC-TGTGGGCCATGAGTCTGACATGCTTGCCCTTCAGAGCTCCCC----CAGCAGACAACACCAAT-GCTCACT-GCTTCTCTA-CTGTTGCAATCGGCTCATGGG--CATACACATGCATACAGAGATACATGC-ATATAGATACACAGGCAG-TAGACA----TGGACACA------------------CATG------------TA-----------CATGTCCATATGCAG-A----------------------GGCATGTG--CAAAC--ATGCACATAGAC--ACATACCC-AAATATGGACACACACAAAGGCATACATATACATGGACACAGGCACAC--AGAGACATACACA--CATGGAGATG--GACATGAACATGGACACACATGCTATGGACATTGGCACAGAGACACATGCATACATGCACACATGCTATGGA-CATTGGCACAGAGA----------CACATGCATACAT-------TCTATGG--ACATT--GGCA--CAGAGACACATGCATACATGCACAAATGTA----------------------------GAGACACAAG----CATG-------------CACACAGGCATATGCCCGGATATGGATATAAACAAAGACACACATGCACTTGGACACCTACGCACACACA--GACATAAACACAG--ACATGCTG----------------------------TGTGCACATGTATGCAAAGACACAGGCATTTGGGTACATACTCA--------TGCACACCTGCACAGGTG------TTTACACAGACACACA----TGTATGCACTG--AAACAC--ATGCA----AAGATTTGGACACAT-CACACAGAGTCA--------CCCATGGACATA----GACACACGTGCACA--GACATA----CACA----------------CATG--AATATAA--------------ACAC--ATGCC---ATGGGTATGGTTACACAG----------AGACATGCA--AAGACATGGAAACA--TGCACACAGACACTCAAATACCCACACATTCATATA--------------------CACAGACACATGCAGGCT------CACACACA----------CAT--ACAT-----GGA---CA--CGTACA--CACAGAGGCACAAGTG-----CACATGTAT--------------ATAAACA----CATATG----CAA-TGGA--CATGGGCA--TACTTGCACATGT--ACACAT--------ACACACATACAG-TGGCATAGACACA--CACTGAGAGATACCTGCACA--------------------CACATGCATACA----CACAGTTA-ATGTACATTCATACACACATGCA--CAGAGACA------CACATGAACACT--CACACAGAGAGGAGTCATGCATGTGCATGTGT----ACAC-TG-ACACATGG--ACACATTTTC--ACAGAC----ACATGCA----TGTACAGA--CATACATATGCATGGGCA------------------------------------------------------------CACAGAGATATACACACA------------CACTCGGTGCCT--------------------CTGCACCATGCTTGCTACACGGCTTCCTGCCCAC---TCTGCTTGTCC-TCTGTCTCT-GCTTGGAGGTGCA-------GCCAGCCCAGATAGGACTCTGACCAGAGC-TCCATCCCAGG--------------CTCAG-GGGGCCA-CCGGG-----CAGGTGG-CTGCAG--CCTCTGG-GCCACCCC---------------GGCCCAGTCCTG----GCTGTTGATGAA-GCAGCAAGCCC--TGCACCC-----CCTCTGAACACAAGTAG-TCAGT---GTG-TC-CCGGAGGCAGGGAGGCTGAT--------CTGCGGGCTGTGCCCC-GCAAACACC------TGGC----CCTA------GAA---CCTG---ACGGGGAAAGAGGCCAT--CTGCAGCAGGGAG---------------------------------------------------------------------------------------------------TGA-GGGGCACAGGGGCCTGGGCAGGA-CTCGGTTCCCAGCA-----GATGGCA---CTGCCCCC--TTCGG---ACTACC----------------------------CGTAT-----------GGGAACCTGGGCTCCAGACACTGCCTCAACGGCCCATCTGTG-TTGGGGCTCC-AGAGCCCACTGTATGTCTTCATCTGTCCAT-CCAGCCTCACTTTGCCCAGAACCTCAGGTGTCTGTCAGACCTCTTGATCCCAGAGATATGATTCCTTGTGGGTCAGAAAACCCAGCCAGAGCCCCC-------------TGGCTTCCTGCACTCACCCTCCACTCTGAGAAAGAGA------GTGAGAGTCCCATTGAGGAAGTAAGGA--GGGTCCCTCAGGCCCAGGCCTGTGCCTGCCCCCACTCC-----CACCTCC--AACC-------------------ACTCCCAGCTTCATCATTGCAAGGGACCCTGGCTGTA------ACCCCTCTAGGAG-----------------GCACTCCACTGCGTTCCCC------CATCCCAGCCCT----GTGGCAC--CCATG---TGTGTC-----TGTGAGCTG--CTGT----CACC----TTGCACGC-AGGGCTCT---GCCCA---------------------CCT---CCCATC-----------AGGCTGTCGGAGTG-----------------------------------------------------------CTTCTG------CTT--CTG--CTGCC-ACC----TTGCC--------------------CTGCCCCACCCTGTCCTCCTG--GGGCAGTACTGC-CAGT--GCCCGTGGAAGTGGGA-TATGGGTTGCCTGG---AAAGGG-TTTGGGGTC---AGCAG-CACTGAGCCCCTGGTTGTGTCC-CTGCAGTGGGGGAGGTGAGCGCAGAGGAGGAGGGCTTCGAGAACCTCAACACCATGGCCTCCACCTTCATTGTCTTGTTCCTGCTCAGCCTCTTCTACAGCACGACCGTCACCCTGTTCA
Pipistrellus_abramus_cm097869.1 AGAGTGCAGCTGCTCCCATTG---TTTTCCCCCTCGTCTCCTGTGAGAACTCCCTGTCCGAGGAGCGCCTGGTGGCCATGGGCTGCCTGGCCAAGGACTTTCTGCCCAACTCTGTCACCTTCTCCTGGAGCTTTAAGAACACCAGCACCATCAGC------GCCGTCCAGAACTTCCCGTCGCTCCTGAGGGAGGGCAAGTACGAGGCCAGCTCACAAGTTCTCCTGCCCACGGCCGACATCCTCCAGGGCACTGACGAGTTTGTGACGTGCAAGGTCAAACACCCCAATGGCGAAAAAGCATTGCAAGTGCCCCTCCAAGGTGAG-C-AGGCATCC-----CCCTG--------GCGGCTGG------AGGGCAGGC--GAGGG-GGT------AGC--GGCTGAGCTGA-----TGC---TGTTCTCTCC----CCACAGT--TAG---CGTAGAGC-----AGCCCCCTCACGTGAACGTCTTCATCCCGCCCCGAGACTCCTTCACC------GGCCCCGGTCCTCGCACATCCACGCTCATCTGCCAGGCCACAGGCTTCAGCCCCAAGAAGATCGCCGTGTCCTGGCTAAAGGAGGGGAAGCTGCTGACCTCTGGCTTCATCACAGACAAACCAGAGGTTGAGCGCAGAG---CCCGCCCCGTGACCTACAGGGTCACCAGCACGCTGACCGTCACCGAGAGCGACTGGCTGAGCCAGACTGTGTTCACCTGCCAGGTGGAGCACCAGGCACACACCTTCCAGAAAAACGTGTCCTCCATGTGCGGCCCCAGTGAGTGGTCCCGG----------G--GGC--CCC--A-GTAG-AG--------CTCC-------CAGCACAGGTGTCCTCTC-GGTCGGCAGA-CCTGCCC--------CACACGGGGCCAGTGGCTCCCTGAGCCTTGGCTTCCCGTAGAGGCCAGGGGCCGGGAGGGGGCCC------------CCCCGGGTGGTTTGTC-------------GGGCGA--GGCCCGGTGTCC-CCTCT--GGTAGGACCC-AGGGCCCAGGAGA--GGCTCT----GCCAAGTTGAC----GCCT-----TGGCCTGATTC--------------------CCCCC---TTCCCGGCCCGCCCCC-CATCCCAGGTACGTCCA---CCATCCGAGTCTTCACCATCCCCCCGACCTTCGCCAGCATCTTCCTCACCAAGGAGGCCACGCTGTCCTGCCTGGTCACGGACCTGGCCACCTATGACAGCCTGCACATCTCCTGGACCCGCAAGAATGGTGTTGAGATGCAAACACACACCAACATCTCCATGAGCCACCCCAACGCCACCTTCAGTGCCATGGGAAAGGCC-ACTGTGTGTGTGGAGGACTGGGAGTTGGGCGAGGAGTTCACGTGCACAGTGACACACACGGACCTGCCGTCGCCGCTGAAGCACACCATCTTTAGGCCCAAGGGTAGGT--TGCC------------CCCTT---CTGCCACCCCA-GACCCTCCC----ACACATGGCATCCAGGGCCTGGAG-----ATTTCATG-GCAGACCGGGGATCAAGAGGCACATGTGCACATGGACACAGGCACACACGTATAGG--TGTGCA-ACATGCACATGGACACAGGCATACATGGACAGACACAT--------------------------------------------------------------------------------------------------------------------------------------------------------------------------------------------------------------------------------------------------------ACAGAGACAACCA---TACACCCATGCGAAG------------------ATGTAGACACAGGCACATG-ACACACAGATACCTGCACATTCGTGCACTAAGACACACAGACACACATGTCTTCTGCTCCCCCTGTTGTCAGG-GAAGAGACCTGCTGC--CCCAACCTGAGCTCAC--CCGCCCC--TGTTCCTACAGATGTCGCCAAGCACATACCCGCGGTGTACGTGCAGCCGCCCAGCCGGGAGCAGCTGAGCCTGCGGGAGTCGGCCTCGGTCACCTGCCTGGTGAAGGGCTTCTCGCCCCCAGATGTGTTTGTGCAGTGGCTGCAGAGAGGGCAGCCCGTGTCCTCCGACATGTATGTGACCAGCGCCCCGGTGCCCGAGCCCCAGGCCCCCGGCTTGTACTTCGTCCACAGCGTCCTGACTGTGAGCGAGGAGGACTGGAGCGCCGGGGAGACCTACACCTGCGTCGTGGCCCATGAGGCCCTGCCCTACTCGGTGACCGAGAGGACCGTGGACAAGTCCACCGGTAAACCCACCCTGTACAACGTGTCCCTGGTCATGTCTGACCTGGCCAGCACCTGCCACTGACC-CCAGGCTGCCCCTCCAGGGCAG-TCC-GGAGCCTCTGGCTGATCTGTCGC----TGTGTGTGCATGTATGCAA---ACTGACTGTGTCAAT-------GGGTGGGGTGTTGCATTCTATAAAAACCAGAAATAAAAATGTCTGTTCAAAAGATGCTGGTCT-GAGTAAGCAATGCTCTCGCCTGCTGGGGCCATGGCTGTGCTA-------ACCTCACGCC-ACAGACCACC-GTCACCACTGCCCCCAACCCTGCCTCACTCACTGGCTACCCACCTCCTTCTCAAAGCC-CTGAGCCCC-TACAGCAAGCATATCACATTCAAAGGCTCACACGGGCCAAATAAACAAGGCCTGTGAC-TGTGGGCCACGAGTCTGACATGCTTGCCCTTCAGAGCTCTTC----CAGCAGACAACACCAAT-GCTCACT-GCTTCTCTA-CTGCTGCAATTGGCTCATGGGGGCCTGGGC----ATACA-ACATGTACAT-ACACATGCATA----CAGAGACACA----TGTAGGTAGA----AACACATGCA--CATGTCCATATGTG--CA-----------TGGGCACACATGCAC-ATGTC--------CATATGCAGAGGCATGTG--CAAAA--ATGCACATAGAC--ACATGCCC-AGATATGGACACACACAAAGGCA------TACATGTACATGGACATAG--GCA--CACAGAGA--CACACACATG--------GACATGGGCACACATGCTATGGACATTGGCATAGAGACAC----------------GAGCTATGGACATTG-GCACAGAGACA--CATGCATACATGCACACAC-------GCTATGGACATT----GGCA--TAGAGACACATGCATACATGCACACATATA----------------------------GAGACATAAG----CATA-------------CATACAGACATATGCCCGGATATGGACATAAACAAAGACATACATGCACTTGGCCACCTACACACACACA--GACATAAACACAC--ACATGCTG----------------------------TGTGCACATGTATGCAAAGACACAGACATATGGGTACATACTTA--------TGTACACCTGCACAGGCA------TTTACACAGGCACACC----TGTATGCACTG--AAACAC--ATGCA----AAGATTTGGACACAT-CACACAGAGTCACACATG--CAGGTGGACATA----GACACACATGCACA----GATAAACACACA----------------CATA--AATAT--------------AGACAC--ATACC---ATGGGTATGGCTGCACAG----------AGACATGCA--AAGACATGGAAACA--TGCACACAGACACACAAATACCCACACATTCATATA--------------------CACAGACACATGCAGGCT------CACACACA----------CAT--ACAT-----GGA---CA--CGTACA--CACAGAGGCACAAGTGCAGTGCACATGGAT--------------ATAAACA----CAGATG----CAA-TGGA--CATGGGCA--TACTTGCATATGT--ACATGT--------ACACACATACCG-TGGCATAAACACA--CACTGAAAGATACCTGCACA--------------------TACATGCATACA----CACAGTTA-ATGTACATTCATACACACGTGCA--CAGAGACA------CACATGAACACTTACACA--GAGAGGAATCATGCATGCACATGTGT----GCAC-TG-ACACATGG--ATACATTTTT--ACAGTC----ACATATA----TATACAGA--CACACATATGCATGCG------------------------------------------------------------CACACAGAGATATA-ACACA------------CACTCGGTGCCT--------------------CTGCACCATGCTTGCTACACGGCTTCCTGCCCAG---TCTGCTTGTCC-TCTGTCTCT-GCTTGGAGGTGCA-------GCCAGCCCAGCCAGGACTCTGATCAGAGC-TCCATCCCAGG--------------CTCAG-GGGGCCA-CCAGG-----TGGGTGG-CTGCAG--CCTCTGG-GCCACCCT---------------GGCCCAGTCCTG----GCTATTGATGAA-GCAGCAGGCCC--TGCACCC-----CCTGTGAACAGAAGTAG-TCGGC---ATG-TC-CCAGAGGCAGGGAGGCTGAT--------CTGCGGGCTGTGCCCC-ACAAACACC------TGGC----CCTG------GAA---CCTG---GTGGGGAAAGAGGTCGT--ATGCAGCAGGGAG---------------------------------------------------------------------------------------------------TGA-GGGGCACAAGGGTCTAGGCGGGA-CTCAGTTCCCAGCA-----GATGGCA---CTGCCCCC-CTTCGG---GCTACC----------------------------CCTTT-----------GGGAACCTGGGCTCCAGACACCGCCTCAAAGGCCCATCTGTG-TTGGGGCTCC-AGACCCCACTGTATGTGTCCATCTGTCCAT-TTAGCCTCACTCTGCCCAGAGCCTCAGGTGTCGATCAGACCCCTTGATCCCAGAGATATGATTCCTTGTGGGTCAGACAACCCAGCCAGAGCCCCC------------ATGGCTTCCTGCACTCACCCTCCACTCTGAGAAAGAGAG------TGAGAGTCCCACTGAGGAAGCAAGGC--GGGTCCCTCAGGCCCAGGCCTGTGCCTGCCCCCATTCC-----CACCTCC--AACC-------------------ACTCCCAGCTTCATCACCGCAAGGGGCCCTGGCTGGA------CCCCCTCTAGGAG-----------------GCACTCCACT-GGGTCCCC-----CCACCCCAGCCCT---GCAG-CACGAATGC-----GTGTC-----TGTGAGCTG--CTGT----CACC----CTGCACTA-AGGGCTCT--GCCCAT----------------------CT---CCCATC-----------AGGCTGTTGGAGTG-----------------------------------------------------------CTTCTG------CTT--CTG--CTGCC-ACC----CTGCC--------------------CCGAACCGCCCTGTCCTCCTG--GAGCAGCACTGC-CAGG--GCCTGTGGAAGTGGGA-GATGGGTGGCCTGGG--AGGGGA-TTTGGGG-----TGCAG-CACTAAGCCCCTGGTTGTGTCC-CTGCAGTGGGGGAGGTGAGCGCCGAGGAGGAGGGCTTCGAGAACCTCAACACCATGGCCTCCACCTTCATCGTCTTGTTCCTGCTCAGCCTCTTCTACAGCACGACTGTCACGCTGTTCA
Pipistrellus_nathusii_OY882875_Chr18 AGAGCGCAGCTGCCCCCATTG---TCTTCCCCCTCGTCTCCTGTGAGAACTCCCTGTCCGAGGAGCGCCTGGTGGCCATGGGCTGCCTGGCCAAGGACTTCCTGCCCAACTCCGTCACCTTCTCCTGGAGCTTTAAGAACACCAGCACCATCAGCA------CCGTCCAGAACTTCCCGTCGCTCCTGAGGGAGGGCAAGTACGAGGCTAGCTCACAGGTTCTCCTGCCCACGGCCGACATCCTCCAGGGCACGGATGAGTTCGTGACATGCAAGGTCAAACACCCCAATGGTGAAAAAGTATTGCAAGTGCCCCTCCAAGGTGAG-C-AGGCCTCT-----CCCTG----GTGGGCGGGA---------GGGCAAGC--GAGGG-GGG-----CGGT--GGCCTAGCTGA-----CGC---TGTCCCCTCC----CCACAGT--TAG---TGTAGAGC-----AGCCCCCCCACGTGAACGTCTTCATCCCGCCCCGTGACTCCTTCACT------GGCCCCGGCTCCCGCACATCCACGCTCATCTGCCAGGCCACGGGCTTCAGCCCCAAGAAGATCGCCGTGTCCTGGCTGAAGGAGGGGAAGCTGCTGACCTCTGGCTTCGTCACGGACAAACCAGAGGTCGAGCGCAGAG---CCCGTCCCGTGACCTACAGGGTCACCAGCACGCTGACTGTCACCGAGAGCGACTGGCTGAGCCAGAGCGTGTTCACCTGCCAGGTGGAGCACCAGGCGCTCACCTTCCAGAAGAACGTGTCCTCCATGTGCGGCCCCAGTGAGTGGTCCTGCCCC-------GAGGGC--CCC---GGCAA-AGC-------CCCC-----AGCA-CACAGGTGTCCAC-TAGGTCGGCAGA-CCTGCCC--------CAGACGGGGCAGGCGGCTCCCTGAGCCTTGGCTTCCCGTAGAGGCCAGGGGCCAGGAGGGGGTCC------------CCCAGGGTGGTTTGTC-------------GGGCGA--GGCCCCGTGTCC-CCTCT--GGCAGGACCCCAGGGCCCAGGAGA--GGCTCC----ACCAAGTTGAT----GCCT-----TGGCCTGATTC--------------------CCCCTTGCCTGCCTCCCCACCTCCGCGACCCAGGTACATCCA---CCATCCGTGTCTTCACCATCCCCCCGACCTTCGCCAGCATCTTCCTTACCAAGGAGGCCACGCTGTCATGCCTGGTAACGGACCTGGCCACCTATGACAGCCTGCACATCTCCTGGACCCGCCAGAACGGCGAGGATGTGAAAACCCACACCAACATCTCTGAGAGCCACCCCAACGCCACCTTCAGTGCCACAGGAAAGGCC-ACGGTGTGCGTGGATGACTGGGAGAGGGGCGAGGAGTTCACCTGCACGGTGACCCACACGGACCTGCCCTCACCGCTGAAGCACACCATCTTCAGGCCCAAGGGTAGGT--TGCC------------CCCTT--TC-ACCACCCCA-GTCCCTCCC----ACGCATGGCACCCAGGGCCTGGAG-----ATCCCATG-GCAGGCCTGGGAGCAAGAGGCACATGTGCACATGGACACAGGCACACATGTACAGG--CGTGCA-ACATGCACATGGACACAGGCACACATGGACAGACACATA--------------------------------------------------------------------------------------------------------------------------------------------------------------------------------------------------------------------------------------------------------CAGAGAAAACCA---TACACCCATGCGAAG------------------ATGTAAACACAGGCCCATG-ACACACAGATACCTGCACATTCGTGCACTAAGACACACAGACACACATGCCTTCTGCTCCCCCTGTTGTCAGG-GAAGAGCCCCGCTGC--CCTGACCTGAGCTCAC-------CC--TGTTCCCACAGATGTCAAAAAGCACATACCCGCGGTGTACGTGCAGCCACCCAGCCGGGAGCAGCTGAGCCTGCGGGAGTCGGCCTCGGTCACCTGCCTGGTGAAGGGCTTCTCGCCCCCAGACGTGTTTGTGCAGTGGCTGCAGAGAGGGCAGCCCGTGTCCTCCGACATGTATGTGACCAGCGCCCCAGTGCCCGAGCCCCAGGCCCCCGGCTTGTACTTCGTCCACAGTGTCCTGACCGTGAGCGAGGAGGACTGGAGTGCCGGGGAGACTTACACCTGCGTCGTGGCCCACGAGGCCCTGCCCTACTCGGTGACTGAGAGGACCGTGGACAAGTCCACCGGTAAACCCACCCTGTACAACGTGTCCCTGGTCATGTCTGACCTGGCCAGCACCTGCCACTGACC-CCAGGCTGCCCCTCCAGGGCAG-TCCCGGAGCCTTTGGCTGACCTGTCGC----TGTGTGTGCATGTATGCAA---ACTGACTGTGTCAAT-------GGGTGGGATCTTGCATTCTATAAAAACTAGAAATAAAAATGTCTGTTCAAAAGATGCTGGTCC-GAGTGAGCAATGCTCTCGCCTGCTGGGGCCATGGCTGTGCTA-------CCTCCACCCT-GCAAACCACC-GTCACCACTGCCCCCAACCCTGCCTCACTCACTGGCCTCCCACCTGCCTCTCAAAGCC-CTGAGCCCC-TACAGCAAGCATGACACACTCAAAGGCTCACACGGGCCAAATAAAAAAGGCCTGTGAC-TGTGGGCCACGAGTCTGACATGCTTGCCCTTCAGAGCTGCCC----CAGCAGACAACACCAAT-GCTCACT-GCTTCTCTA-CTGCTGCAATCGGCTCATGGGAGCCTGGGC----ATACA-ACATGTACAT-ACACATGCATA----CAGAAACACA----TGAATATAGATACA------------CAGGCA-----GTAGACA-----------TGGGCATACATGCAC-ATGCC--------CATATGCAGAGACATGTG--CAAAC--ATGCACATAGAC--ATGTGCCC-AAATATGGACACACACAAAGGCATACATATACATGGACACAGGCACAC--AGAGACATACACA--CATGGAGATG--GACATGAACATGGACACACATGCTATGGACATTGGCACAGAGACACATGCATACATGCACACATGCTATTGA-C-TG-GCACAGAGA----------CACATGCATGCAT-------GCTATGG--ACATT--GGCA--CAGAGACACATGCATACATGCACAAATGCA----------------------------GAGACACAAG----CATG-------------CACACAGGCATATGCCCGGATATGGATATAAACAAAGACACACATGCACTTGGACACCTATGCACACACA--GACATAAACACAG--ACATGCTG----------------------------TGTGCACATGTATGCAAAGACACAGACATATGGGTACATACTCA--------TGCACACCTGCACAGGTG------TTTACACAGACACACC----TGTATGCACTG--AAACAC--ATGCA----AAGATTTGGACACAT-CACACAGAGTCACGCATG--CACATGGACATA----GACACACATGCACA--GACATA----CACA----------------CATG--AATAT--------------AGACAT--ATGCC---ATGGGTATGGATACACAG----------AGACATGCA--AAGACATGGAAACA--TGCACACAGGCACACAAATACCCACACATTCATATA--------------------CACAGACACATGCAGGCT------CACACACA--------CACAT--ACAT-----GGA---CA--CGTACA--CACAGAGGCACAAGTG-----CACATGGAT--------------ATAAACA----CAGATG----CAA-TGGA--CATGGGCA--TACTTGCACATGT--ACACAT--------ACACACATACAA-TGGCATAAACACA--CACTGAGAGGTACCTGCACA--------------------CACATGCATACA----CACAGTTA-ATGTA-ATTCATACACACATGCA--CAGAGACA------CACATGAACACT--CACACAGAGGGGAGTCATGCATGCACATGTGT----ACAC-TG-ACTCATGG--ACACATTTTC--ACAGAC----ACATCCA----TGTACAGA--CATACATATGCATGTGC------------------------------------------------------------ACACAGAGATATACACACA------------CACTCGGTGCCT--------------------CTGCACCATGCTTGCTACACGGCTTCCTGCCCAC---TCTGCTTGTCC-TCTGTCTCT-GCTTGGAGGTGCA-------GCCAG-CCAGACAGGACTCTGACCAGAGC-TCCATCCCAGG--------------CTCAG-GGAGCCA-CCGGG-----CAGGTGG-CTGCAG--CCTCTGG-GCGACCCC---------------GGCCCAGTCCTG----GCTGTTGATAAA-GCAGCAGGCCC--TGCACCC-----CCTATGAACAGAAGTAG-TCGGT---ATG-TC-CAGGAGGCAGGGAGGCTGAT--------CTGCGGGCTGTGCCCC-ACAAACACC------TGGC----CCTG------GAA---CCTG---ATGGGGAAAGAGGCCGT--CTGCAGCAGAGAG---------------------------------------------------------------------------------------------------TGA-GGGGCACAGGGGCCCGGGTGGGA-CTCGGTTCTCAGCA-----GATGGCA---CTGCCCCC-CTTCGG---GCTAC-----------------------------CCTTTG----------GGGAACCTGGGCTCCAGACACCGCCTC------CCATCTGTG-TTGGGGCTCC-AGAGCCCATTGTATGTGTCCATCTGTCCAT-CCAGCCTCACTCTGCCCAGAGCCTCAGGTGTCTGTCAGACCCCTTGATCCCAGAGATATAATTCCTTGTGGGTCAGACAACCCAGCCAGAGCCCCC------------ACTGCTTCCTGCACTTGCCCTCCACTCTGAGGAAGAGA------GTGAGAGTCCCATTGAGGAAGCAAGGA--GGGTCCCTCAGGCCCAGGCCTGTGCCTGCCCCCACTCC-----CACCTCC--AACC-------------------ACTCCCAGCTTCATCACTGCAAGGGGCCCTGGCCGTA------CCCCCTCTAGGAG-----------------GCACTCCACT-GGGTCACC-----CCATCCCAGCCCT----GTGGCAC--CCAT---GTGTGTC-----TGTGAGCTG--CTGT----CACC----CTGCACCC-AGGGCTCT--GCCCA----------------------CCT---CCCATC-----------AGGCTGTCGGAGTG-----------------------------------------------------------GTTCCG------CTT--CTG--CTGCC-ACA----CTGCC--------------------CCGCCCCGCCCTGTCCTCCTG--GAGCAGCACTGC-CAGG--GCCCGTGGAAGTGGGA-GATGGGTGGCCTGGG--AGGGGG-TTTGGGG-----TGCAG-CACTGAGCCCCTGGTTGTGTCC-CTGCAGTGGGGGAGGTGAGCGCCGAGGAGGAGGGCTTCGAGAACCTCAACACCATGGCCTCCACCTTCATTGTCTTGTTCCTGCTCAGCCTCTTCTACAGCACAACCGTCACCCTGTTCA
Plecotus_auritus_OY734022_Chr1 CGAGCGCGGCGGCCCCCAACC---TCTTCCCCCTCGTCTCCTGTGAGAACTCCCTGTACGATGAGCGCCTGGTGGCCATGGGCTGCCTGGCCAAGGACTTCCTGCCCGAGGCCGTCACCTTCTCCTGGAGCTTTAAGAACAGCAGCGCCGTCAGCAGCCAGGGCGTCCAGAACTTTCCATCGGTCCTGAGGGGAGGCAAGTACGAGGCCAGCTCGCAGGTTCTCCTGCCCACGGCCGACATCCTCCAGGGCACGGACGAGTTCGTGACGTGCAAGGTCAAACACTCCAACGGCGAAAAAGAATTGCAAGTGCCCCTCCCAGGTGAG-CGGGGCCTCC---CCCCATG----GCAGGCGAGAG--------GGGCGGGC--GAGGG-GGG----CTGGT--GGCCAGGCTGA-----CGC---TGTCCCCTCC----CTGCAGG--TGGCGGCGTCTCGC--------CCCCCCACGTGAACGTCTTCATCCCGCCCCGCGACTCCTTCACC------GGCCCCGGCCCCCGCACGTCCACGCTCATCTGCCAGGCCACGGGCTTCAGCCCCAAGAAGATCGCGGTGTCCTGGCTGAAGGAGGGGAAGCTGCTGACCTCCGGCTTCGTCACGGACCAACCAGAGGTCGAGCGCAAAG---CCCGCCCCGTGACCTACAGGGTCACCAGCACGCTGACCATCACCGAGAGCGACTGGCTGAGCCAGAGCGTGTTCACCTGCCAAGTGGAGCACCAGGAGCTGATCTTCCAGAAGAACGTGTCGTCCATGTGCGGCCCCAGTGAGTGGTCCTGCCCC-------GAGGGC--CCC--AGGCAG-AGACA--CCCCCCC-----AACA-CACAGGTGTCCACTCCGGTCAGCAGACCCTGCCC--------CCGACGAGGCCAGCCGCTCCCCGAGCCTTGGCTTCCCAGAGAGGCCAGGGGCGGGGAAGGGGCCC--CACAGGGCTGCTCGGGGCC-CTTGTA-------------GGGCTG--GGCCGGGTGTCC-CCTCC--CGCAGGACCCCAAGGCCCAGGAGA--GGCTCT----GCCAAGTCGAT----GCCT-----TGGCCTGATTCC------------------ACCCCC--TCT-CCTG------------TCCCAGGTACGTCCA---CCATCCGAGTGTTCACCATCCCCCCGACCTTCGCCAGCATCTTCCTCACCAAGGAGGCCACGCTGTCCTGCCTGGTCACGGACCTGGCCACCTATGACAGCCTGCACATCTCCTGGACCCGCCAGAATGGCGAGGAGGTGAAAACCCACACCAACATCTCCGAGAGCCACCCCAACGCCACCTTCAGCGCCACGGGAAAGGCC-ACGGTGTGCCTGGAGGACTGGGAGGCGGGCGAGCAGTTCACCTGCACGGTCACCCACACGGACCTGCCCTCACCGCTGAAGCACACCATCTTCAGGACCAAGGGTAGGCC-GGCCC---------CACCCTT--CCCGCCACCCCA-GACCCTCCC----ACGCATGGCATCCAGGGCTGGGG------ACCCCATG-GCAGGCCCGGGAGCAAGAGGCACACACGGACACACTCACAG----ACATGCAA-----CATATA--CATGGACACAGGCACACACGCACA------GATATGCA-ACATACACATGGACACAGG--CACACACAGAGACATGCAACATATACATGGACACAGGCACACACAGAGACATGCAACATATACATGGACACAGGCACACACGCACAGACATGCAACATACACATGGACACAGGCACAGACA-TGCAACATA-TACATGGGCACAGGCACAGACATGCAACATATACATGG------ACACAGGCA-CACAGGCACAGACATCCA-ACATATACGTGGACACCAGCACAGACA---------TG-CAACATATACATGG----------------ACACACACATGCACAGACATGCACACAGATACCTGCACATTCATACACTGAGACACACAGACACACGTGCCCTCTGCTCCC-CTGTGGTCGGGGGCTGAACCCCGCCGC--CCCGACCTGGGCTCAC--CCGCCCC--TCTTCCCACAGACGGGGCCAAGCACATGCCCGCGGTGTACGTGCAGCCGCCCAGCCGGGAGCAGCTGAGCCTGCGGGAGTCGGCCTCGGTCACCTGCCTGGTGAAGGGCTTCTCGCCCCCCGACGTGTTCGTGCAGTGGCTGCAGAGAGGGCAGCCCGTGTCCTCCGACATGTATGTGACCAGCGCCCCAGTGCCCGAGCCCCAGGCCCCCGGCTTGTACTTCGTCCACAGCATCCTGACGGTGAGCGAGGAGGACTGGAGCGCCGGGGAGACCTACACCTGCGTCGTGGCCCACGAGGCCCTGCCGTACTCGGTGACCGAGAGGACCGTGGACAAGTCCACCGGTAAACCCACCCTGTACAACGTGTCCCTGGTCATGTCTGACCTGGCCAGCACCTGCCACTGACCCCCAGGCTGCCCCTCCAGGGCGG-TCCCGGAGCCTCTGGCTGACCGGTCGC----TGTGTGTGCATGTATGCA----ACTGACTGTGTCAACGCGGGGGGGGGGGGGGGTTGCATTCTATAAAAACTAGAAATAAAAATATCTGTTCAAAAGATGCTGGTCT-GAGTGAGCAATGCTCTTGCCTGCTGGGGCCATGGCTGTGCTG--------------CCC------CCACCCGCCGCCACCACCCCCACCCCTGCTTCACCCACTGGCTTCCCACTCGCCTCTCAAAGCC-CTGAGCCCC-----------------------------------------------------------------------------------------TGCAGAGTGCTCA----CAGCAGACAGTGCCAAT-GCTCACC-GCCTCTCCA-CGGCTGCTATGGGCTCACAGGGACATGGGT----GTACA-CCACACATGC-ATACCTGCACACA--CAGAGACACA----TGCATG--------------------CATG----------CACA-----------CAGAC----ATAAAG-A----------------------GATATG----CACAC------ACATGGAC--ACA-------GAT------ACA------------CATGCTG-TGGACATTGGCACAC----------A-ACA--CATGCACATG------------TG--CACACATGC-ATG----------------------------------------------CATG--CACA--------------------CAGACACATGCCCAGATATGGACACA----CACA--AAGGCACACAGGCA--CATGGACACAGGCA-------------------------------------------------------------CACAGAGACATGCAGATACATGGATGTGGACACAGACACATATAC-TGTGAACAC--GGGCACACA----------AACAC------ATGCA---------------------------CGTGTGCACATGTGTGTGAAGACATA--------TACACACA------------TGTCCACATGCACAGGCA------CGTGCATAGTGTCACATACATGTATACACAG--AGACAC--ATGCA----AAGATACAGACA----CACAAAGAAGCA--------CACAGGCACACA----GGCATAGA----------CATA----CACG----------------CATG--AATATGAA------CAAAGAGACAC--ATGCA---GTGGATGTGGGAACATGG----------AGACATGCA--AAGACATGGATAC----------AGACACACAAATACCTACACATTCATACACAC--------------AGACACAGACACGTGCACACT------CATACACA----CATGCACAT--ACAT-----GGA---CA--CATACA--CACAG--GCATGAACG-----CACATGGCTCT------------AGAGACA----CAGATG----CAA-TGGA--CATGGGCA--CACTGGCACATGT--ACACAT--------ACACACATGCAA-AGGCATACACACATGCACTCAGAGATACTTGCACAT------------GCATGCACACATTCACACAGACACACAGTTA-ATGCACACTCATATACACATGCACACACAGTCACATACTCACATGGGCACTCACACACACAGATGAGTCATGGATGCACAGGTGT----ACAC-TG-ACACATGG--ACACATTTGC--ACAGAG----ACATGCA----CCTGCAGA--CACACACATGCATGTGCGCACAG--------------------------------------------ACACAGACACACACACACATGTCCACCCTGTGCGCCCAGGTCACTCGGTGCCTTTGC--ACACGCCTGCCT--CTGCACCACGCTTGCTGCGCGGCTTCCTGCCCAG---CCTGCTTGTCC-TCTGTCTCC-CCTTGGAGGTGCACCCAGGGACCGGCCCAGCCAGGACTCTGACCAGGC--ACCATCCCAGGCCCCGGAC-AGGGGCTCAG-GGGGCCA-CCTGG-----CGGGCGG-CTGCAG--CCTCGGG-GTCACCCC---------------GGCCCAGTCCAG----GCTGTTGGTAAA-GCAGCAGGACC--TGCACCC-----CCTGTGAACAGAAGTAG-TCGGC---GTG-TC-CTGGAGGCAGGGAGGCTGAT--------CTGGCGGCTCTGCCCC-ACAAACACC---------------CTG--------------------TGGGGAAAGAGGCCGC--CTGCAGCAGGGAG---------------------------------------------------------------------------------------------------CGA-GGGGCACAGGGGCCCGGGCGGGG-CTCCGTTCCCAGCA-----GACGGCA---CTGCCCCC----TGG---GCCACC----CCCTAGACACCCCATGCTCCTGGTCCTCT-----------GAGGCCCTGGGCTCCAGACGCTGCCTCAAAGGCCCATCCTTG-TTGGGGCTCC-AGATCCCACTGTATGTGTCCGTCTGTCCATCCCAGCCTCACTCTGCCCGGACCCTCAGGTGTCTGTCAGGCCTCTGGGTCCCAGAGATATGATTCCTAGTGGGCCAGACAAGCCAGCCAGGGCCCCCCCC--------CACGGCTTCCCACACTCCCTCTCCACTCC---AAGGAGAG----AGTGCGAGTCCCACCGAGGAAGCAAGGA--GGGTCCCTCGGGCCCAGACCTGTGCCTGCCCCCACTGC-----CACCCCC--AACCGCAGGGGACAGGAGGCCCCACTCCCAGCTTCATCACCCCAAATGGCCCTGGCCGTA------CCCCCTCGAGGAGAATCCAAGACCCTGCATGCACTCCACT-GGGTCCTC---CCCCCCCCCAGCCCC---GCTG-CAC--CCACC-CCTGTGTC-----TGTGAGCTG--CTGT----CACC----CTGCACCC-AGGGCTCTCAGGACGGACAGGG----CCTCTGCCCAGCCT---CCCAGC------------CGCTGTGG--GAGCCCTGCTCACGCCAGGCTCAGACCTGCCCACGA---------GAGGCTCAGCCTGAGCGCTTCAGGG---CCTGC-CTG--CTGCCCCCCGCTTCTGCCGCCGCCCCCCC------TCCCCGCCCCACCCTGTCCTTCTG--GGGCAGCACCAT-CAGG--GCCCTGGGCAGCGGGA-GATGGGTGGCCTGAG--AGGGGG-GTTGGGA------ACAG-CACTGAGCCCCATGTTGTGTCC-CTGCAGGGGGGGAGGTGAGCGCCGATGAGGAGGGCTTCGAGAACCTCAACACCATGGCCTCCACCTTCATCGTCCTGTTCCTGCTCAGCCTCTTCTACAGCACGACAGTCACCCTGTTCA
Antrozous_pallidus_CM050515_Chr8 CGAGCGCGGCTCCCCCCACCC---TCTTCCCCCTCGTCTCCTGTGAAAATTCCCTGTACGATGAGAGCCTGGTGGCCATGGGCTGCCTGGCCAAGGACTTCCTGCCCGACTCCGTCACCTTCTCCTGGAGCTTTAAGAACACCAGCGCCATCAGCAGCCAGAACATCCAGAAATTCCCATCGGTCCTAAGGGAAGGCAAGTACGAGGCCAGCTCGCAGGTTTTCCTGCCCACGGCCGACATCCTCGAGGGCACGGATGAGTTCCTGACATGCAAGGTCAAACACTCCAACGGCGAAAAAATGTTGCAAGTGCCCCTTCCAGGTGAG-CAGGGCCTCC-----CCATG--------GTGGGTGA-----GGGGGCGGGG--GAGGG-GGA----T-GGC--GGCCGGGCTGA-----CGC---TGTTGCCTCC----CCGCAGC--TGGCGGCGTATCAC--------CCCCCCACGTGAACGTCTTCATCCCACCCCGCGACTCCTTCACC------GGCCCCGGCCTCCGCACGTCCACGCTCATCTGCCAGGCCACGGGCTTCAGCCCCAAGAAGATCGCGGTGTCCTGGCTGAAGGAGGGGAAGCTGCTGACCTCTGGCTTTGTCACGGACAAACCAGAGATCGAGCGCAAAA---CCCGCCCCGTGACCTACAGGGTCACCAGCACGCTGACCGTCACCGAGAGTGACTGGCTCAGCCAGAGCGTGTTCACCTGCCAAGTAGAGCATCAGAACCTGATCTTCCAGAAGAACGTGTCATCCATGTGCGGCCCCAGTGAGTGCACCTGCCCC-------GAGGGC----CTTAGGCAG-AGACACCCCCCCCCCCACACACA-CACAGGTGTCCACTTGGGTCAGCAGACCCTTCCC--------CCAACGAGGCCGGCGGCTCCCCGAGCCTTGGCTTCCAAGAGAGGCCAGGGGCGGGGAGGGGACCC--CTCAGGGCTGCTCGGGGCCCCTTGTC--------G-----GGCGG--GGCCCAGTGTCC-CCTCT--GGCAGGACCCCAGGGCCCAGGAGA--GGCTCT----GCCAAGTCCAT----GCCT-----TGGCCTGATTCC------------------ACCCTC--TCT-CCTG------------TCCCAGGTACATCTA---CCATCCGAGTCTTCACCATCCCCCCGACCTTCGCCAGCATCTTCCTCACCAAGGAGGCCACACTGACCTGCCTGGTCACAGACTTGGCCACCTATGACAGCCTGTCCATCTCCTGGACCCGCCAGAATGGCGAGGAGCTGAAAACCCTCATCAATATCTCCGAGAGCCACCCCAACGCCACCTTCAGTGTCACAGGAAAGGCC-ACGGTGTGCGTGGACGACTGGGAGAGCGGCGAACAGTTCACCTGCACGGTGACCCACACAGACCTGCCCTCACCGCTGAAGCACACCATCTTCAGGCCCAAGGGTAGGCC-TGACC-----------CCTTT-------------------CTGCC----ACACATGGCATCCAGAGCTGGGG------ACCCCATG-GCAGGCCCGAGAGCAAGAGATACACATGCACATGGACACAG--GCACACACACAGA--AATGTA-GCATGCACATAGACACAT--------------------------GCACATGGACACATGCACACACTCACAGACATGCAACATGCACATGGGCATAGGCAC------AGGCATGCAATGTGTACATGGACACAGGCACAGGCACGCA-ACATGC-------ACATGGACACAGGCACACACACTG--ACATGCATCAT--GCACATTGACA--CAGGCACAG---ACATGC-GACATGCACAGACATGCAACATGG----------ACATGCACATAGGCAGGTACATGCACA---------TGGACACAGGCACAC------------------ATGCATAGACATGCACACAAATACACAGATACCTGCATATTTGTACATTGAGACACACAGACACACATGCCCTCTGCTCCCCCTGTTGTCGGG-GCTGAACCCTGCTGCC-CCCGACCTGGGCTCACT-CTGCCCC--TCTTCCCACAGACGTCGCCAAGCACATGCCCGCAGTGTACATGCAGCCGCCAAGCCGGGAGCAGCTGAGCTTGAGGGAGTCAGCCTCGGTCACCTGCCTGGTGAAGGGCTTCTCGCCCCCAGACGTGTTTGTGCAGTGGCTGCAGAGAGGGCAGCCCGTGTCCTCCGACATGTATGTGACCAGTGCCCCAGTGCCCGAGCCCCAGACCCCCGGCTTATACTTCGTCCACAGCATCCTGACTGTAAGCGAGGAGGACTGGAGCGCCGGGGAGACCTACACCTGCGTTGTGGCCCACGAGGCCCTGCCGTACTCGGTGACCGAGAGGACCGTGGACAAGTCCACCGGTAAACCCACCCTGTACAACGTGTCCCTGGTCATGTCTGACATGGCCAGCACCTGCCACTGACCCCCAGGCTGCCCCTCCAGGGCAG-TCCCGGAGCCTCTGGTTGACCTGTCTC----TGTGTGTGCATGTATGCA----ACTGACTGTGTCAAC-------GGGTGGAGTGTTGCATTCTACAAAAACTAAAAATAAAAATATCTGCTCAAATGATGCTGGTCC-GAGTGCGCAGTGCTCTTGCCCACTGGGGCCACGGCTGTGCTG--------------TCC------CCACCTGCCGCCGCCATCCCCACCCCTGCTTCACCCACTGGCTTCCCACTTGCCTTTCAAAGTC-CTGAGCCCC-----------------------------------------------------------------------------------------TGCAGAGTGCTCA----CAGTAGACAATGCCAAT-GCTCACC-GCCTCTCCA-CGGCTGCTATGGGCTCACAGGGACATGGGT------------------GT-ACACATGCACACA--CAGAGACACA-------------------------------------------------------------CACAGAGATACAA-AC--------------------AGATATG----CACCT------GCATGGAC--AC-------AGAT------ACA------------TATGCT-ATGGACATTGGCACAC--------A-ACA----CATGCACATC----------CATT-------------------------------------------------------------------CACA--------------------CAGACACATGCCCGGATATGGACACA----CACA--AAGGCACACAGGCA--CATGGACACAGGCA-----------------------------------------------------------CACACAGAGACATGCACATATGTAGATGGGGACACAGACACATATAC-TGTGAACAT--GGGCACACA----------AACAC-----------------------------------------GGGCACATGTGTGTGAAGACATAGA--------TACACA------------TGTCCATATGCACAGGTA------TGTGTGCAGTGTCACGTGCCTGTATACACAG--AGACAC--ATGGG----AAGATATGGACACATACACAAAGAAGCA--------CACAGGCACACA----TGCATAGGTATA------CATA----CATG----------------CATG--GATATGAA-------AAAGAGATAC--ATGCA---GTGGATGTGGGAACATGG----------AGACATGCA--AAGACATGGATAT----------AGACACACAAACACCTACACATTCAGACA--------------------CACAGACACATGCACACG------CATGCACA------------T--GTAT-----GGA---CA--TATACA--CACAGAGGCA-------------CATGGCTCT------------AGAGACA----GGCATG----CAA-TTGA--CATGGACA--CACCGGCACATGT--ACACAT--------ATACTCGTGCAA-AGGGATACACAC----------AGATGCGTGCACA--------------------TGCATGCACACAGACACACAGTTA-ATGCACACTCATATACACATGCACACAGAGTCACATA--CACACGGGCACTCACACACACAGATGACTCATCGATGCACAGGTGT----ACTC-TG-----------ACACAT--------------------GCA----CATGCAGA--CACACA--------------------------------------------------------------------------CACAGATGTCCACACTGTGTGCCCAGGTCACTCGGTGCCTTTGC--ACATGCCTGCCT--CTGCGCCACGCTTGCTGCACGGCTTCCTGCCCAG---CCTGCTTGTCC-TCTGTCTCC-CCTTGGAGGTGCACC----------------TAGGACTCCGACCAGAC--ACCATCCCAGACCCTGGAT-AGGGGCTCAG-GAGGCCA-CCGGG-----CGGGCGG-CTGCAG--CCTCAGG-GCCACCCT---------------GGCCCTG-CCAG----GCTGTTGATGAA-ACAGCAGGACC--TGCGCCC-----CCTGTGAACAGAAGTAG-TGGAC---ATG-TC-CTGGAGGCAGGGAGGCTGAT-------CTGGCAGGCTCTGCCCC-GCAAACACC------TGGC----TCTG------GCAA--CCTG---GTGGGGAAAGAGGCCGC--CTGCAGCAGGGAA---------------------------------------------------------------------------------------------------TGA--GGGCACAAG-GCCCGGACGGGG-CTCCATTCCCAGCA-----GACAGCA---CTGTCCCC---CTGG---GGTACC----CGCTAGCTACCCCATGTTCCTGGTCCTTT-----------AGGGCCCTGGGCTCCAGACACTGCCTCAAAGGCCCATC-------------------------TGTTTGTGTCCGTCTGTCCATCCCAGCCTCACTCTTCCCAGAGCCTCAGCTGTCTGTCAGATCTCTGGGTCCCAAAGATATGATTCCTAGTGGGGCAGACAACCCAGCCAGG-GCCCCC----------CATGGCTTCCCACACTT--CCTCCATTCTGAGAAGGAGAG----AGTGAGAGTCCCACTAAGGAAGCAAGGA--GGGTTCTTCTGGCCCAGACCTGTGCCGGCCTCCACTATACATGTACATCC--ATGTCTCTGTGACAGGAGGCCCCACTCCCAGCTTCATCACCCCAAACGGCCCTGGCC-TA------CCCCCTCAAGGAGAATCCAAGACCCTGAATGCACTCCACT-GGGTCCCC------CATCCCAGCCCT---GCTG-CAC--CCATC-CCTGTGTCT----TGTGAGCTG--CTGT----CACC----CTGCACCC-AGGGCTC---GGACAGGAG------AGCTCTGCCCCACCT---CCCAGC------------AACTGAAG--GAGCCTGGCTCGTGCCAGGCTCAGACCTGCCCACGA---------GAGGCTCAGCCTGAGCGCTTCAGGG--CCGTGC-CTG--CTGCCCTC-GCTTCTGCCGCCGCC-------------------CCGCTCCACCCTCCTG--GGGCAGCACTGC-CAGCAAGCCCTAGGCAGTGGGAGGATGGGTAGCCTGGG--AGGGGG-ATTGGGG-----TACAG-CACTGAGCCCCATGTTGTGTCC-CTGCAGGGGGGGAGGTGAGCGCTGATGAGGAGGGCTTCGAGAACCTCAACACCATGGCCTCCACCTTCATCGTCCTGTTCCTACTCAGCCTCTTCTACAGCACGACAGTCACCCTGTTCA
Artibeus_jamaicensis_ptg000026l ATAGTGTGTCTTCCCCGAACC---TCTTTCCCCTCATCTCCTGTGAGAACTCCCTGTCTGATGACAGCCGGGTGACTGTGGGCTGCCTGGCCAAGGACTTCCTGCCCAGCCCCGTCACCTTCTCGTGGAGCTATAAGAACAACAGCGGCATCAGCAGCCAGGACATCCAGAATTTCCCGTCGGTCCTGAGAGAGGGCAAGTATGCTGCCAGCTCCCAGGTGGTCCTGCCCTCTATCAACATCAACCAGGGTACAGATGAGTTTGTGCTGTGCAATGTCAAACACTCCAACGGTGACAAAAAAGTGCAAGTGCCAATCCAAGGTGAGACAGGGCCTCT----TCTCAG---------CT------------GGGCAGGT--GAGGT-GGGGC--CACTCCAGTCCAGGCTGA----CTG----TGTCCTCTCA----CCACAGGTGCGGA-CAGTGGGGACCCACTGTCCCCCAATGTGAACATCTTCATCCCACCCCGTGATGCCTTCTCT------GGTGCCAGCCCCCGCAAGTCCAGGCTCATCTGCCAGGCCACAGGCTTCCGCCCCAAGAAGATCTTTGTGTCCTGGCTGCAGGATGGAAAGCCTCTGGGCTCCAACTTCACCACAGACAAGGTTCAGGCTGAGCCCAAAGGGCCTGGACCCGTGACCTACAGTGTCAGCAGCATGCTGATGATCACCGAGAGTGACTGGCTCAGCCAGAGTCTGTTCACGTGCCAAGTGGATCACAATGGGCTGAGCTTTCAGAAGAACGTGTCATCTGTGTGTAATACTGGTGAGTGATCCTGCCCCT------GATGGT--------GGC-------------CCTC-----AACA-CACAGGCATCCACTCAAGTCTGCAGACACTGCCA--------CAGGTGACATCAGCTTCTTCCCGAGCCTTGGCTTCCCAAAGAGGCCAAGGGCAGGGAGGGG---CTGTGTGGGACATCTTGGGGCCATTTGTC-------------AGGAGG--GGCCCAGCACCCCACTGC--AACAGGGTCCCAGGGCTCAGGAAA--AGGTCA----GCAAAACCAAT---------------CACTCAAA---------------------CCCACTTTCTTCC---------------CCCAGGTGCATCTA---ACATCAAAATCTTCACCATTCCCCCATCCTTTGCCAGCACCTTTCTCACCAAGAATGCCAAGCTGTCCTGCCTAGTCACAGACCTGACCACCTATGACACCCTGACCATCTCCTGGACCCGTCAGAATGGCAAGGATCTAAAAACCCACACCAACATCTCTGAGATCCTTCCCAATGCCACCTTCAGAGCTGTAGGAGAGGCC-ACCGTGTGTATGGAGGAATGGGAGTCAGGAGAAGAGTTCACGTGCACGGTGACCCACGCAGACCTGCCCTTCCCACTGAAGCACACCATTTCCAAGCCCAAAGGTAGGCCTTGCCA---------TGCCCTT--TACACTGCACAA-GACCCCCAT----AGCCTTGG----GAGGGGCTGGGA--------GCATG---ACTCT------------------------------------------------------------------------------------------------------------------------------------------------------------------------------------------------------------------------------------------------------------------------------------------------------------------------------------------------------------------------------------------------------------------------------------------------------------------------------------GTTCCCCCTGTTGTCAGGGGCA-AATCCCACAG-----TACCCCAAACTCACCACTGCCTC--TCCTCCCACAGAAGTTGACAAGCAAATGCCCTCTGTGTATGTGCTACCACCTACCAGGGAACAGCTGAGCCTTCGGGAGTCAGCCTCAGTCACCTGCCTGGTGAAGGGCTTTTCACCCCCAGACATATTCGTTCAGTGGATGCAGAGAGGACAGCCTATGTCTTCTGACATGTATGTGACCAGCTCCCCACTGCCCGAGCCCCAGGTCCCTGGCCGGTACTTCATCCACAGCATCCTGACCGTGAGTGAAGAGGACTGGAGTGCTGGGGACACCTATACCTGCATTGTGGCCCATGAGGCCCTGCCTCACTTGGTGACCGAGAGGACCGTGGACAAGTCCACTGGTAAACCCACCCTGTACAATGTGTCCCTGGTCATATCTGACATGGCCAGCACCTGCCACTGATCCCCA-GCTGCCCCTCCAGGGTAGTACCTGGAGCCTCAGGCTGACCTGTCACTG--TGTGTGTGCATGCATGCAA---ACTGACTGTGCCAAT------GAGGTGGGGTACTACATTCTATAAAAATTAGAAATAAAAATTTCCATTCAAAAGATGCTGGTCT-GAGTAAACAATGCTCTCGCCTG------CCTGGGCTGTGCTG--------CCCCTGCCT-GCAGACCACCCTCTGCCTTTGTCCCTACCCCTGCCTTGCCC--TGGCCTCCCAATCACCTCTGGGAGTG-CTGACCCCC----------------------------------------------------------------------------------------TTGCAGAGCACTCA----CCGTAGACAGATCCAAT-GCTCCCC-ACACCTCTG-CTGCTGCTATGGGCACACAGGGATA-GAGT-------------TGTGTG--ACACATGTGCACA--CATATCCACA-------------------------------------------------------------GACACACATGCAC-A------------------------AATGTGAACACAT--------AAGGAC-----------AGCT------GCA----------GACATG------TACATGGGCACAC------------------ATGCA--------------CATGGACAC--------------------------------------------------------------CAG---------------------CATACACATGCAGGGGTATACACACTTT--CACA--CAGACACACATGAA---GTGGACATGGG-----------------------------------------------------------------CACACAAATACCGCAGCA-GGAAATGGACACACCAACACATA--TG--CATAC--AGTAATACAAA-----ATGCACACA----CATGCA-------------------------------CACATGCATGGGCATGGACATAGA------AAAACACATG----------TACACATATAGACATG--------TGTGCGGAG-----------TGTACACATAG--AGGCAC--ATGAA----CAGATATGAACACATACACAGAACACAGTTGTACAGAACGGGCACACA------CAGACA----------TAAA----CACA----------------CATG--GACATGGA------CACAGAGACAC--ATGCA---GTGGACACGAGCACACC----------------------AACGCATGCACACA----------TACACATAGATACATGTGCA--CATAAG----------------GGCGCCAAGATATATACATACT------TGTACACA----TATGCACAG--ATGT------GA--------ACACC--CAGAGATGCATTTGTG-----CATATAAAC--------------AGAAACATGCCCATATG--------TGGG--CATGTATA--CACAGGTACACAAAAATGCAGAG------ACACACATTCAATAAACATGAACACACAGACACTTGCATACATGCAAAGTTGTGTGCAAAGGCATGGACATATGTACACAG--ACACAGATATATGTATACT--TATACACATGCACACACAGTCAGACACACACA--GGTACTT-CA----------AGTCATGGGCACAGAGATGC----ACAC-CG-ACACATGC--ACACATGAGCACACAGATATTTGCATACAAGTGCATGCAGGTGTGCACACATGTATGTGCATTTGGAG--------------------------------------------ACACACATGCACATATATGTCCACCCTGTGTGCACGGGTCACTCAGTGCCTTTGCAGACATTCCTGCCTCTCTGCAATGCACCTGCTGCAAGGTTTCCTGCCCAAGG-CCTGCTTGT---TCTCTCTCA-GCTTGGAGGTGCAAATGTGGGCCA-CCCAGCCAGGACTCTGACCAGGGCCACCATCCCAGGCCCAGGGCAAAGGGCTCAG-AAAGCCACCCTGGCTGGCTGGGTGG-CTGCAGCTCCTCAGG-GGCACTCT---------------GGCTCCATCTAG----ATTATTGATGAA-ATAGCAGGACC--CACATTC----ACCTGTGAGCAGAGAGAGCTGAGT---GTG-TC-CTGCAGGTAGAGAAGCTGAT--------CTAGTGGCTCTGCCCCTGCAAAAACC------TGGC----CCTA------GAAACAC-------AGAGAAAAGAGACAGC--CTGCAGCCAGGAT---------------------------------------------------------------------------------------------------TGA-GGGGCTAAGGGCCCCAG-AGAGT-CTCCATCCCTAGCA-----GATGGCA---CTGCCCGC--TTTGG---GCCACC----TCCTAGACACCCCACACTTCTGGCCCTTT-----------AGGTACCTGGGCTCCAGACACCTCC--AAAGACCTGTCAGCA-TTGGGGGTTCTGGACTACAGGCTATGTGTCTGCCTGCCCATCCCAGCATCACTCACCCCAGAGCCTCAGGCATCTGTCTGGCTCCCTGGTCCCAGAGCCTTGAATCCTAGTGGGGTGGA----CCAGCCAGA-GCCCC----------ACACAACCTCTCCAACATACCCTCCACTCCAAGAAAGAGAGGGAGAGTGAGAGACTC-CTGAGGAAGCAAGGAAGGAGTTCCTCAGGCCCAGACTTCTGTCTATCCCCTG-GC-----CGCCCCC-CAACCATAAGCAACAGGAGGCCCCACACCCAGCCTCTCCAGCCCCAGTGGTCCTGGATGTGCTGCCCCCACCTCTAGCAGAGTCCA-----CTGGGGCCCCTCCCCT----------------ACCCCAG-CCT-----TGCCGCCCCCGTC-CTCGAGTC-----CATGAGCTGCTCTGTCATCGACC----CTGCACCTTAGGGCTCCCAGAACAGGTG-------CCTCTGCCCAACCC---CTCATC-----------AGGCTGTCA-------------------------------------------------------------------GAGTT--CCCTTC-CTC--CTGCCCTCTGCTTCTGCC-CTGCCAT------------CCTCCCCACCTGGCCCTCCTG-GGGGCAGCACAGC--AGGAGACTGAGGGCAGCAGCA-GAAGGGTGGGCTGCC---CAGT------GTG-----GGCAGACCCTGAGCCCCATGTTGTGTCCCCTACAGAGGGAGAGGTAAGTGCTGAGGAGGAAGGTTTTGAGAACCTGAACACCATGGCCTCCACCTTCATCGTCCTGTTCCTGCTCAGTCTATTCTACAGCACCACAGTCACCCTGTTCA
Cnephaeus_nilssonii_JAULJE010000009_Scf9 CGAGCGCCGCTGCCCCCAACC---TCTTCCCCCTCGTCTCCTGTGAGAACTCTCTGTCCGATGAGAGCCTGGTGGCCATGGGCTGCCTGGCCAAGGACTTCCTGCCCGACTCCGTCACCTTCTCCTGGAGCTTCAAGAACACCACCGCCATCAGCAGCCAGGACATCAAGAACTTCCCGTCGGTCCTGAAGGAAGGCAAGTACGAGGCCAGCTCGCAGGTTCTCCTGCCCACGGCCGACATCCTCCAGGGCACGGACGAGTTCGTGACGTGCAAGGTCAAACACTCCAACGGCGAAAAAGTATTGCAAGTGGTCTTACCAGGTGAG--TGGGCCTCC-----CCCTG--------GCGGGCGGGCGAGGGGGGCGGGC--GAGGG-GGC-----GGGT--GGCCGGGCTGA-----CGC---TGTCCCCTCC----TTGTAGT--CGGCAGCGTATCGC--------CCCCCCACGTGAACGTCTTCATCCCGCCTCGCGACTCCTTCACC------GGCCCCGGCCCCCGCACGTCCACGCTCATCTGCCAGGCCACGGGCTTCAGCCCCAAGAAGATCGCGGTGTCCTGGCTGAAGGAGGGGAAGCTGCTGACCTCCGGCTTCGTCACGGACAAACCAGAGGTCGAGCGCAAAG---CCCGCCCCGTGACCTACAGGGTCACCAGCACGCTGACCATCACCGAGAGCGACTGGCTCAGCCAGAGCGTGTTCACCTGCCAGGTGGAGCACCAGGCGCTAATCTTCCAGAAGAACGTGTCGTCCATGTGCGGCCCCAGTGAGTGGTCCTGCCCC-------GAGGGC--CCC--GGGCAG-AGC-------CCCC-----AGCA-CACAGGTGTCCACTC-GGTCGGCAGACCCTGCCC--------CCGATGGGGCCGGCGGCTCCCCGAGCCTTGGCTTCCCTGAAAGGCCAGGGGCGGGGAGGGGCCCC--GGCAGGGCCGCTC-GGGTCGCCTGTC-------------GGGCGG--GGCCCGGTGTCC-CCTCC--GGCAGGACCCCAGGGCCCAGGAGA--GGCTCC----GCCAAGTCGAC----GCCT-----TGGCCTGACTC--------------------CCCG----CT-CCTG------------TCCCAGGTACATCCA---CCATCCGAGTCTTCACCATCCCCCCGACCTTCGCCAGCATCTTCCTCACCAAGGAGGCCACGCTGTCCTGCCTGGTCACGGACCTGGCCACCTATGAGAGCCTGCGCATCTCCTGGACCCGCCAGAACGGCGAGGAGGTGAACACCGACGTCAAAGTCTCCGAGAGCCACCCCAACGCCACCTTCAGTGCCATGGGAAAGGCC-ACGGTGTGCGTGGAGGACTGGGAGGCGGGCGAGGAGTTCACCTGCACGGTGACCCACACGGACCTGCCCTCGCCGCTGAAGCACACCATCTTCAGGCCCAAGGGTAGGC--TGCCC-----------CCCTT--CCCGCCACCCCA-GACCCCCCC----ACGCATGGCATCCAGGGCCTGGGG-----ACCCCACG-GCAGGCCCGGGAGCAAGAGGCACATATGCACAGGGACACAGGCAGACACGCACATG--CATGCA-ACGTGCACATGGACACAAG-------------------------------------------------------------------------------------------------------------------------------------------------------------------------------------------------------------------------------------------------------------------------------------------------------------------------------TGCACACGCACAGGCGTGCACACAGATACCTGCACATTCGTACACTGAAACACAGAGACACACATGCCCTCTACTCCC-CTGTTGTCGAGGGCTGAACCCCGCCGCC-CCCGACCCGAGCTCACC-CCTTCCC--TCTTCCCACAGATGTCGCCAAGCACATGCCCTCGGTGTACGTGCAGCCGCCCAGCCGGGAGCAGCTGAGCCTCCGGGAGTCGGCCTCGGTCACCTGCCTGGTGAAGGGTTTCTCGCCCCCAGATGTGTTTGTGCAGTGGCTGCAGAGAGGGCAGCCCGTGTCCTCCGACATGTATGTGACCAGCGCCCCAGTGCCCGAGCCCCAGGCCCCCGGCTTGTACTTCGTCCACAGCATCCTGACCGTGAGCGAGGAGGACTGGAGCGCCGGGGAGACCTACACCTGCGTCGTGGCCCACGAGGCCCTGCCGTACTCAGTGACCGAGAGGACCGTGGACAAGTCCACCGGTAAACCCACCCTGTACAACGTGTCCCTGGTCATGTCTGACGTGGCCAGCACCTGCCACTGACCCCCAGGCTGCCCCTCCAGGGCGG-TCCCGGAGCCTCTGGCTGACCTGTCGC----TGTGTGTGCATGTATGCA----ACTGACTGTGTCAAT-------GGGTGGGGTGTTGCATTCTATAAAAACTAAAAATAAAAATATCCGTTCAAAAGATGCTGGTCC-GAGTGAGCAATGCTCTTGCCCGCTGGGGCCACGGCTGTGCTG--------------CCC------CCACCCGCCGCCACCACCCCCACCCCTGCTTCACCCACTGGCTTCCCACTCACCTCTCAAAGCC-CTGAGCCCC-----------------------------------------------------------------------------------------TGCAGAGTGCTCA----CAGCAGACAGTGCAATTAGCTCACCAGCCTCTC-A-TGGCTGC-AT-GGC-CACAGGGACATGGGT----GTACA-ACAC---------ACATGCACACA--CAGACACACA----TGCATG--------------------CATG----------CACA-----------CAGAC----ATGAAC-A----------------------GATATG----CACAC------ACATAGAC--AC-------AGAT------ACA------------CGTGCTC-TGGACATTGGCACAC----------A-ACG--CATGCACATG------------TG--CACACATGC-ATG----------------------------------------------CATG--CACA--------------------CAGACACATGGCCAGATATGGACACA----CACA----GGCACATGGACA--CAGG--CA-----------------------------------------------------------------CACACAGACACATGCACATACATGGATGTGGACACAGACGCATATAC-TGTGAACAT--GGGCACACA----------AACAC------ATGCA---------------------------CATGTGCACGTGTGTGAGAAGACATAGACACACAGGTCCACATA----------TGTACACATGCACATGCA------TGTGCACAGTGTCACATACATGTATACACAG--AGACAC--ATGCA----AAGATATGAACACATACACAAAGAAGCA--------CACAGGCACACA----TGCGTATA----------CATA----CACG----------------CATG--AATATGAA------CAAAGAGACAC--ATACA---GTGGATGTGGGAACATGG----------AGACATGCA--AAGACATGGATAC----------AGACACACAAATACCTACACATTCATACACA--------------CAGACACAGACACGTGCACACT------CATACACA----CATGCACAT--ACAT-----GGA---CA--CATACA--CACAGAGGCACGAATG-----CACATGGCTCT------------AGAGACA----CACGTG----CAA-GGGA--CATGAGCA--CACTGGCACATGT--ACATAT--------ACCCACATGCAA-AGGCATACACACATGCACA--GAGATACCTGCACAT------------GCATGCACACATGCACACAGACACACAGTTA-ATGCACGCTCATATACACATGCACACACAGTCACATATTCACATGGGCACTCACACACAGAGATGAGTCATGGATGCACAGGTGT----ACAC-TG-ACACATGG--ACACATTTGC--ACAGAC----ACATGCA----TGTGCG----CACAGACAC------------------------------------------------------------AGACACACACACACAGATATCCACCCTGTGCGCCCAGGTCACTCGGTGCCTTTGC--ACACGCCTGCCT--CTGTGCCACGCTTGCTGCACGGCTTCCTGCCCAG---CCTGCTTGTCC-TCTGTCTGC-CCTTGGAGGTGCACCCAGGGGCCAGTCCAGCCAGGACTCTGACCAGGC--ACCATCCCAGGCCCTGGAC-AGGGGCTCAG-GGGGCCA-CCTGG-----TGGGCGG-CTGCAG--CCTTTGG-GCCACGCC---------------GGCCCAGTTCAG----GCTGTTGATGAA-GCAGCAGGACC--TGCACCC-----CCTGTGAACAGAAGTAG-TTGGC---GTG-TC-CTGGAGGCAGGGAGGCTGAT--------CTGCGGACTCTGCCCC-GCAAACACC------TGGT----CCTG------GCAACACCTG---GTGGG-AAAGAGGCCGC--CTGCAGCAGGGAG---------------------------------------------------------------------------------------------------TGC-GGGGCACAGGGGCACAGGCGGGA-CTCCGTTCCCAGCA-----GACGGCA---CTGCCCCC----TGG---GCCACC----CCCTAGACACCCCATGTTCCTGGTCCTTT-----------GGGGCCCTGGGCTCCAGATGCTGCCTCAAAGGCCCATCTGTG-TTGGGGCTCC-AGACCCCACTGTATGTGTCCGTCTGTCCATCCCAGCCTCACTCTGCCCAGAGCCTCGGGTGTCTGTCAGACCTCTGGGTCCCAGAGATATGATTCCTAGTGGGGCAGACAAGCCAGCCAGG-ACCCCCCCCCCCCCC-CACGGCCTCCCACACTCGCCCTCCACTCC---AAGGAGAG----AGTGAGAGTCCCACTGAGGAAGCAAGGA--GGGTCCCTCGGGCCCAGACCTGTGCCTGCCCCCACTGC-----CACCCCC--AACCACAGGGGACGGGAGGCCCCACTCCCAGCTTCATCACCCCAAGTGGCCCTGGCCGTA------CCCCCTCGAGGAGAGCTCAGGACCCTGAATGCACCCCTCT-GGGTCCCC------CATCCCAGCCCT---GC-GGCGC--CCACC-CCTGGGTC-----TGTGAGCTG--CTGT----CACC----CTGCACCC-AGGGCTCTCAGGACAGGG--------GCTCTGCCCGGCCT---CCCAGC------------GGCTGTGG--GAGCCCAGCTCGCGCCAGGCTCAGACCTGCCCACGA---------GAGGCTCAGC-TGAGCACTTCC-GG--CCCTGC-CTG--CTGCCCTCCGCTTCTGCCTCCGCCCCGCC----CCGCCCCGCCCCGCCCCGCCTTCCTG-AGGGCAGCACCGC-AAGG--GCCCTGGGCAGCGGGAGGATGGGTGGCCTGGG--AGGGGGGATTGGGG-----TGCAG-CACTGAGCCCCATGTTGTGTCC-CTGCAGGGGGGGAGGTGAGCGCTGATGAGGAGGGCTTCGAGAACCTCAACACCATGGCCTCCACCTTCATCGTCCTGTTCCTGCTCAGCCTCTTCTACAGCACGACCGTCACCCTGTTCA
Cnephaeus_nilssonii_JAULJE010000024_Scf24 CGAGCGCGGCTGCCCCCAACC---TCTTCCCCCTCGTCTCCTGTGAGAACTCCCTATACGATGAGCGCCTGGTGGCCATGGGCTGCCTGGCCAAGGACTTCCTGCCCGACTCCGTCACCTTCTCCTGGAGCTTTAAGAACACCAGCGCCATCAGCGGCCAGGACATCCAGAACTTCCCCTCGGTCCTGAGGGAAGGCAAGTACGAGGCCAGCTCGCAGGTTCTCCTGCCCACGGCCGACATCCTCCAGGGCACGGATGAGTTCGTGACGTGCAAGGTCAAACACTCCAACGGCGAAAAAGTATTGCAAGTGCCCATCCAAGGTGAG-CGGGGCTTCC---TCCCCTG--------GCGGGCGGGCGAGGGGGGCAGGC--GAGGG-GGC-----GGGC--AGCCAGGCTGA-----CGC---TGTCCCCTCC----CTGCAGC--CGG---CGTAGTGC-----TGCCCCCCCACGTGAACGTCTTCATCCCGCCCCGCGACTCCTTCACC------GGCCCCGGCCCCCGCACGTCCACGCTCATCTGCCAGGCCACGGGCTTCAGCCCCAAGAAGATCGCGGTGTCCTGGCTGAAGGAGGGGAAGCTGCTGACCTCCGGCTTCGTCACGGACAAACCAGAGGTCGAGCGCAAAG---CCCGCCCCGTGACCTACAGGGTCACCAGCACGCTGACCGTCACCGAGAGCGACTGGCTCAGCCAGAGCGTGTTCACCTGCCAGGTGGAGCACCAGGAGCTCATCTTCCAGAAGAACGTGTCATCCATGTGTGGCCCCAGTGAGTGGTCCTGCCCC-------GAGGGC--CCC--GGGCAG-AGAC-----CCCCC-----AACA-CACAGGTGTCCACTC-GGTCGGCAGACCCTGCCC--------CCGACGGGGCCGGCGGCTCCCCGAGCCTTGGCTTCCTGGAGAGGCCAGGGGCGGGGAGGGGGC-----------------------------------------------------CCCGGTGTCC-CCTCC--GACAGGACCCCAGGGCCCAGGAGA--GGCTCC----GCCAAGTCGAC----ACCT-----TGGCCTGATCCC-------------------CCCC---TCT-CCTG------------TCCCAGGTACATCCA---CCATCCGAGTCTTCACCATCCCCCCGACCTTCGCCAGCATCTTCCTCACCAAGGAGGCCACGCTGTCCTGCCTCGTCACAGACCTGGCCACCTATGACAGCCTGCACATCTCCTGGACCCGCCAGAATGGCGATGAGGTGAAAACCCACACCGACATCTCCGAGAGCCACCCCAACGCCACCTTCAGTGCCACGGGAAAGGCC-ACGGTGTGCGTGGAGGACTGGGAGGCGGGCGAGCAGTTCACCTGCACCGTGACCCACACGGACCTGCCCTCGCCGCTGAAGCACACCATCTTCAGGCCCAAGGGTAGGC--TGCCC-----------CCCTT--CCCGCCACCCCA-GACCCTCCC----ACGCATGGCATCCAGGGCCTGGGG-----ACCCCACG-GCAGGCC-GGGAGCAAGAGGCACACATGCACATGGACACAGGCACACATGCACAGG--CATGCA-ACATGCACATGGACACAGGCACACATGCA------------------CATGGACAGAGA--CACATGCAG-------------------------------------------------------------------------------------------------------------------------------------------------------------------------------------------------------------TGGACACGGGCATACAGAGACAA-CAGTACACACATGCAAAG------------------ACGTAGACACAGGCACACGGACACACAGATACCTGCACATTCATACACTGAGACACACAGACACACATGCCCTCTGCTCCCCCTGTTGTCAGG-GAAGAGCCCCGCTGC--TCCGACCTGAGCTCACC-CCACCCC--TCTTCCCACAGACGTCGCCAAGCACATGCCCGCGGTGTACGTGCAGCCGCCCAGCCGGGAGCAGCTGAGCCTGCGGGAGTCGGCCTCGGTCACCTGCCTGGTGAAGGGCTTCTCGCCCCCAGATGTGTTTGTGCAGTGGCTGCAGAGAGGGCAGCCCGTGTCCTCCGACATGTATGTGACCAGCGCCCCAGTGCCCGAGCCCCAGGCCCCCGGCTTGTACTTCGCCCACAGCATCCTGACCGTGAGCGAGGAGGACTGGAGCGCCGGGGAGACCTACACCTGCGTCGTGGCCCACGAGGCCCTGCCGTACTCGGTGACCGAGAGGACCGTGGACAAGTCCACCGGTAAACCCACCCTGTACAACGTGTCCCTGGTCATGTCTGACGTGGCCAGCACCTGCCACTGACCCCCAGGCTGCCCCTCCAGGGCGG-TCCCGGAGCCTCTGGCTGACCTGTCGC----TGTGTGTGCATGTATGCAA---ACTGACTGTGTCAAT------GGGGTGGGGTGTTGCATTCTATAAAAACTAGAAATAAAAAGATCCGTTCAAAAGATGCTGGTCCTGAGTGAGCAATGCTCTCGCCTGCTGGGGCCATGGCTGTGCTA-------CCCCCACCCC-GCAGACCACCTGCCACCACTG-CCCCAACCCTGCCTCACTCACTGGCCTCCCACCTGCCTCTCAAAGCC-CTGAGCCCC-TACAGCAAGCATGTCAAACTCAAAGGCTCACACAGGCCAAATAAACAAGGCATGTGGCTTGTGGGCCACGAGTTTGACATGCTTGCCCTTCAGAGCGCTCC----CAGCAGACAGCACCAAT-GCTCACT-GCTTCTCTA-CTGCTGCAATCGGCTCATGGGGGC-TGAGC----ATACA-ACACGTACAT-ACACATGCACA----CAGAGACACA----TGCATGTGT--ACACACACACA----CATG-ACGT-GATACACAGACAATAGACATGGGCACACATACAC-ATGTC--------CATATGCAGAGACATGTG--CAAGC--ATGCACATAGAC--ACATGCCC-AGATATGGACACACACAAAAGCATACATGGACATGGACACAGGCACAC--AGAGACATACACA--CATGGACATG--------GAAATAGACACACATGCTATGGACA------------------------------------------TTGG--CACA--------------------CAGACACATGCACA--CATGAACACATGAACACATGCAGAGACACATC----CATG---------------------------------------------------------------------CACACAGACATATGCCCAGATATGGACATAAACAAAGACACGCATGCACTTGGACAC--ATGCACACACACAGACATAAACACAG--ACATGCTG----------------------------TGTGCACATGTATGCAAAGACACAGACATA-CGGGACATACTTG--------TGCACATGTGCACAGGTG------TTTACACAGGCACACA----TGTATGCACTG--AAACAC--ATGCA----AAGATATGGACACATCCACACAGAGGCACACATG--CACATGGACACA----GGC-CACATGCACATGGACACAGGCACACA-GCACAGACATATCCACATG--AATATAGA------CACAGAGACAC--ATACC---ATGGGTATGGACACACAG----------AGACATGCA--AAAACATGGAAACA--TGCACACAGACACACAAATACCCACACATTCATATA--------------------CACAGACACATGCATGCT------CACACACA----------CAT--ACAT-----GGA---CA--TATACA--CACTAAGGCACAAATG-----CACATAGTT--------------ATAAACA----CACATG----CAA-TGGA--CATGGGCA--TACTTGCACATG----CACATGT------ACACACATGCAG-AGGCATAGACACA--CAGAGGGAGATACCTGCACA--------------------CACATGCATACA----CACAGTTA-ATGCACATTCATACACACATGCACACAGAGACA------CACATGAACACTCGCACACATAGATGAGTCATGGGTGCACATATGT----ACAC-TG-ACACATGG--GCACATTTGC--ACAGAC----ACATGCA----TGTACAGA--CACACATATGCATGTGCACGCAG----------------------------------------------AGATACACACACACAGATGTACACCCTGTGCGCCCTGGTCACTCAGTGCCTTTGC--ACACACCTGCCT--CTGCACCGTGCTTGCTACACGGCTTCCTGCCCAG---TCTGCTTGTCC-TCTGTCTCT-GCTTGGAGGTGCA-------GCCAGCCCAGCCAGGACTCTGACCAGAGC-TCCATCCCAGG--------------CTCAG-GGGGCCA-CCTGG-----CTGGCGGGCTGCAGCTCCTTGGG-GCCACCCC---------------GGCCTTGTCCAG----GCTGTTGATGAA-GCAGCAGGACC--TGCACCC-----CCTGTGAACAGAAGTAG-TCAGC---GTG-TC-CTGGAGGCAGGGAGGCTGGT-------CTGGCGGGCTCTGCCCC-GCAAACACC------TGAC----CCTG------GAAACACCTG---GTGGGGAAAGAGACTGT--CTGCAGCAAGGAG---------------------------------------------------------------------------------------------------TGA-GGGGCACAGGGGCC--GGCGGGT-CTCCATTCCCAGCA-----GACGGCA---CTTCCCCC-CTTTGG---GCTACC----CCCTAGACACCCCATGTTCTTGGCCCTTT-----------GGGAACCTGGGCTCCAGACGCTGCCTCAAAGGCCCATCTGTG-TTGGGGCTCC-AGACCCCACTGTATGTGTCCGTCTGTCCATCCCAGCCTCACTCTGCCCAGAGCCTCAGGTGTCTGTCAGACC-CTTGATCCCAGAGATATGATTCCTAGTGGGTCAGACAACCCAGCCAGA-GCCCCC----------CACGGCTTCCCACACTCACCCTCCACTCTGAGAAGGAGAA----AGTGGGAGTCCCACTGAGGAAGCAAGGA--GGGGCCCTCAGGCCCAGACCTGTGCCTGCCCCCACTCC-----CACCTCC--AACCACAGGGGACAGGAGGTCCCACTCCCAGCTTCATCACCCCAAGTGGCCCTGACCGTA------CCCCCTCTAGGAGAATCCAAGACCCTGAATGCACTCCACT-GGGTTCCC-----CCATCCCAGCCCT---G-TGGCGC--CCACC-CCTGTGTC-----TGTGAGCTG--TTGT----CACCAC--CTGCACCC-AGGGCTCTCTGTCCAC----------------------CT---CCCATC-----------GGGCTGTCCGAGTGC-----------------------------------------------------------TTCCGGGC-CCCTGC-CTG--CTGCCCTCCGCTTCTGCCGCC------------------------GCCCTGTCCTCCCG--GGGCAGCACTGC-CAGG--GCCCATGGAAGCGGGA-GATGGGTGGCCTGGG--AGGGGGTTTTGGGG-----TGCAA-CACTGAGCCCCGGGTTGTGTCC-CTGCAGGGGGGGAGGTGAGCGCCGATGAGGAGGGCTTCGAGAACCTCAACACCATGGCCTC-ACCTTCATCGTCCTGTTCCTGCTCAGCCTCTTCTACAGCACGACCGTCACCCTGTTCA
Corynorhinus_townsendii_JAPDVU010000001_Scf1 CGAGCACGGCTGCCCCCAGCC---TCTTCCCCCTCATCTCCTGTGAGAACTCCGTGTACGATGAGCGCCTGGTGGCCATGGGCTGCCTGGCCAAGGACTTCCTGCCCGACTCGGTCACCTTCTCCTGGAGCTTTAAGAACAACAGTGCCATTGGCAGCCAGGGCATCCAGAACTTCCCGTCGGTCCTGAGGGAAGGCAAGTACGAGGCCAGCTCGAAGGTTGTCCTGCCCACGGCCGACATCCTCCAGGGCACGGACGAGTTTGTGACGTGCAAGGTCAAACACTCCAACGGCGAGAAAGAACTGCAAGTGCCCCTCCAAGGTGAG-CGGGGCCTCC----CCCCCAACCCCCCCCCCACCCCCCGGC--GGGCGGGCGAGAGGT-CGGG----CGGC--GGCCGGGCTGA-----CGC---TGTGCCCTCC----CTGCAGT--GAG--CACACCAGC------GCCGCCCCACGTGAACATCTTCATCCCGTCCCGCGACTCCTTCACC------GGCCCCGGCCCCCGCACGTCCACGCTCATGTGCCAGGCCACGGGCTTCAGCCCCAAGAAGATCGCGGTGTCCTGGCTGAAGGAGGGCAAACTGCTGACCTCCGGCTTCGTCACGGACGCACCGGAGGTCGAGCGCAAAG---CCCGCCCCGTGACCTACAGGGTCACCAGCGCGCTGACCGTCACCGAGAGCGACTGGCTCAGCCAGAGCGTGTTCACCTGCCAAGTGGAGCACCAGGAGCTGATCTTCCGGAAGAATGTGTCGTCCATGTGCGGCCCCAGTGAGTGGTCCCGCCCC-------GAGGGC--CCC--GGGCAG-AGGC----CCCCCC-----AACA-CACAGGTGTCCACGCGGGCCGGCAGTCCCTGCTC--------CCGACAAGGCCGGCGGCTCCCCGAGCCTTGGCTTCCCGGAGAAGCCAGGAGCGGGG---------------------CTCTGGGCGCTTTGTC-------------GGGCGG--GGCCCGGTGTCC-CCTCC--GGCAGGACCCCGAGGCCCAGGAGA--GGCTCC----GCCAAGTCCAC----GCCT-----TGGCCTGATGCC------------------ACCCCC--TCT-CCTG------------TCCCAGGTACATCCA---CCATCCGCGTCTTCACCATCCCCCCGACCTTCGCCAGCATCTTCCTCACCAAGGAGGCCACTCTGTCCTGTCTGGTCACGGACCTGGCCACCATTGACAGCCTGCACATCTCCTGGACCCGCCAGAATGGCGAGGAGGTGAAAACCCAAACCAGCATCTCCCAGTACCACCCCAACGCCACCTTCAGTGCCACAGGAAAGGCC-ACGGTGTGCGTGGAGGACTGGGAGGCGGGCGAGGCATTCACCTGCACGGTGACCCACACGGACCTGCCCTCGCCGCTGAAGCACACCATCTTCAGGCCCAAGGGTAGGCC-TGCCC---------CCCCCTT--CCCGCCACCCCA-GACCGTCCC----ACGCATGGCACCCAGGGCCGGGG------ACCCCATG-GCAGGCCCGGGAACAAGAGGCACACATGCATATGGACACAGG--CACACGC-------------------------------------------------------------------------------------------------------------------------------------------------------------------------------------------------------------------------------------------------------------------------------------------------------------------------------------------------------------------GCACAGGC---CTG-CACACAGATACCTGCACATTCACACCCTGAGACACACAGACACACACGCCCCCTGCTCCCCC-GTTGTCGGGGGCTGAGCCCCGCCGC--CCCGACCTGGGCTCACC-CCGCCCCTCTCTGCCCGCAGACGTCGCCAAGCACATGCCCGCGGTGTACGTGCAGCCGCCCAGCCGGGAGCAGCTGAGCCTGCGGGAGTCGGCCTCGGTCACCTGCCTGGTGAAGGGTTTCTCGCCCCCAGACGTGTTTGTGCACTGGCTGCAGAGAGGGCAGCCCGTGTCCTCCGACATGTATGTGACCAGCGCCCCGGTGCCCGAGCCCCAGACCCCCGGCTTGTACTTCGCCCACAGCATCCTGACCGTGAGCGAGGAGGACTGGAGCGCCGGGGAGACCTTCACCTGCGTCGTGGCCCACGAGGCCCTGCCGTACTCGGTGACCGAGAGGACCGTGGACAAGTCCACCGGTAAACCCACCCTGTACAACGTGTCCCTCGTCATGTCCGACGTGGCCAGCACCTGCCACTGACCCCCGGGCTGCCCCTCCAGGGCGG-TCCCGGAGCCTCTGGCTGGCCTGTCGC----TGTGTGTGCATGTATGCA----GCTGACTGTGTCAAC-------GGGTGGGGTGTTGCATTCTATAAAAACTAGAAATAAAAAGATCTGTTCAAAAGATGCTGGTCC-GAGTGAGCAATGCTCTTGCCCGCTGGTGCCACGGCTGTGCTG--------------CCC------CCACCCGCCGCCGCCACCCCCACCCCGGCTTCACCCACTGGCTTCCCACTCGCCCCTCAAAGCC-CTGAGCCCC-----------------------------------------------------------------------------------------TGCAGGGTGCTCA----CAGCAGACAGTGCCAAT-GCTCACC-GCCTCTCCA-CGGCCGCTATGGGCTCACAGGGACATGGGT----GCACA-ACACACATGC-ATACGTGCACACA--CAGAGACACA----TGCATG--------------------CATG----------CACA-----------CAGAC----ATGAAC-A----------------------GATATG----CACAC--------ACGGAC--AC-------AAAT------ACA------------CATGCTG-TGGACATTGGCACAC----------A-ACA--CATGCACATG------------TG--CACACATGC-ACG----------------------------------------------CATG--CACA--------------------CAGACACATGCCCAGATATAGACACA----CACA--AAGGCACACAGGCA--CATGGACACTGGCA-----------------------------------------------------------CACACAGAGACATGCGCATACACAGATGTGGGCACAGACACATATAT-TGTGGACAT--GGGCACACA----------AACAC------ATGCA---------------------------CATGTGCACATGTAT--GA-GACATAGACAT--GTGTCCACATGCA--------CCAACACGTGTGTGG---------TGT-CACATGCA--------TGTATACACAG--AGACAC--ATGCA----AAGATACAGACACATACACAAAGAAGCA--------CACAGGCACACA----GGTATAAA----------CATA----CACA----------------CATG--AACATGAA------CAAAGAGACAC--ATGCA---GTGGATGTGGGAACATGG----------AGACATGCA--AAGACATGGATAC----------AGACACACAAATACCTACACATTCATACACA--------------CAGACACAGACACGTGCACACT------CATACACA----CATGCACAT--ACAT-----GGA---CA--CATACA--CACAGAGGCACGAATG-----CACATGGCTCT------------AGAGACA----CAGATG----CAA-TGAA--CATGGGCA--CACTGGCACATGT--ACACAT--------ACACACATGCAA-AGGCATACACACATGCACCCAGAGATACTTGCGCAT------------GCATGCACACATTCACACAGACACACAGTTA-ATGCACACTCATATACACATGCACACACAGTCACATACTCACATGGGCACTCACACACACAGATGAGTCATGGATGCACAGGTGT----ACAC-TG-ACACATGG--GCACATTTGC--ACAGAC----ACATGCA----CGTGCAGA--CACACACATGCATGTGCACACAG--------------------------------------------------ACACACACACAGATGTCCACCCTGTGCACCCAGGTCACTCGGTGCCTTTGC--ACACGCCTGCCT--CTGCACCACGCTTGCTGCACGGCTTCCTGCCCAG---CCTGCTTGTCC-TTGGTCTCC-CCTTGGAGGTGCACCCAGGGGCCAGCCCAGCCAGGACTC--ACCAGGC--ACCATCCCAGGCCCTGGAC-AGGGGCTCAG--GGGCCA-CCTGG-----CGGGCGG-CTGCAG--CCTCGGG-GCCACCCC---------------AGCCCCGTCCAG----GCTGTTGTGGAA-GCAGCAGGACC--TGCACCC-----CCTGTGAACAGAAGTAG-TCGGC---GGG-TC-CTGGAGGCAGGGAGGCTGAT-------CTGGCGGGCTCTGCCCCTCCA-ACACC------TAGC----CCT-------GCACCACCTG---GTGGGGAACGAGGCCGC--CGGTAGCAGGGAG---------------------------------------------------------------------------------------------------TCA-GGGGCCCAGGGGCCCGGGCGGGG-CTCCGTTCCCAGCA-----GACGGCA---CTGCCCCC----TGG---GCCACC----CCCTAGACACCCCATGCTCCTGGTCCTTT-----------GGGGCCCTGGGCTCCAGGTGCTGCCTCAAAGGCCCATCTGTG-TTGGGGCTCC-AGACACCACCGTATGTGTCCGTCTGTCCATCCCAGCCTCACTCTGCCCGGAGCCTCAGG-GTCTGTCAGACCTCTGGGTCCCAGAGATATGATTCCTAGTGGGGCAGACAAGCCAGCCAGG-GCCCCC----------CACGGCTTCCCACACTCCCCCTCCACTCC---AAGGAGAG----AATGCGAGTCCCACTGAGGAAGCAAGGA--GGGTCCCTCGGGCCCAGACCTGTGCCTGCCGCCACTGC-----CACCCCC--AACCACAGGGGACAGGAGGCCCCACACCCAGCTTCATCACCCCAAGTGGCCCTGGCCGTA------CCCCCTTGTGGAGAATCTAAGATCCTAAATGCACTCCACT-GGGTCCCC------CAC-CCAGCCCT---GCTG-CAC--CCACC-CCTGTGCC-----TGTGAGCTG--CTGT----CACC----CTGCACCC-AGGGCTCTCAGGACGGACAGGG-----CTCTGCCCGGCCT---CCCAGC------------GGCTGTGG--GAGCCCGGCTCACGCCAGGCTCAGACCTGCCCACAA---------GAAGCTCAGCCTGAGCGCTTCAGGG--CCGTGC-CTG--CTGTCCTCCGCTTCTGCCGCC------------------------GCCCCGCCCTCCTG-GGGGCAGCACCGC-CAGG--GCCCTGGGCAGCGGGAGGATGGGTGGCCTGGG--AGGGGG-GTTGGGG-----TGCAG-CACTGAGCCCCATGTTGTGTCC-CTGCAGGGGGGGAGGTGAGCGCCGATGAGGAGGGCTTCGAGAACCTCAATACCATGGCCTCCGCCTTCATCGTCCTGTTCCTGCTCAGCCTCTTCTACAGCACGACAGTCACCCTGTTCA
Corynorhinus_townsendii_JAPDVU010000016_Scf16 CAAGTGCGGCTGCCCCCAGCC---TCTTCCCCCTCGTCTCCTGTGAGAACTCCCTGTATGATGAGCGCCTGGTGGCCATGGGCTGCCTTGCCAAGGACTTCCTGCCCAACTCCGTCACCTTCTCCTGGAGCTTTAAGAACACCAGTGCCATTGGCAGCCAGGACATCCAGAACTTCCCGTCGGTCCTGAGGGAAGGCAAGTACGAGGCCAGCTCGCAGGTTCTCCTGCCCACAGCCGACATCCTCCAGGGTACGGACAAGTTCGTGACATGCAAGGTCAAACACTCCAATGGCGAGAAAGAATTGCAAGTGCCCCTCCAAGGTGAG-CAGGGCCTCC---TCCCCTG--------GTGGGC---------AGGCAGGC--AAGGG-GGG----CGGGC--AGCCTGGCTGA-----CGC---TGTGCCCTCC----CTGCAGC--CGG---GGTAGTGC-----TGCCCCCCCACGTGAACGTCTTCATCCCGCCTCGCGACTCCTTCACC------GGCCCCAGCCCCCGCACGTCCACGCTCATCTGCCAGGCCACGGGCTTCAGCCCCAAGAAGATCGCAGTGTCCTGGCTGAAGGAGGGGAAGCTACTGACCTCCGGCTTCGTCACGGACAAACCGGAGGTCGAGCGCAAAA---CCCGCCCCGTGACCTTCAGGGTCACCAGCACACTGACTATCACCGAGAGTGACTGGCTCAGCCAGAGCGTGTTCACCTGCCAAGTGGAACACCAGGAGCTGATCTTCCAGAAGAACGTGTCTTCCATGTGCGGCCCCAGTGAGTGGTCCTGCCCC-------GAGGGC--CCC--GGGCAG-AGAC-----CCCCC-----AACA-CACAGGTGTCCATTCGGGTCGGCAGACCCTGCCC--------CCGACAAGGCCGGCAGCTCCCTGAGCCTTGGCTTCCCAGAGAGGCCAGGGGCGGGGAAGGGGCCC--CACAGGGTCGCTTGGGGCC-CTTGTC-------------GGGCGG--GGCCAGGTGTTC-CCTCC--TGAAGGACCCCAC--CCCAGGAGA--GGCTCC----ACCAAGTCGAT----GCCT-----TGGCCTGATTCC------------------ACTCCC--TCT-CCTG------------TCCCAGGTACATCCA---CCATCCGAGTCTTCACCATCCCCCCAACCTTTGCCAGCATCTTCCTTACCAAGGAGGCCACGCTGTCCTGCCTGGTCACGGACCTGGCCACCTATGACAGCCTGCACATCTCCTGGACCCGCCAGAATGGCAAGGAGGTGAAAACCCACATCAGCATCTCTGAGAGCCACCCCAACGCCACCTTCAGTGCCACAGGAAAGGCC-ACGTTGTGCGTGGAGGACTGGGAGGCGGGCGAGGCGTTCACCTGCACGGTGACCCACACAGACCTGCCCTCGCCACTGAAGCACACCATCTTCAGGCCCAAGGGTAGGCC-TGCCC---------CACCCTT--CCCGCCACCCCA-GACCCTCCC----ACGCATGGCATCCAGGGCCTGGAG-----ACCCCATG-GCAG-CCTGGGAGCAAAAGGCACACATGCACATGGACACAGGCACACATGCACAGG--CATGCA-ACATGCACATGGGCACAGGC----ATGCA---ACATGCA--------CATGGACACAGGCACACATGCAC--------------------------------------------------------------------------------------------------------------------------------------------------------------------------------------ATGG--ACAGAGACACATGCAG-TGGACACGGGCATACAGAGACAACCAGTACACACATGCAAAG------------------ACATAGACACAGGCACATGGACACACAGATACCTGCACATTCATATACTAAGACAC--------ACATGTCCTCTGCTCCCCCTGTTGTCAGG-GAAGAG-CCCGCTGC--CCCGACCTGAGCTCACC-CCACCCC--TCTTCCCACAGACGTCGCCAAACACATGCCCGCGGTGTACGTGCAGCCGCCCAGCCGGGAGCAGCTGAGCCTGCGGGAGTCGGCCTCGGTCACCTGCCTGGTGAAGGGCTTCTCGCCCCCAGACGTGTTTGTGCAGTGGCTGCAGAGAGGGCAGCCCGTGTCCTCCGACATGTATGTGACCAGCGCCCCAGTGCCCGAGCCCCAGGCCCCCGGCTTGTACTTCGTCCACAGCATCCTGACTGTGAGCGAGGAGGACTGGAGCGCCGGGGAGACCTTCACCTGCGTCGTGGCCCACGAGGCCCTGCCGTACTCTGTGACCGAGAGGACCGTGGACAAGTCCACCGGTAAACCCACCCTGTACAACGTGTCCCTGGTCATGTCTGACTTGGCCAGCACCTGCCACTGACCCCCAGGCTGCCCCTCAAGGGTGG-TCCCGGAGCCTCTGGCTGACCTGTTGC----TATGTGTGCATGTATGCAA---ACTGACTGTGTCAAT------GGAGTGGGGTGTTGCATTCTATAAAAACTAGAAATAAAAAGATCCGTTCAAAAGATGCTGGTCCTGAGTGAGCAATGCTCTTGCCTGCTGGGGCCATGGCTGTGCTA-------CCCCCACCCC-ACAGACCACCTGCCACCACTGCCCCCAACCCTGCCTCACCCACTGGCCT-CCACCTGCCTCTCAAAGCC-CTGAGCCCCTTACAGCAAGCATGTCAAACTCAAAGGCTCACACAGGCCAAATAAACAAGGCAT------TGTGGGCTACGAGTTTGAAATGCTTGCCCTTCAGAGCGCTCC----CAGCAGACAGCACCAAT-GCTCACT-GCTTCTCTA-CTGCTGCTATCGGCTCATGGGGGCCTGAGC----GTACA-ACACGTACGT-ATACATGCACA----CAGAGACACA----TGCATGTGTGCACACAGACACATACTCATGCATGTAGGTAGACA-----------TGGGCACACATGCAC-ATGCC--------CATATGCAGAGACATGTG--CAAGC--ATGCACATAGAC--ACATGCCC-AGATATGGACACA--------TACAAAGGTACATGGACATAGGCACAT--AGAGACATACACT--CACGGACATG--------AACATAGACACACATGCTATGGACA------------------------------------------TAGG--CACA--------------------CAGGCACATGCACA--TGTGCACATA----TGCA----GAGACACATA----CATGCATA-----------------------------------------------------------------CACACAGACATGTGCCCAGATATGGACATGCAAAAAGAAACACATGCATTTGGACAC--ATGCACGCACAGAGACATAAACACAG--ACATGCTGTGGACATGGGCACACAAACACATGCCCATGTGCACATGTATGCAAAGACACAAACATATGGGTACATACTCATGCACACGTGCACATGTGCACAGG--------TTTACACAGACACACA----TGTATGCACTG--AAACAC--ATGCA----AAGATATGGATACATCCACACAGAGGCACACATG--CACATGGACACA----GGCACACATGCACC--GACATA----CACA----------------CATG--AATACAGA------CACAGAGACAC--ATACC---ATGGGTATGGACACACAG----------AGACATGAA--AAGACATGGAAACA--TGCACAGAGACACATAAATACCCACACATTCATATA--------------------CAC--ATGCATGCTCA--------CATACACA--------CACAT--GCAT-----GGA---CA--CATACA--CACAGAGGCACAAATG-----CACATGGAC--------------ATAGACA----CACATG----CAA-TGAA--CATGATTA--TACTTGCACATGT--ACACGT--------ACACACATGCAG-AGGCATAGGTACACACACAGAGAGATACCTGCACA--------------------CACATGCACACA----CACAGTTA-ATGCACATTCATACACACATGCACACAGAGACA------CACATGAACACTCGCACA--GAGATGAGTCATGGATGCACAGATGT----ACAC-TG-----------ACACATTTGC--ACAGAC----ACATGCA----CGTACAGA--CACACACATGCATGTGCACACAGAG--------------------------------------------ACACACACACACACAGATGTCCACCATGTGCGCCCTGGTCACTCAGTGACTTTGC--ACACGCCTGC----CTGCACCATGCTTGCTACAGGGCTTCCTGCCCAG---CCTGCTTGTCC-TCTGTCTCT-GCTTGGAGGTGCA-------GCCAGCCCAGCCAGGACTCTGACCAGAGC-TCCATCCCAGG--------------CTCAG--GGGCCA-CCTGG-----CGGGTGG-CTGCAGCTCCTTGGG-GTCACCCC---------------GGCCCTGTCCAG----GCTGCTGATGAA-GCAGCAGGACC--TGCACCC-----CCTGTGAACAAAAGTAG-CCAGC---GTG-CC-CTGGAGGCAGGGAGGCTGAT-------CTGGCAGGCTCTGCCCC-ACAAACACC------TGGC----CCTG------GAGACACCTG---GTGGGGAAAGAGACTGT--CTGCAGCAGGGAG---------------------------------------------------------------------------------------------------TGA-GGGGCACAGGGGCCCGGGTGGGT-CTCCATTCCCAGCA-----GACGGCG---CTGCCCCC-CTTCGG---GCTATC----CCCTACACACCCCATGCTCTTGGTCCTTT-----------GGGAACCTGGGCTCCAGACGCTGCCTCAAAGGCCCATCTGTG-TTGGGCCTCC-AGACCCCACTGTATGTGTCCATCTGTCCATCCCAGCCTCACTCTGCCCAGAGCCTCAGGTGTCTGTCAGACCCCTTGATCCCAGAGATATGATTCCTAGTGGGTCAGACAACCCAGCCAGA-GCCCCC----------CACGGCTTCCCACACTCGCCCTCCACTCTGAGAAGGAGAA----AGTGCGAGTCCCACTGAGGAAGCAAGGA--GGGTCCCTCAGGCCCAAACCTGTGCCTGCCCCCACTCC-----CACCTCC--AACCACAGGGGACAGAAGGCCCCATTCCCAGC------------------------CATA------CACCCTCTAGGAGAATCCAAGACCCTGAATGCAATCCACT-GGGTTCCC-----CCATCCCAGTCCT---GCTG-CAC--CCACC-CTTGTGTC-----TATGAGCTG--CTGT----CACCAC--CTGCCCCA--------------------------------------CCT---CCCATC-----------AGGCTGTCAGAGTGC-----------------------------------------------------------TTCCGGGC-CCCTGC-CTG--CTACCCTCCGCTTCTGCCACCGCCCTGC----------CCCACCCACCCTGTCCTCCTG--GGGCAGCACCGT-CAGG--GCTCTGGGCAGCGGGA-TTTGGGTGGTCTGGG--ATAGGGTTTTGCGG-----TGCAA-CACTGAGCCCCGTATTGTGTCC-CTGCAGGTGGGGAGGTGAGCGCTGATGAGGAGGGCTTCGAGAACCTCAACACCATGGCCTCCACCTTCATCGTCCTGTTCCTGCTCAGCCTCTTCTACAGCACGACAGTCACCCTGTTCA
Eptesicus_fuscus_CM050751_Chr24 ---GCGCGGCTCCCCCCAACC---TCTTCCCCCTCGTCTCCTGTGACAACTCCCTGTACGATGAGCGCCTGGTGGCCATGGGCTGCCTGGCCAAGGACTTCCTGCCCGACTCCGTCACCTTCTCCTGGAGCTTTAAGAACACCAGCGCCATCAGCGGCCAGGACATCCAGAACTTTCCCTCGGTCCTGAGGGAAGGCAAGTACGAGGCCAGCTCACAGGTTTTCCTGCCCACGGCCGACATCCTCCAGGGCACGGATAATTTCGTGACGTGCAAGGTCAAACACTCCAACGGCGAAAAAGAATTGCAAGTGGTCTTCCCAGGTGAG-C-AGGACTCC-----CCCTG--------GCGGG-------------CGGGT--GAGGG-GGG----CAGGC--AGCCAGGCTGA-----CGC---TGTCCCCTCC----CTGCAGG--TGGCGGCGTAGTGC-----TGCCCCCCCACGTGAACGTCTTCATCCCGCCCCGCGACTCCTTCACC------GGCCCCGGCCCCCGCACGTCCACGCTCATCTGCCAGGCCACGGGCTTCAGCCCCAAGAAGATCGCGGTGTCCTGGCTGAAGGAGGGGAAGCTGCTGACCTCCGGCTTCGTCACGGACAAACCAGAGGTCGAGCGCAAAG---CCCGCCCCATGACCTACAGGGTCACCAGCACGCTGACCATCACCGAGAGCGACTGGCTCAGCCAGAGCGTGTTCACCTGCCAGGTGGAGCACCAGGAGCTCATCTTCCAGAAGAACGTGTCGTCCATGTGCGGCCCCAGTGAGTGGTCCTGCCCC-------GAGGGC--CCC--GGGCAG-AGAC-----CCCCC-----AACA-CACAGGTGTCCACTC-GGTCGGCAGACCCTGCCC--------CCGACGGGGCCAGCGGCTCCCCGAGCCTTGGCTTCCTGGAGAGGCCAGGGGCGGGGAGGGGGC-----------------------------------------------------CCCGGTGTCC-CCTCA--GACAGGACCCCCGGGCCCAGGAGA--GGCTCC----GCCAAGTCGAC----ACGT-----TGGCCTGATCCC-------------------CACCC---CCTCCTG------------TCCCAGGTACATCCA---CCATCCGAGTCTTCACCATCCCCCCGACCTTCGCCAGCATCTTCCTCACCAAGGAGGCCACGCTGTCCTGCCTGGTCACGGACCTGGCCACCTATGACAGCCTGCACATCTCCTGGACCCGCCAGAATGGCGAGGTGATGAAAACCCACACCAACATCTCCGAGAGCCACCCCAACGCCACCTTCAGTGCCATGGGAAAGGCC-ACGGTGTGCGTGGAGGACTGGGAGGCGGGCGAGCAGTTCACCTGCACGGTGGCCCACACGGACCTGCCCTCGCCGCTGAAGCACACCATCTTCAGGCCCAAGGGTAGGC--TGCCC-----------CCCTT--CCCGCCACACCA-GACCCCCCCA---ACGCATGGCATCCAGGGCCTGGGG-----ACCCCACG-GCAGGCCCGGGAGCAAGAGGCACACATGCACATGGACACAGGCACACATGCACATGGACAGAGACACATGCAG-TGGACACGGGCATACAGAGACAACCA--------------------------------------------------------------------------------------------------------------------------------------------------------------------------------------------------------------------------------------------------------------------------GTACACACATGCGAAG------------------ACGTAGACACAGGCACATGGACACACAGATACCTGCACATTCATACACTGAGACACACAGACACACATGCCCTCTGCTCCCCCTGTTGTCAGG-GAAGAGCCCCGCTGC--CCCGACCCGAGCTCACC-CCACCCC--TCTTCCCACAGACGTCGCCAAGCACATGCCCGCGGTGTACGTGCAGCCGCCCAGCCGGGAGCAGCTGAGCCTGCGGGAGTCGGCCTCGGTCACCTGCCTGGTGAAGGGCTTCTCGCCCCCAGATGTGTTTGTGCAGTGGCTGCAGAGAGGGCAGCCCGTGTCCTCCGACATGTATGTGACCAGCGCCCCAGTGCCCGAGCCCCAGGCCCCCGGCTTGTACTTCGTCCACAGCATCCTGACCGTGAGTGAGGAGGACTGGAGCGCCGGGGAGACCTACACCTGCGTCGTGGCCCACGAGGCCCTGCCGTACTCTGTGACCGAGAGGACCGTGGACAAGTCCACCGGTAAACCCACCCTGTACAACGTGTCCCTGGTCATGTCTGACGTGGCCAGCACCTGCCACTGACCCCCAGGCTGCCCCTCCAGGGCGG-TCCCGGAGCCTCTGGCTGACCTGTTGC----TGTGTGTGCATGTATGCAA---ACTGACTGTGTCAAT------GGGGTGGGGTGTTGCATTCTATAAAAACTAGAAATAAAAAGATCCGTTCAAAAGATGCTGGTCCTGAGTGAGCAATGCTCTCGCCTGCTGGGGCCATGGCTGTGCTA-------CCCCCACCCC-GCAGACCACCTGCCACCACTGCCCCCAACCCTGCCTCACTCACTGGCCTCCCACCTGCCTCTCAAAGCC-CTGAGCCCC-TACAGCAAGCATGTCAAACTCAAAGGCTCACACAGGCCAAATAAACAAGGCATGTGGCTTGTGGGCCACGAGTTTGACATGCTTGCCCTTCAGAGCGCTCC----CAGCAGACAGCACCAAT-GCTCACT-GCTTCTCTA-CTGCTGCAATCGGCTCATGGGGGCCTGAGC----ATACA-ACACGTACAT-ACACATACACA----CAGAGACACA----TGCATGTGTGCGTGCACACACACA--CATG-ACGTAGATACACAGGCAGTAG-AATGGGCACACATACAC-ATGTC--------CATATGCAGAGACATGTG--CAAGC--ATGCACATAGAC--ACATGCCC-AGATATGGACACACACAAAAGCATACATGTACATGGACACAGGCACAC--AGAGACATACACA--CATGGACATG--------GAAATAGACACACACGCTATGGACA------------------------------------------TTGG--CACA--------------------CAGACACATGCACA--CATGAACACA----TGCA----GAGACACATC----CATG---------------------------------------------------------------------CACACAGACATATGCCCAGATATGGACATAAACAAAGACACACATGCACTTGGACAC--ATGCACACACAGAGACATAAACACAG--ACATGCTG----------------------------TGTGCACATGTATGCAAAGACACAGACATACGGGTACATACTTG--------TGCACATGTGCACAGGTG------TTTACACAGGCACACA----TGTATGCACTG--AAACAC--ATGCA----AAGATATGGACACATCCACACAGAGGCACACATG--CACATGGACACA----GGCACACATGCACA--GACATA----TCCA----------------CATG--AATATAGA------CACAGAGACAC--ATACC---ATGGGTATGGACACACAG----------AGACATGCA--AAGACATGGAAACA--TGCACACAGACACACAAATACCCACACATTCATATA--------------------CACAGACACATGCATGCT------CACACACA----------CAT--ACAT-----GGA---CA--CATACA--CACAGAGGCACAAATG-----CACATGGTT--------------ATAAACA----CACATG----CAA-TGGA--CATGGGCA--TACTTGCACATG----CACATGT------ACACACATGCAG-AGGCATAGACACA--CAGAGAGAGATACCTGCACA--------------------CACATGCATACA----CACAGTTA-ATGCACATTCATACACACATGCACACAGAGACA------CACATGAACACTCGCACACATAGATGAGTCATGGGTGCACATATGT----ACAC-TG-ACACATGG--GCACATTTGC--ACAGAC----ACATGCA----TGTACAGG--CACACATATGCATGTGCAGGCAGAG--------------------------------------------ATACACACACACACAGATATATACCCTGTGCGCCCTGGTCACTCGGTGCCTTTGC--ACACGCCTGCCT--CTGCACCATGCTTGCTACACGGCTTCCTGCCCAG---TCTGCTTGTCC-TCTGTCTCT-GCTTGGAGGTGCA-------GCCAGCCCAGCCAGGACTCTGACCAGGGC-TCCATCCCAGG--------------CTCAG-GGGGCCA-CCTGG-----CTGGCGGGCTGCAGCTCCTTGGG-GCCACCCC---------------GGCCTTGTCCAG----GCTGTTGATGAA-GCAGCAGGACC--TGCACCC-----CCTGTGAACAGAAGTAG-TCGCC---GTG-TC-CTGGAGGCAGGGAGGCTGAT--------CTGCGGGCTCTGCCCC-GCAAACACC------TGAC----CCTG------GAAACACCTG---GTGGGGAAAGAGACTGT--CTGCAGCAAGGAG---------------------------------------------------------------------------------------------------TGA-GGGGCACAGGGGCCCGGC-GGGC-CTCCATTCCCAGCA-----GACGGCA---CTTCCCCC-CTTTGG---GCTACC----CCCTAGACACCCCATGTTCTTGGTCCTTT-----------GGGAACCTGGGCTCCAGACGCTGCCTCAAAGGCCCATCTGTG-TTGGGGCTCC-AGACCCCACTGTATGTGTCCGTCTGTCCATCCCAGCCTCACTCTGCCCAGAGCCTCAGGTGTCGGTCAGACCCCTTGATCCCAGAGATATGATTCCTAGTGGGTCAGACAACCCAGCCAGA-GCCCCCCCCCC-----CACGGCTTCCCACACTCGCCCTCCACTCTGAGAAGGAGAA----AGTGAGAGTCCCACTGAGGAAGCAAGGA--GGGGCCCTCAGGCCCAGACCTGTGCCTGCCCCCACTCC-----CACCTCC--AACCACAGGGGACAGGAGGTCCCACTCCCAGCTTCATCACCCCAAGTGGCCCTGGCCGTA------CCCCCTCTAGGAGAATCCAAGACCCTGAATGCACTCCAAT-GGGTTCCC-----CCATCCCAGCCCT---G-TGGCGC--CCACC-CCTGTGT-------GTGAGCTG--CTGT----CACC----CTGCACCC-AGGGCTCTCTGCCCA----------------------CCT---CCCATC-----------GGGCTGTTGGAGTGC-----------------------------------------------------------TTCCGGGC-CCCTGC-CTG--CTGCCCTCCGCTTCTGCCGCCGCCCTGCC---------CCGCCCCGCCCTGTCCTCCTG--GGGCAGCACTGC-CAGG--GCCCATGGAAGCGGGA-GATGGATAGCTTGGA--AGGGGGTTTTGGGG-----TGCAA-CACTGAGCCCCGGGTTGTGTCC-CTGCAGGGGGGGAGGTGAGCGCCGATGAGGAGGGCTTCGAGAACCTCAACACCATGGCCTCCACCTTCATCGTCCTGTTCCTGCTCAGCCTCTTCTACAGCACGACCGTCACCCTGTTCA
Ia_io_JAJQQW010000008_Chr7 CGAGCACTGCTCCCCCCATCC---TCTTCCCCCTCGTCTCCTGTGAGAACTCCCTGTCCGATGAGAGCCTGGTGGCCATGGGCTGCCTGGCCAAGGACTTCCTGCCCGACTCCGTCACCTTCTCCTGGAGCTTTAAGAACACCACCGCCATCAGCAGCCAGGACATCAAGAACTTCCCGTCGGTCCTGAAGGAAGGCAAGTACGAGGCCAGCTCGCAGGTTCTCCTGCCCACGGCCGACATCCTCCAGGGCACGGACGAGTTCGTGACATGCAAGGTCAAACACTCCAACGGCGAAAGAGAATTGCAAGTGCCCCTCCAAGGTGAG-CGGGGCCTCC---TTCCCTG--------GCGGGCGGGCGAGGGGGGCAGGC--GAGGG-GGG----CGGGC--GGCCTGGCTGA-----CGC---TGTCCCCTCC----TTGCAGT--CGGCGGCGTATCGC--------CCCCCCACGTGAACGTCTTCATCCCGCCTCGCGACTCCTTCACC------GGCCCCGGCCCCCGCACATCCACGCTCATCTGCCAGGCCACGGGCTTCAGCCCCAAGAAGATTGCGGTGTCCTGGCTGAAGGAGGGGAAGCTGCTGACCTCCGGTTTCGTCACGGACAAACCAGAGGTCGAGCGCAAAG---CCCGCCCCGTGACCTACAGGGTCACCAGCACGCTGACCATCACCGAGAGCGACTGGCTCAGCCAGAGCGTGTTCACCTGCCAGGTGGAGCACCAGGAGCTCATCTTCCAGAAGAACGTGTCGTCCATGTGCGGCCCCAGTGAGTGGTCCTGCCCC-------GAGGGC--CCC--GGGCAG-AGC-------CCCC-----AGCA-CACAGGTGTCCACTC-GGTCAGCAGACCCTGCCC--------TCAACAGGGCCGGCGGCTCCCCGAGCCTTGGCTTCCCTGAAAAGCCAGGGGCGGGGTGGGGCCCC--GGCAGGGCCGCTC-GGGTCGCTTGTC-------------GGGCGG--GGCCCGGTGTCC-CCTCT--GGCAGGACCCCAGGGCCCAGGAGA--GGCTCC----GCCAAGTCTAT----GCCT-----TGGCCTGACT---------------------CCCC---TCT-CCTG------------TCCCAGGTACATCCA---CCATCCGAGTCTTCACCATCCCCCCGACCTTCGCCAGCATCTTCCTCACCAAGGAGGCCATGCTGTCCTGCCTGGTCACGGACCTGGCCACCTATGACAGCCTGCACATCTCCTGGACCCGCCAGAACGGCGAGGAGGTGAACACCGACACCAAAGTCTCCGAGAGCCACCCCAACGCCACCTTCAGTGCCATGGGAAAGGCC-ACAGTGTGCGTGGAGGACTGGGAGGCGGGCGAGGAGTTCACCTGCACCGTGACCCACACGGACCTGCCCTCGCCGCTGAAGCACACCATCTTCAGGCCCAAAGGTAGGC--TGCCC-----------CCCTT--CCCGCCACCCCA-GACCCCCCCC-CCACGCATGGCATCCAGGGCCTGGGG-----ACCCCATG-GCAGGCCCGGGAGCAAGAGGCACACATGCACATGCACACTGGCACACACGCACAGA--CATGCA-ACA------TGCACATGGGCACAGGTGCAC-----------------------------------------------------------------------------------------------------------------------------------------------------------------------------------------------------------------------------------------------------------------------------------------------------------------------ACACACAGACATG--CACACAGATACCTGCACATTCGTACACTGAAACACACAGACACACATG-CCTCTACTCCC-CTGTTGTCGAGGGCTGAACCCCGCCGCC-CCCAACCCGAGCTCACC-CCTTCCC--TCTTCCCACAGACGTCGCCAAGCACATGCCCTCGGTGTACGTGCAGCCACCCAGCCGGGAGCAGCTGAGCCTGCGGGAGTCGGCCTCGGTCACCTGCCTGGTGAAGGGCTTCTCGCCCCCAGATGTGTTTGTGCAGTGGCTGCAGAGAGGGCAGCCCGTGTCCTCCGACATGTATGTGACCAGCGCCCCAGTGCCTGAGCCCCAGGCCCCCGGCTTGTACTTCGTCCACAGCATCCTGACCGTGAGCGAGGAGGACTGGAGCTCCGGGGAGACCTACACCTGCGTCGTGGCCCACGAGGCCCTGCCGTACTCGGTGACCGAGCGGACCGTGGACAAGTCCACCGGTAAACCCACCCTGTACAACGTGTCCCTGGTCATGTCTGACGTGGCCAGCACCTGCCACTGACCCCCAGGCTGCCCCTCCAGGGCAG-TCCCGGAGCCTCTGGCTGACCTGTCGC----TGTGTGTGCATGTATGCA----ACTGACTGTGTCAAT-------GGGTGGGGTGTTGCATTCTATAAAAACTAGAAATAAAAATATCTGTTCAAAAGACGCTGGTCC-GAGTGAGCAATGCTCTCGCCCGCTGGGGCCACGGCTGTGCTG--------CCCCA-CCC------------GCCGCCACCACCCCCACCCCTGCTTCACCCACTGGCTTCCCACTCGCCTCTCAAAGCT-CTGAGGCCC-----------------------------------------------------------------------------------------TGCAGAGTGCTCA----CAGCAGACAGTG-CAAT-GCTCACC-GCCTCTCCA-CGGCTGCTATGGGCTCACAGGGACATGGGT----GTATG-ACACACATGC-ACACGTGCACACA--CACACACACA----TGCATG--------------------CATG----------CACA-----------TAGAC----ATAAAC-A----------------------GATATG----CACAC------ACATGGAC--AC-------AGAT------ACA------------CGTGCTG-TGGACATTGGCACAC----------A-ACG--CATGCACATG------------TG--CACACATGC-ATG----------------------------------------------CATG--CACA--------------------CAGACACATGGCCAGATATGGACACA----CACA--AAGGCACACAGGCA--CATGGACACAGGCA-----------------------------------------------------------CACACAGACACATGCACATACATGGATGTGGACACAGACGCATATAC-TGTGAACAT--GGGCACACA----------AACAC------ATGCA---------------------------CATGTGCACATGTGTGAGAAGACATAGA--------TACACA------------TGTACACATGCACAGGCA------TGTGCACAGTATCACATACATGTATACACAG--ATACAC--ATGCA----AAGATACGGACACATACACAAAGAAGCA--------CATAGGCACACA----TGCATAGA----------CATA----CGCA----------------CGTG--AATATGAA------CAAAGAGACAC--ATACA---GTGGATGTGGGAACATGG----------AGACATGCA--AAGACATGGATAC----------AGACACACAAATACCTACACATTCATACACA--------------CAGACACAGACATGTGCGCACT------CATACACA----CATGCACAT--ACAT-----GGA---CA--CATACA--CACAGAGTCACGAATG-----CACATGGCTCT------------AGAGATA----CACGTG----CAA-GGGA--CATGAGCA--CACTGGCACATGT--ACACAT--------ACCCAC-TGCAA-AGGCATACACACATGCACACAGAGATACCTGCACAT------------GCATGCACACATGCACACAGACACACAGTTA-ATGCACGCTCATATACACATGCACACACAGTCACATACTCACATGGGCACTCACACACAGAGATGAGTCATGGATGCACAGGTGT----ACAC-TG-ACACATGG--ACACATTTGC--ACAGAC----ACATGCA----TGTGCG----CACAGACA----------------------------------------------------------------CAGACACACACAGATATCCACCCTGTGCGCCCAGGTCACTCGGTGCCTTTGC--ACACGCCTGCCT--CTGTGCCACGCTTGCTGCACGGCTTCCTGCCCAG---CCTGCTTGTCC-TCTGTCTGC-CCTTGGAGGTGTACCCAGGGGCCAGTCCAGCCAGGACTCTGACCAGGC--ACCATCCCAGGCCCTGGAC-AGGGGCTCAG-GGGGCCA-CCTGG-----CAGGCGG-CTGCAG--CCTTGGG-GCCACCCC---------------GGCCC-GTCCAG----GCTGTTGATGAA-GCGGCAGGACC--TGCACCC-----CCTGTGAACAGAAGTAG-CCGGC---GTG-TC-CTGGAGGCAGGGAGGCTGAT-------CTGGCGGGCTCTGCCCC-GCAAACACC------TGGT----CCTG------GCAACACCTG---GTGGG-AAAGAGGCCGC--CTGCAGCAGGGAG---------------------------------------------------------------------------------------------------TGA-GGGGCACAGGGGCCCGGC-GGGA-CTCCGTTCCCAGCA-----GACGGCA---CTGCCCCC----TGG---GCCACC----CCCTAGACACCCCATGTTCCTGGTCCTTT-----------GGGGCCCTGGGCTCCAGATGCTGCCTCAAAGGCCCATCTGTG-TTGGGGCTCC-AGACCCCATTGTATGTGTCCGTCTGTCCATCCCAGCCTCACTCTGCCCGGAGCCTCGGGTGTCTGTCAGACCCCTGGGTCCCAGAGATATGATTCCTAGTGGGGCAGACAAGCCAGCAGGGAGCCCC-----------CACGGCCTCCCACACTCGCCCTCCACTCC---AAGGAGAG----AGTGAGAGTCCCACTGAGGAAGCAAGGA--GGGTCCCTCAGGCCCAGACCTGTGCCTGCCCCCACTGC-----CACCCCC--AACCGCAGGGGACGGGAGGCCCCACTCCCAGCTTCATCACCCCAAGTGGCCCTGGCCGTA------CCCCCTCGAGGAGAGCTCAGGACCCTGAATGCACTCCTCT-GGGTCCCC------CATCCCAGCCCT---TCTG-CAC--CCACC-CCTGTGTC-----TGTGAGCTG--CTGT----CACC----CTGCACCC-AGGGCTCTCAGGACAGGG--------GCTCTGCCCGGCCT---CCCAGC------------GGCTGTGG--GAGCCCAGCTCGCGCCAGGCTCAGACCTACCCACGA---------GAGGCTCAGCCTGAGCGCTTCCCGG--CCGTGC-CTG--CTGCCCTCCGCTTCTGCCCCTCC---------------CTGCCCCGCCCCGCCCTCCTG-GGGGCAGCACCTC-AAGG--GCCCTGGGCAGCAGGAGGATGGGTGGCCTGGG--AGGGGGGATTGGGG-----TGCAG-CACTGAGCCCCATGTTGTGTCC-CTGCAGGGGGGGAGGTGAGCGCCGATGAGGAGGGCTTCGAGAACCTCAACACCATGGCCTCCACCTTCATCGTCCTGTTCCTGCTCAGCCTCTTCTACAGCACGACCGTCACCCTGTTCA
Ia_io_JAJQQW010000024_Chr23 CGAGCGCGGCTGCCCCCAGCC---TCTTCCCCCTCGTCTCCTGTGAGAACTCCCTGTACGATGAGCGCCTGGTGGCCATGGGCTGCCTGGCCAAGGACTTCCTGCCCGACTCCGTCACCTTCTCCTGGAGCTTTAAGAACACCAGTGCCATCAGCGGCCAGGACATCCAGAACTTCCCCTCGGTCCTGAGGGAAGGCAAGTACGAGGCCAGCTCGCAGGTTTTCCTGCCCACGGCCGACATCATCCAGGGCACGGATGAGTTCGTGACGTGCAAGGTCAAACACTCCAATGGCGAAAAAGAATTGCAAGTGCCCCTCCAAGGTGAG-CGGGGCCTCC---TTCCCTG----GCGGGCGGGCGGGCGAGGGGGGCAGGC--GAGGG-GGG----CGGGC--GGCCTGGCTGA-----CGC---TGTCCCCTCC----CTGCAGC--CGG---CGTAGTGC-----TGCCCCCCCACGTGAACATCTTCATCCCGCCCCGCGACTCCTTCACC------GGCCCCGGCCCCCGCACGTCCACGCTCATCTGCCAGGCCACGGGCTTCAGCCCCAAGAAGATTGCGGTGTCCTGGCTAAAGGAGGGGAAGCTGCTGACCTCCGGCTTTGTCACGGACAAACCAGAGGTCGATCGCAAAG---CCCGCCCCGTGACCTACAGGGTCACCAGCAGGCTGACCGTCACCGAGAGCGACTGGCTCAGCCAGAGCGTGTTCACCTGCCAGGTGGAGCACCAGGAGCTCATCTTCCAGAAGAATGTGTCGTCCATGTGCGGCCCCAGTGAGTGGTCCTGCCCC-------GAGGGC--CCC--GGGCAG-AGACC---CCCCCCA----AGCA-CACAGGTGTCCACTT-GGCCGGCAGACCCCGCCC--------CCGACAGGGCCGGCGGCTCCCCGAGCCTTGGCTTCCTGGAGAGGCCAGGGGCAGGGAGGGGGCCC-----------CCGCAGGGCCGCTTGTC--------G-----GGC-G--GGCCCCGTGTCC-CCTCC--GGCAGGACCCCAGGGCCCAGGAGA--GGCTCC----GCCAAGTCGAC----ACCT-----TGGCCTGATTCC------------------ACCCCC--TCT-CCTG------------TCCCAGGTACATCCA---CCATCCGAGTCTTCACCATCCCCCCAACCTTTGCCAGCATCTTCCTCACCAAGGAGGCCACGCTGTCCTGCCTGGTCACGGACCTGGCCACCTATGACAGCCTGCATATCTCCTGGACCCGCCAGAATGGTGATGAGGTGAAAACCCACACCGACATCTCCGAGAGCCACCCCAACGCCACCTTCAGTGCCACGGGAAAGGCC-ACGGTGTGCGTGGAGGACTGGGAGGCAGGCGAGCAGTTCACCTGCACCGTGACCCACACGGACCTGCCCTCGCCCCTGAAGCACACCGTCTTCAGGCCCAAGGGTAGGC--TGCCC-----------CCCTT--CCCGCCACCCCA-GACCCTCCC----ACGCATGGCATCCAGGGCTGGGGACCCCGACCCCACG-GCAGGCCCGGGAGCAAGAGGCACACATGCACATGGACACAGGCACACATGCACAGG--CATGCA-ACATGCACATGGACACATGGACAGAGACACATGCAG-----------------------------------------------------------------------------------------------------------------------------------------------------------------------------------------------------------------------------------------------TGGACACGGGCATACAGAGACAA-CAGTACACACATGCAAAG------------------ACATAGACACAGGCACATGGACACACAGATACCTGCACATTCATACACTGAGACACGCAGACACACATGCCCTCTGCTCCCCCTGTTGTCAGG-GAAGAGACCCGCTGC--CCCAACCTGAGCTCACC-CCACCCC--TCTTCCCACAGACGTCGCCAAGCACATGCCCACGGTGTACGTGCAGCCGCCCAGCCGGGAGCAGCTGAGCCTGCGGGAGTCAGCCTCAGTCACCTGCCTGGTGAAGGGCTTCTCGCCCCCAGATGTGTTTGTGCAGTGGCTGCAGAGAGGGCAGCCCGTGTCCTCCGACATGTATGTGACCAGCGCCCCAGTGCCCGAGCCCCAGGCCCCCGGCTTGTACTTCGTCCACAGCATCCTGACCGTGAGCGAGGAGGACTGGAGTGCCGGGGAGACCTACACCTGCGTCGTGGCCCACGAGGCCCTGCCGTACTCTGTGACCGAGAGGACCGTGGACAAGTCCACCGGTAAACCCACCCTGTACAACGTGTCCCTGGTCATGTCTGACGTGGCCAGCACCTGCCACTGACCCCCAGGCTGCCCCTCCAGGGTGG-TCCCGGAGCCTCTGGCTGACCTGTTGC----TGTGTGTGCATGTATGCAA---ACTGACTGTGTCAAT------GGGGTGGGGTGTTGCATTCTATAAAAACTAGAAATAAAAAGATCCGTTCAAAAGATGCTGGTCCTGAGTGAGCAATGCTCTTGCCTGCTGGGGCCACGGCTGTGCTA-------CCCCCACCCC-GCAGACCACCTGCCACCACTGCCCCCAACCCTGCCTCACTCACTGGCCTCCCATCTGCCTCTCAAAGCC-CTGAGCCCC-TACAGCAAGCATGTCAAACTCAAAGGCTCACACAGGCCAAATAAACAAGGCATGTGGCTTGTGGACCACTAGTTTGACATGCTTGCCCTTCAGAGCACTCC----CAGCAGACAGCACCAAT-GCTCACT-GTTTCCCTA-CTGCTGCAATCGGCTCATGGGGGCCTGGGC----ATACA-ATACGTACAT-ACACATGCACA----CAGAGACACA----TGCATGTGTGCACACACACACAT---GATG----TAGCTACACTGGCAGTAGATATGGGCACATATACCC-ATACC--------CATATGCAGAGACATGTG--CAAGC--ATGCACATAGAC--ACATGCCC-AGATATGGACACACACAAAGGCATACATGGACATGGACACAAGCACAC--AGAGACATACACA--CAAGGACATG--------GAAATAGACACACATGCTATAGACA------------------------------------------TTGG--CACA--------------------CAGACACATGCACA--CATGCACACATG--CACA--CATACAGAGACACATGCATG---------------------------------------------------------------------CACACAGACATATGCCCAGATATGGACATAAACAAAGACACACATGCACTTGGACAC--ATGCACACACACAGACATAAACACAG--ACATGCTG----------------------------TGTGCACATGTATGCAAATACACAGGCATACGGGTACATACTCA--------TGCACATGTGCACAGGTG------TTTACACAGACACACA----TGTATGCACTG--AAACAC--ATGCA----AAGATATGGACACATGCACACAGAGGCACACATG--CACATGGACACA----GGCACACATGCACA--GACATA----CACA----------------CATG--AATATAGA------CACAGAGACAC--ATACC---ATGGGTATGGACACACAG----------AGACATGCA--AAGACATGGAAACA--TGCACACAGACACACAAATACCCACACATTCATATA--------------------CACAGACACATGCACGCT------CACACACA----------CAT--ACAT-----GAA---CA--CATACA--CACAGAGGCACAAATG-----CACATAGAT--------------ATAAATA----CACATG----CAA-TGGA--CATGGGCA--CACTTGCACATGT--ACACGT--------ACACACATGCAG-AGGCATAGACACA--CAGAGAGAGATACGTGCACA--------------------CACATGCATACA----CACAGTTA-ATGCACATTCATACTCACATGCACACAGAGACG------CACATGAACACTCGCACACAGAGATGAGTCATGGATGCACATATGT----ACAC-TG-ACACATGG--ACACATTTGC--ACAGAC----ACATGCA----TGTACAG----ACACACATGCATGTGCACGCAGAGAT----------------------------------------ACACACACACACACACAGATGTACACCCTGTGCGCCCTGGTCACTCGGTGCCTTTGC--ACACGCCTGCCT--CTGCACCATGCTTGCTACACGGCTTCCTGCCCAG---TCTGCTTGTCC-TCTGTCTCT-GCTTGGAGGTGCA-------GCCAGCCCAGCCAGGACTCTGACCAGAGC-TCCATCCCAGG--------------CTCAG-GGGGCCC-CCTGG-----CTGGCGGGCTGCAGCTCCTTGGG-GCCACCCC---------------GGCCCTGTCCAG----GCTGTTGATGAA-GCAGCAGGACCTGTGTACCC-----CCAGTGAACAGAAGTAG-TCGGC---GTG-TC-CTGGAGGCAGGGAGGCTGAT-------CTGGCGGGCTCTGCCCCCACAAACACC------TGGC----CCTG------GAAACACCTG---GTGGGGAAAGAGACTGT----GCAGCAAGGAG---------------------------------------------------------------------------------------------------TGA-GGGGCACAGGGGCCCGGC-GGGT-CTCCATTCCCAGCA-----GACGGCA---CTTCCCCC-TTTTGG---GCTACC----CTCTAGACATGCCATGTTCTTGGTCCTTT-----------GGGAACCTGGGCTCCAGACGCTGCCTCAAAGGCCCATCTGTG-TTGGGGCTCC-AGACCCCACTGTATGTGTCCATCTGTCCATCCCAGCCTCACTCTGCCCAGAGCCTCAGGTGTCTGTCAGACCCCTTGATCCCAGAGATATGATTCCTAGTGGGTCAGACAACCCAGCCAGA-GCCCCC----------CACGGCTTCCCACACTCGCCCTCCACTCTGAGAAGGAGAA----AATGAGAGTCCCACTGAGGAAGCAAGGA--GGGGCCCTCAGGCCCAGACCTGTGCCTGCCCC-ACTCT-----CACCTCC--AACCGCAGGGAACGGGAGGCCCCACTCCCAGCTTCATCACCCCAAGTGGCCCTGGCCGTA------CCCCCTCTAGGAGAATCCAAGACCCTGAATGCACTCCCCT-GGGTTCCC-----CCATCCCAGCCCT---G-CGGCGC--CCACC-CCTGTGTC-----TGTGAGCTG--CTGT----CACCAC--CTGCACCC-AGGGCTCTCTGCCCA----------------------CCT---CCCATC-----------GGGCTGTCCGAGTGC-----------------------------------------------------------TTCCGGGC-CCCTGC-CTG--CTGCCCTCCGCTTCTGCCGCTGCCCTGCC---------CCGCCCCTCCCTGTCCTCCTG--GGGCAGCACTGC-CAGG--GCCCATGGAAGCGGGA-GATGGGTGGCCTGGG--AGGGGGGTTTGGGG-----TGCAA-CACTGAGCCCCGGGTTGTGTCC-CTGCAG--GGGGAGGTGAGCGCCGATGAGGAGGGCTTCGAGAACCTCAACACCATGGCCTCCACCTTCATCGTCCTGTTCCTGCTCAGCCTCTTCTACAGCACGACCGTCACCCTGTTCA
Lasiurus_cinereus_JAAGEH040000014.1 AGAGCGCGACTGTCCCCAATC---TCTTCCCCCTCATCTCCTGTGAGAACTCCGTGTACGATGAGCGCCTGGTGGCCATGGGCTGCCTGGCCAAGGACTTCCTGCCCAACTCCGTCACCTTCTCCTGGAGCTTTAAGAACACCAGTGCCATCAGCAGCCAAGACATCCAGAGCTTTCCGTCAGTCCTGAGGGAAGGCAAATACAAGGCCAGCTCACAGGTTTTCCTGCCCACGGCCGACATCCTCCAGGGCACAGACGAGTTCGTGACATGCAAGGTCAAACACCCCAACGGCGAAAAACAATTGCAAGTGTCCCTCCCAGGTGAG-CAAGGCCTCC---TCCCCTG--------GCAGAA-------------GGGC--AAGGG-GGG----CGGGC--AGCCTGGCTGA-----CTC---TGTCCCCTCC----CTGCAGC--TGTCACCATAGCAC--------CCCCCCACGTGAACGTCTTCATCCCACCCCGTGACTCCTTCACT------GGCCCCAGCCCTCGCACGTCCACGCTCATCTGCCAGGCCACGGGCTTCAGCCCCAAGAAGATCGCGGTGTCCTGGCTAAAGGAGGGGAAGTTGCTCACTTCCGGCTTCGTCACGGACAAACCAGAGGTTGAGCGCAAAG---CCCGCCCAGTGACCTACAGGGTCACCAGCACGCTGACTGTCACCGAGAGCGACTGGCTCAGCCAGATTGTGTTCACCTGCCAAGTGGAGCACCAGGAGCTGATCTTCCAGAAGAACGTGTCATCCATGTGCGGCCCCAGTAAGTGGTCCTGCTCT-------GAGGGC---------CCAG-AGAC------CCCC-----CCCAACAC----------TTGGGTGGGCAGATCCTGTCC--------CCAACAAGGCTGGGGGCTCCCCAATCCTTGGCTTCCCCGAGAGGCCAGGGG---------------------------------TCGTTTGTC--------A-----GGCAG--GGCCCAGTGTTC-CCTCC--GGCAGGACCGCAAGGCCCAGGAGA--GGCTCC----GCCAAGTCGAA----GCCT-----TGCCCTGATCCC------------------ACCCCT--TCT-CCTG------------TCCCAGGTACATCCA---CCATCCGAGTCTTCACCATCCCCCCGACCTTTGCCAGCATCTTCCTCACCAAGGAGGCCACACTGACCTGCCTGGTCACAGACCTGGCCACCTATGACAGCCTGCACATCTCCTGGACCCGCCAGAATGGCGAGGAGGTGAAAACCCACATAGACATCTCCGAGAGTCACCCCAATGCCACCTTCAGTGTCACAGGAAAGGCC-ACGGTGTGTGTGGAGGACTGGGAGGCAGGCGAGAAGTTCACCTGCACAGTGACCCACACGGACCTGCCCTCGCCACTGAAGCATACCATCTTCAGATCCAAGGGTAGGCC-TGCCC---------CA-CCTT--CCCACCGCC-CA-GACTCTCCC----ACACATGGCATCCAGGGCCTGGAG-----ACCCCATG-GCAGGCCCAGGAGCAAAAGGCACACATGCACATGGACAGAG--ACACATGCAG-TG------------GACACAGGCATACAGAGACAACCA-------------GTACACACATGCAGAG-----------------------------------------------------------------------------------------------------------------------------------------------------------------------------------------------------------------------------------------------------------------------------------------------------ACATGGACACACAGATACCTGCACATTCATACACTAAGACACACAGACACACATGCCCTCTGCTCCCCCTGTTCTCAGG-GAAGAG-CCCACTAA---CCGACCTGAGCTCACC-GCCCCCC---TTTCCCACAGATGTCGCCAAGCACATGCCCGCGGTGTACGTGCAGCCGCCCAGCCGGGAGCAGTTGAGCCTGCGGGAGTCGGCCTCGGTCACCTGCCTGGTGAAGGGCTTCTCGCCCCCAGACGTGTTTGTGCAGTGGCTGCAGAGAGGGCAGCCCGTGTCCTCCGACATGTATGTGACCAGCGCCCCAGTGCCCGAGCCCCAGGCCCCCGGCTTGTACTTCGCCCATAGCATCCTGACCGTGAGTGAGGAGGACTGGAGCGCCGGGGAGACCTACACCTGCGTCGTGGCCCACGAGGCCCTGCCGTACTCTGTGACCGAGAGGACCGTGGACAAGTCCACCGGTAAACCCACCCTGTACAACGTGTCCCTGGTCATGTCTGATGTGGCCAGCACCTGCCACTGACCCCCAGGCTGCCCCTCAAAAGCAG-TCCCAGAGCCCCT-GCTGACCTGTTGC----TGTGTGTGCATGTATGCAA---ACTGACTGTGTCAAT------GGGGTGGAATGTTGCATTCTATAAAATCTAGAAATAAAAAGATCCGTTCAAAAGATGCTGGTCCTGAGTGAGCAATGCTCTCGCCTGCAGTGGCCATGGCTGTGTTA-------CCCCCACTCC-GCAGATCACCTGCCACCACTGTCCCTAACCCTGCCTTACTCACTGGCCTTCCACCTGCCTCTCAAAGCC-CTGAGCCTC-TGTAGCAAGCATGTCAAACCCAAAGGCTCACACAGGCCAAATAAACAAGGCATATGGCTTGTGGGCCACAAGTTTGACATGCTTTCCCTTCAGAGCACTCC----CAGCAGACAGCACCGAT-GCTCACT-GCTTCTCTA-CTGCTGCTATTGGTTCATGGGGGCCTGGGC----GTACA-ACACGTACAT-ACACATGCACA----CAGAGACACA----TGCATGTGTGCACAGAGACACACATGCATGGACGTAGATACACATGCAGTAGACATGAGCACACATACAC-ATGTC--------CATATGCAGAGACATGTG--CAAGC--ATGCACATAGAC--ACATGCCC-AGATATAAACACACACAAAGAAA------TACATGAACACAGGCACAC--AGAGACATGCACA--CACAGACATG--------GACATAGACACATATGCTATTAACA-------------------------------------------TTG-GCACA--------------------CAGACACATGCACA--CATGCA----------------GAAACACATGCATGCATG---------------------------------------------------------------------CGCACAGACATATGCCCAGGTATGGACATACACAAAGACACACATGTATTTGGACAC--ATGCACACACAGAGAC-TAAACACAG--ACATGCT------------------------------CTAGACATGG--GC----ACACAGGCATACGGGTACATATTCATGCA----TGCACATGTGCACAGGTG------TTTACACAGACA-ACA----TATATATACTT--AAACAC--ATGTA----AAGATATGGACACATCCACACAGAGGCACACATG--CACATGGACACA----GGCACACATGCACA--GACATA----CTCA----------------CATG--AATATAGA------CACAGAGACAC--ATGCA----TGGGTATGAACACAGGG----------ATACATGCA--AAGACATGAAAACA--TACACACAGATACACAAATACCCACACATTCATATG--------------------CACAGACTCATGCATGAT------CACACACA--------CACAT--ACA-------GA---CA--CATACA--CACAGAGGCACAAGTA-----CACATGGAT--------------ATAGACA----CACATG----CAA-TGGA--CATGGGCA--TACTTGCACATGT--ACATGT--------ACACACATGCAG-AGGCATAGGCACA--AACACAGAGATACCTGCACA----------------------CA------------CACAGTTA-ATGAAAATTCATACACATATCCACACAGAGACA------CACACGAACACTTGCACACAAAGATGAGTCATGGATGCAAAGATGT----ACAC-TG-ACACATGG--ACACATTTGC--ACAGAT----ACATGCA----AATACAGGCACACATGCATGCATGCACACAGACATATGCCCAGATATGGACATACACAAAGACACACACACACACACACACACACACACACACAGATGTACACCTTGTGCGCCCCGGTCACTCGGTGCCTTTGC--ACACTCCTGCCT--CTGCACTGTGCTTGCTACAGGGCTTC-TGCCCAG---CCTGCTTGTCC-GCTGCCTCT-GCTTGGAGATGC-------GGCCAGCCCAGCCAGGACTCTGACCAGAGC-TCCATCGCAGG--------------CTCAG-GGGGCCA-CCTGG-----CTGGCGG-TTGCAGCTCCTTGGG-GCTACCGC---------------AGCCCTGTCCGG----GCTGTTGATGAA-GCAGCAGGATC--TGCACCC-----CCTGTGAACAGTAG----TCGGC---GTG-TC-CTGGAGCCAGAGAGGCTGAT---------TGTGGGCTCTGCCCC-ACAAACACC------TGGC----CCTG------GAAACCGCTG---GTGGGGAAAGAGACTGT--TTGCAGCAGGGAG---------------------------------------------------------------------------------------------------TGA-GGGACACAGGGGCCCGGGCAGGT-GTCCATTCCAAGCA-----GATGGCA---CTGCCCCC-CTTTGG---GTTACC----CCCTAGACACTCCGTGTTCTTGGTCGTAT-----------GAGAACCTGGGCTCCAGACACTGCCTCAAAGGCCCATCTGTG-TTGGGGCTCC-AGACCCCACTGTATGTGTCGGTGTGTCCATCCCAGCCTCACTCTGCCCAGAGCCTCAGGTGTCTGTCAGACCTCTTGATTCCAGAGATATGACTCCTAGTGGCTCGGACAAACCAGCCAGAGCCCCT-----------CAAGACTTCCTATACTCGCCCTCCAGTCTGAGAAGGAGAA----AGTGAGAGTCCCGCTGAGGAAGCAAGGA--GGGTCCCTCAGGCCCAGACCTGTGCCTGCCCCCACCTC-----CACCTCC--AACTACAGGGGACAGGAGGTCCCAC---CAGTTTCATCACCCCAAATGGCCCTGGTTGTA------CCCCCTCTAAGAGAATCCAAGACCCTGAATGCACTTCACT-GGGTTCCC-----CCATCCCAGCCCT---GCTG-CAC--CCACC-CCTGTGTC-----TGTGAGCTG--CTGT----CACCAC--CTG-ACCC-AGGGCTCTCTGTCCCAG---------------------CT---CCCATC-----------AGGCCGTCAAAGTGC-----------------------------------------------------------TTCTGAGC-CCCTGC-TCG--CTGCCCTCCGCTTCTACCGCCACC------------------------CTGTCCTCCTG--GGGCAGCACTGC-CAGA--GCCCATGGAAGCGGGA-GATGGGGGACCTGGG--AAGGGG-GTTT--------TGCCA-CACTAAGCCATGGGTTGTGTCC-CTGCAGCGGGGGAGGTGAGCGCCGAAGAGGAGGGTTTTGAGAACCTCAACACCATGGCCTCCACCTTCATCGTCCTGTTCCTGCTCAGCCTCTTCTACAGCACGACAGTCACCCTGTTCA
Lasiurus_cinereus_JAAGEH040000943.1 CGAGCACAGCCGCCCCCGCCC---TCTTCCCCCTCGTGTCCTGTGAGAACTCGCTGACCGAGGAGCACCTGATGGCCATGGGCTGCCTGGCCAAGGACTTCCTGCCGGACGCCGTCACCTTCTCCTGGAGCTTCAAGAACAGCAGCAACATCGGCGGCCAGGACGTGCAGCGCTTCCCGTCGGTCCTGCGGGACGGCAAGTACGAGGCCAGCTCGCAGGTCCTGCTGCCCACGGCCGGCATCCTCCAGGGCACGGACGAGTTCGTGACCTGCAAGGTCACACACCCCAACGGCGAGAAGGTGGTGCAAGTGCCCTTGCCAGGTGAG-C-GGGCCTCCCCGTCCCCGG-----CGGGAGGGCGGGCGAGGGGCGTGGGC--GAGGG-AGG----CGGGC--GGCCGGGCTGACCGGACGCCACCGTCCCCTCCCCGCCCGCAGC--CAGCGGCGAGGTAC-----TACCCCCCCGAGTGAACGTCTTCATCCCGTCCCGCGACTCCTTCACG------GGCCCCGGCCTCCGCACGTCCACGCTCATCTGCCAGGCCACGGGCTTCAGCCCCAAGAAGGTCGAGGTGTCCTGGCTGAAGGAGGGCAAGCTGCTCACCTCCGGCTTCGTCACGGACAAGCCCGAGGTCGAGCGCAAGG---CCCGCCCCGTGACCTACAGGGTCACCAGCACGCTGACCGTCACCGAGATCGACTGGCTCAGCCAGAGCGTGTTCACCTGCCAGGTGGAGCACCAGCGGCTGATCTTCCAGAAGAACGTGTCGTCCATGTGCGGCCCCAGTGAGTGGTCCTGCCCC-------GAGGGC--CCC--GGGCCG-AGAAG---CCCCCC-----CCCCTCACAGGCGTCCTCGTGGGGCGGCCAACCCTTCCCCCCCGACCCCGACTGGGCCAGCGCCTCCCTGAGCCTTGGCTTCCCGGAGAGGCCAGGGGCGGGGAGGGCCCCC---GCAGGGCCGC-CGGGGTGG-------------------GGGAGAGGG----GGTGCG----------GGAGGG----AGAGGAAGGGTGGGAGGCTCC----GCC-CTCCGAC----ACCG------GGCCTGACACC-------------------GCCCC--TCT-GCTG------------CCCCAGGCACCTCCA---CCATCCGCGTCTTCGCCATCCCCCCGACCTTCGCCAGCATCTTCCTCACCAAGGAGGCCACGCTGTCCTGCCTGGTCACGGACCTGGCCACCTACGACAGCCTGCACATCTCCTGGACCCGCCAGAACGGCGAGGAGGTGAAGACCCACATCAACATCTCTGAGAGCCACCCCAACGCCACCATCAGTGCCACCGGACGGGCC-ACGGTGTGCGTGGAGGACTGGGAGGCAGGCGAGCAGTTCACCTGCACGGTCACCCACGGCGACCTGCCCTCGCCGCTGAAGCACACCATCTTCAGGCCCAAGGGTAGGCC--ACCC--------CCGCCCGT--CCCGCCACCCCA-GACCCTCCC---------T--CCCC-ATGGCC----------------------GGCCCGGGAGCAAGAGGCACACACGCACATGGAAACAGGCACACACGCACAGA--CATACA-ACATGCTCATGAACACGGGCACACACAGGCA----TGCA-ACATGCAAATGGACACAGGCACACAGGCACAGGCATGCAGCATGTGC----------------ACAGACACAGACAAACATGACATGGACATCGGCACAC-TGCACAGGCATGCAAC------ATGCACACAGG-----------CAA------------------------ACATG-------CACATGGACACAAACACAGGCATGCGCTATGCACACAGACATGGACAAACATGCACATGGGCACAGGCA---------TG-CAACAGGCACACGGACAC------------AGGCACACACGCACAGGCATGCACACCGATACCCGCACCTTCGTCCACTGAGACACACAGACGCACATGCCCTCTGCTCCC-CTGTTGTCGGGGGCTGCACCCCGCCAC--CCGGACCCGGGCTCACG-CCGCCC---TCTCCCCACAGACGTCCCCAAGCACATGCCCGCCGTGTACGTGCAGCCGCCCAGCCGCGAGCAGCTGAGCCTGCGGGAGTCGGCCTCGGTCACCTGCCTGGTGAAGGGCTTCTCGCCCCCGGACGTGTTTGTGCAGTGGCTGCAGAGGGGGCAGCCCGTGTCCTCCGACATGTACGTGACCAGCGCCCCCGTGCCCGAGCCCCAGGCCCCCGGCTTGTACTTCGTCCACAGCATCCTGACCGTGAGCGAGGAGGACTGGAGCGCTGGGGAGACTTACACCTGCGTCGTGGCCCACGAGGCCCTGCCGTTCTCGGTGACCGAGAGGACCGTGGACAAGTCCACCGGTAAACCCACCCTGTACAACGTGTCGCTGGTCATGTCTGACGTGGCCGGCACCTGCCACTGAGC-CCAGGCGGC---------------CCCGGGGCCTCTGGCTGACCTGTCGC----TGTGTGTGCGTGTCTGCCTGACACCGACCGTGTCACC-------GGGCGGGGTGTCGCATTCTGCAAAAACCAGAAATAAAAAGATCTGTTCAAAAGATGCTGGTCC-GAGTGAGCGATGCTCTTGCCTGCTGG-------------------------------------------------CCGCCACCCCCGCCCCCGCTTCACCCACTGGCTTCCCACTCGCCTCTCACAGCC-CTGCGTCCC-----------------------------------------------------------------------------------------TGCAGAGCGCTCT----CAGCAGACAGTGCCAAT-GCTCACC-GCCTCTCCA-CGGCTGCTCTGGGCTCACAGGGACATGGGT----GTACA-ACACACATGC-ACACATACACACA--CACAGACTCG----TGCAAG--------------------CATG----------CACA-----------CAGAC----ATAAAC-A----------------------GACATG----CACAC------ACATGGAC--ATG-------GGT------GCA------------CATGCTG-TGGACACTGGTACAT--------G-ACA----CGTGCACGTG------------TG--TACACATGC-ATA----------------------------------------------CGTG----CA--------------------CAGACACATGTCCAGATGTAGACACA----CACA--AAGGCATGCAGGCA--CATGGACACAGGCA-----------------------------------------------------------CACACAGAGACATGCACATACATGGATGTGGACACAGACACATATAC-TGTGAACAT--GGGCACACA----------AGCAC------GTGCA---------------------------CATGTGCACATGTGTGCAAAGACGTGGGCACACGTGTCCACATTCA--------TGAGCATGTGCATAG---------TGT-CACATGCA--------TGTATACACAG--AGACAC--ATGCA----AACACATGGACACA--CACAAAGAAGCA--------CACAGCCACATA----TGTATAGA----------TACA----CATG----------------CATG--AATATGAA------CAAAGAGACAT--ATGCA---GTGGATGTGGGAACACAG----------AGACATGTG--AAGACATGGATAC----------AGACACACAAATACCTGCACATTCATACACA--------------GAGACACAGACATGTGCACACG------CCTACACA----CATGCACAT--GCAT-----GGA---CA--CATATA--CACAGAGCCACAAATG-----CACATGGCTCT------------AGAGACA----CGCATG----CAA-TGGA--CATGGGCT--CACCGGCATATGT--ACACAG--------ACACACGCGCAA-AGGCATACACACATACACACAGAGATACCTGCAAGT--GTAT----------GCACACATTCACGCAGGCACACAGCTC-ATCCACACTCCTATACACTTGCACACACAGCCACATACTCACATGGGCGCTCACACACACAGATGAGTCACGGATGCACAGGCGT----ACAC-TG-ACACATGG--ACACATTTGC--ACAGAC----ACACGCA----CATGCAG----ACACACA----------------------------------------------------------------------CACACAGGTGTCCACGCTGCATGCCCAGGTCGCTCCGTGCCTTTGC--ACACACCTGCCT--CTGTGCCACGCTTGCTGCACGGCTTCCGGCCCCG---CCTGCTTGCCC-TCTGTCTCC-CTGTGGAGGTGCACCCAGGAGCCAGCCCAGCCAGGACTCCGACCAGGC--ACCACCCCAGGC-TGGGAC-AGGGGCTCAG--GGGCCA-CCGGG-----TGGGCGG-CTGCAG--CCTCAGGCCCCACCCCACCCCACCCCC---CCGCCCAGTCCTG----GCTGCTGGTGAA-GCAGCAGGACC--CGCACCC------CTGTGAACAGAAGTAG-TCAGT---GTG-CC-CAGGAGGCGGGGAGGCGGGGAGGCAGGCCTGCAGGCTCTGCCCC-GCAAACCCC------TGAC----CCTG------GCAGCCC-------TGGTGGAAGCAGCCG---AGGCCTCAGGGAG---------------------------------------------------------------------------------------------------TGA-GGGACACAGG-GCCCGGGCGGGG-CTCCCTTCCCAGCA-----GAAGGCC---CTGCCCCC----TGG---GCCACC----CCCTAGGTACCCCACGTTCCTGGCCCTTT-----------GGGGCTCTGGGCTCCAGACACTGCCTCAAAAGCCCATCTGTG-TTGGGGCTCC-AGACCCCACTGTCTGTGTCCATCTGTCCGTCCCAGCCTCCCTCTGCCCGGAGCCTCAGGGGTCGGTCGGACCTCTTGGTCCCA-----------------------GACAACCCAGCCAGG-GCCCCC----------CACGGCTTCCCACACTCGCCCTCCGCTCT------------------GAGAGTCCCACCAAGGCAGCAAGGC--GGGTCCCTCC--CCCAGACCTGTGCCTGCCCCCATGGC-----CACCCCCACAACCACAGGGGACAGGAGGCCCCACTCCCAGCTTCATCACCCCAGGGGACCCCGGCCGTA------CCCCCTCGAGGAGAACCCAAGACCCTGAATGCCCTCCACC-GGGTCCCT------CCTCTCAGCCCT---GCTGTCCC---CATC-CCTGTGTCCTTTCCATGAGCTG--TGGT----CACC-CC-CTGCACCC-AGGGCCCTCAGGACAGACAGGGG---CCTCTGCCC-TGCT---TGCACC-----------AGGCT-----------------------------------------------------------------------CAGAC--------------CTGCC-------TCTGCTTC------------------TATCGCCACCCTGTCCTCCTG--GGGCAGCACTGC-CAGA--ACCCATGGAGGCGGGAGGACGGGGGTCCGGGG--AGAGGG-GTCGGGG-----TGCAG-CACCGAA-CCCATGTTGTGTCC-CCGTAGGGGGAGAGGTGAGCGCCGATGAGGAGGGCTTCGAGAACCTCAACACCATGGCCTCCACCTTCATCGTCCTGTTCCTGCTCAGCCTCTTCTACAGCACGACCGTCACCCTGTTCA
Miniopterus_fuliginosus_JBLYEM010000026_Scf26 AG-GTACGTCCACCTCCATCCGAGTCTTCCCCATCGTCTCCTGTGAGAGTCCCCTGTCCGATGAGAGCCTGGTGGCCATGGGTTGCCTGGCCAAGGACTTCTTGCCCGACTCTGTCACCTTCTCCTGGAGCTATAAGAACAACAGTGTCATCAGCCGCCAGGCCCTCAATACCTTCTGGTCGGTCCTGAGTGAGGCCCAGTACTCGGCCAGTTCCCAGGTGTTGCTGCCCTCCGCTGACATCCTCCAGGGCACAGACGAGTTCGTGACCTGCAAAGTCAAACACCCTAAAGGGCAATCAAATGTGCAGGTGCCCATCCAAGGTGAGACGGGG--TCC----CCCCAG---------CTGA------------GTGGGT--GAGGT-GGGTC--CTAGCCCGGCCAGGCTGA-----CACA--TGTCCCCTCT----CAATAGC--AGT--GCAAGACGT-----TG-CCCCCACCGTGAATGTCTTCATCCCGCCCCGGGACTCCTTCTCT------GGCACCAGCGTCCGCACATCCAAGCTTGTCTGCCAGGCCACGGGCTTCAGCCCCAAGACAATCTCCGTGTCCTGGCTGCGGGACGGAAAACTGCTGGACTCTGGCTTCACCACGGACAAACCACAAGTTGAGCACAAAGGGTCAGGACCCGTGACCTACAAGGTCACCAGCACACTGACCATCACCGAGAGTGACTGGCTCAGCCAGACCGTGTTCACCTGCCAAGTGGAGCACAGACAGCTGACCTTCCAGAAGAACGTGTCATCCATGTGTCTCCCCAGTGAGTGGTCCTGCCCCTCTGAGGGAGGCT--CCCCAGGGAGA-AGAC-C----CCCC-----AACA-CACAGGTGTCCACTCAGGCCTGCAGACACTGCCC--------CAGACGAGGCCAGCTACTCCCTGAGCCTTGGCTTCCTGGAGAGGCCAAGGGCAGGGAGGGGGCCA--TGCAGGGCAGCTTGGGGCCACTTTTC-------------AGGTGG-GGCTCCAGTTGCC-CCTCCA--TCAGGACCCCAGGGCTCAGGAGA--GGTTGA----GTAAAGTCCAGTCTCCCCCGACATTTACCCAATCTCACATCCGACCAGTCGCTCACACCCCCTCT-CTTG------------TCTCAGGTACGTCCACCTCCATCCGAGTCTTCCCCATCGCCCCCACCTTCGCCAGCATCTTCCTCACCAAGGTAGCGAAGCTGTCCTGCCTGGTCACAGACCTGGCCACCTATGACAGCCTGAACATTGCCTGGACCCGCCAGAACAAGGAGGAACTGAAAACCCACATCAACATCTCCAAGAGCCATCCCAATGCCACTTTCAGCGCCACAGGGGAAGCC-ACAGTGTGCGTGGAAGACTGGGAGTCAGGAGATGAGTTCACGTGCATGGTGACCCACACGGACCTGCCCTCACCGCTGAAGCTCTCTGTCTCCAGGCCCAAGGGTAAGCCCCACCC-CTC---CCCGCCCTT--CCTGCTGCCCCA-GACC-TCCC----ACAG-CAGCCTCCAGGGTCCAGAG-----ATGCCGCCGGCAGGTCCCGGGGC-A--------------------------------------------------------------------------------------------------------------------------------------------------------------------------------------------------------------------------------------------------------------------------------------------------------------------------------------------------------------------------------------------------------------------------------------------------------------------GCCCTCTGCGTCCCCTGTTGTCGGGAGACGAATCCCACTGCCACCCGATCTGAGCTCATCACCACC----TCTCTCCGCAGATGTCGCCAAGCACATGCCCTCTGTCTACCTGCTGCCACCCAGCAGGGAGCAGCTGAGCCTGCGGGAGTCGGCCTCCATCACCTGCTTGGTGAAGGGCTTCTCGCCTGCAGACGTGTTTGTGCAGTGGATGCAGAGAGGGCAGCCCATGTCCCCCGACACGTATGTGACCAGCGCCCCGATGCCTGAGCCCCACGCCCCCGGCCTGTACTTCACCTACAGCATCCTGACCGTGACTGAGGAGGACTGGAGCGCCGGGGAGACCTACACCTGCGTTGTGGCCCACGAGGCCCTGCCCCACTCTGTGACCGAGAGGACCGTGGACAAGTCCACTGGTAAACCCACCCTGTACAACGTGTCCCTGGTCATGTCTGACCTGGCCAACACTTGCCACTGACCCCCAGGATGCCCCTCAAGGGTGGTCCCCGGAGCCTCTCGCTGACCTGTCACTG--TGTGTGTGCATGTATGCAA---ACTGACTGTGTCCAC------GAGGTGGGATGTTGCATTCTATAAAAATTAGAAATAAAAAGATCCGTTCAAAAGATGCTGGTCCTGAGTGAGCAATGCTCTTGCCTGCTGGGGCCACAGCTATGCTG--------CCCCATCCC-GCAGACCACCCTCCACCACCATCCCCACCGCTGCCTCACCCGCTGGCCTTCCACCCGCCTCTGGAAGCC-CTGAGCACC-----------------------------------------------------------------------------------------TACAGAGTGCTCA----CGGCAGACAGAGCCAGT-GCTCATC-GCTCCTCTA-CTGCTGCTATGGGCTCACAGGAACACAGGT----GTGCA-GCACACATGC-ACACATGCACACA--GACATACACAGATATGGACACTGGCACA------------CATG----------CAGTGGG------TGTGGGCACACATGTAC-ACAAATGTGTGCGTGCATGC--ACAGATGTGAACACAC--ATGCACACAGGCAGGCATGCAGTGGACATGAGCACACATGTGCACATGCAGAGACATACATGCATGCACAC--AGACATATACATA--CACTTGCAAAGACATGGACACACAAACTCAGGTGC-ATGCTCATACATGCATGCACACTTGCACA------------------TAAATG--TACACAGTGTTGCATACATGCAGGCAGACACGTGCACAGGTATGGGCACA----CACA--AAGGCACACATGCA--CATGGACACAGG-------------------------------------------------------------CACACATAGACATGCACACACAAGGACATGGACACAGAGACACATGC-TGTGGACAG--GGGCACACA----------AACACA-----------------------------------------TGCACATACATGCAAAGACA--GGCACA--GGCACACATG----------TGCA----TGCTCA----------TACACACGTTAATACA----TACACAGACAG--AGACACATATGCAC---AAG-CATGTGTGCATGCACAGAG-TGTACACAGAGAGACATGAAAAGATATTGGCATGTA--CA------CACAGCAGCACA----------------CATG--CACATGGATACAGGCACACACACAGGCATGCACACATGGACATGGGCACACAGCTAAGAGCGCACACAT-CA--AAAACACGGACACA--TGCACACAGACACACAGATACTTGCACACTCACACA----------------CAAGCGCAGGCATGTACACACAAAGACGCATACATAAGTGTATGCCGG--CACATTACATGGA---CA--CATACA--CACAGAGGCACAAATG-----CACATGGATGC------------AGAGACA----CGCATG----CAG--------AGGCACACACCCAGACACATGT--ACACATGC------ACACACAGGCAA-AGGCATGCACACATGCACACAGAGATACATGCACA--------------------CTCATACGCACATG--CACAT----ATGCACACACAGGCACACACACAGACA-AGTCATGAACACAGATGTACACTGACATATGCACACA---CATGGACACATAGGTGTTTTCACACACAAACACATG----CACAT--GC--AGACAC----ACATGCA------TGCATG--TACACACATGGA----C------------------------------------------------------ACACACTCACATGGATGCCCACCCTGTGCACCGTGGTCACTTGGTGCCTTTGCAGACACTCCTGCCTCTCTGCACCACGCTTGCTGCAGGGCTTCCTGCCCAAGG-CCTGCTTGTCC-TCTGTCTCA-GCTTGGAGGGGCATCCATGGGACAGCACAGCCAGGACTTTGACCA---------TCCCAGGCCCAGGGCTAAAAGCTCAG-AGGGCCACCCTGGG----CAGGCTGGCTACAGTTCCTCAGG-GACACCCC---------------GGCTGTGTCCAG----GCTGTTGACGAAATCAGCAGGGCC--CTCACCC----ATCTATGAACAGAAAAAG-TAGGG---ACG-TC-CTGGAGGCAGGGAGGCCGTT-------CTGGCAGGCTCTGGCCT-GCAAACACC------TGGC----CCTG------GAAA----TG---GAGGGAAGAGGGACAGT--CTGCAGCAGGGAG---------------------------------------------------------------------------------------------------TGA-GGGGCACAGGGGCCCAAGCAGGT-CTCCATTCCCAGCAGATCAGAGGGCA---CTGCCCCT----TGGG--GTCACT----TCCTAGACGCCCTATGTTCCTGGCCCTTT-----------AGGGACCTGAGCTCCAGA------CTC---------------------------------CACTGTATGTGTC----TGTCCATCCCAATGTTACTCTCCCCAGAACCTCAGGTGTCTGCCTGACCCCTTGGTCCCAGAGACAT-ATTCTTAATGGGGAAGACAAGCCAGTCAGGGCCCCA-----------CATAGCTTCTCACAGGTGCCCTCCACTCCGAGAAGGAGAG--AGAGCAAGAGTCCCACTGAGGCAGCAAGGGATGGGTCCCTCGGGCCCAGGCATCTACCTGCCCCCACTGC-----CACCCCC--CACTGCAGGTGACAGGAGGCCCCACTCCCAGCTTTGTCACCCCAAGTGGCCCTGGCTGTCTG-CCACCCTGTCTAGGAGAGTCCAGGACCCTGGAAGCACTCCACTGGGGTCCCCACTCCCCATCCCAGCGCT---GCTG-CAC--CCACC-CCCGTGTC-----TGTGAACTGCTCTGT----CACCACCCCTGCACCCCAGGGCTCTCAAGACAGGTG-------TCTCTGCCGGGCCA---CCCGTC-----------AGGCTGTTGG-AGGCCCAGCTTGCACCTGGCTCAGGCTGCCCCCC-ACCCACCTCTGAGATACAGTCTGCGCTCCGCAGGTC-CCCTCC-CTG--CTGCCCCCTGCTTCTG----------------------CCACCCCGCCCTGCCCTCCT---GGGGGGCACAGC-CAGG-AGCTGAGGGCAGCGAGAGGGTGGGTGGCCGGAG--GAGGAGGTTTGTCATCCCCGGCAGAGCTCGAG--CTGTGTTCTGTCCCCTGCAGAGGGGGAGGTGAGCGCCGAGGAGGAGGGCTTCGAGAACCTGAACACCATGGCCTCCACCTTCATCGTTCTCTTCCTCCTCAGTCTCTTCTACAGCACGACCGTCACCCTGTTCA
Miniopterus_schreibersii_OZ071092.2 AGAGCGAATCTGCCCCAAACC---TCTTCCCCCTCGTCTCCTGTGAGAGTCCCCTGTCCGATGAGAGCCTGGTGGCCATGGGTTGCCTGGCCAAGGACTTCATGCCCAACTCTGTCACCTTCTCCTGGAGCTATAAGAACAGCAGTGACATCAGCAGCCAGGCCGTCAATACCTTCTGGCCGGTCCTGAGTGAGGGGAAGTACTCGGCCAGCTCCCAGGTGTTGCTGCCCTCCGCTGACATCCTCCAGGGCACAGACGAGTTCGTGACCTGCAAAGTCAAACACCCTAAAGGGCAATCAGATGTGCAGGTGCCCTTCCAAGGTGAGACGGGG--TCC----CCCCAG---------CTGA------------GCGGGT--GAGGT-GGGTC--TTAGCCCGGCCAGGCTGA-----CACA--TGTCCCCTCT----CAATAGC--AGT--GCAAGACGT-----TG-CCCCCACCGTGAATGTCTTCATCCCGCCCCGGGACTCCTTCTCT------GGCACCAGCGTCCGCACATCCAAGCTCGTCTGCCAGGCCACGGGCTTCAGCCCCAAGACAATCTCCGTGTCCTGGCTGCGGGAGGGAAAGCTGCTGGACTCTGGCTTCACCACGGACAAACCACAAGTTGAGCACAAAGGGTCAGGACCCGTGACCTACAAGGTCACCAGCGCACTGACCATCACCGAGAGTGACTGGCTCAGCCAGACCGTGTTCACCTGCCAAGTGGAGCACAGACAGCTGACCTTCCAGAAGAACGTGTCATCCATGTGTCTCCCCAGTGAGTGGCCCTGCCCCTCTGAGGGAGGCT--CCCCAGGGAGA-AGAC-----TCCCC-----AACA-CACAGGTGTCCACTCAGGCCTGCAGACACTGCCC--------CAGACGAGGCCAGCTACTCCCTGAGCCTTGGCTTCCTGGAGAGGCCAAGGACAGGGAGGGGGCCA--TGCAGGGCAGCTGGGGGCCACTTTTC-------------AGGTGG-GGCTCCAGTTGCC-CCTCC--ATCAGGACCCCAGGGCTCAGGAGA--GGTTGA----GTAAAGTCCAGTCTCCCCCGACATTTACCCAATCTCACATCCGACCAGTCGCTCACACCCCCTCT-CTTG------------TCTCAGGTACGTCCACCTCCATCCGAGTCTTCCCCATCGCCCCCACCTTCGCCAGCATCTTCCTCACCAAGGTAGCGAAGCTGTCCTGCCTGGTCACAGACCTGGCCACCTATGACAGCCTGAACATTGCCTGGACCCGCCAGAACAAGGAGGAACTGAAAACCCACATCAACATCTCCAAGAGCCATCCCAATGCCACTTTCAGCGCCACAGGGGAAGCC-ACAGTGTGCGTGGAAGACTGGGAGTCAGGAGATGAGTTCACGTGCATGGTGACCCACACGGACCTGCCCTCACCGCTGAAGCTCTCTGTCTCCAGGCCCAAGGGTAAGCCCCACCC-CTC---CCTGCCCTT--CCTGCTGCCCCA-GACC-TCCC----ACAG-CAGCCTCCAGGGTCCAGAG-----ATGCCGCCGGCAGGTCCCGGAGC-A--------------------------------------------------------------------------------------------------------------------------------------------------------------------------------------------------------------------------------------------------------------------------------------------------------------------------------------------------------------------------------------------------------------------------------------------------------------------GCCCTCTGCGTCCCCTGTTGTCGGGAGACGAATCCCACTGCCACCCAATCTGAGCTCATCACCACC----TCTCTCCACAGATTTCGCCAAGCACATGCCCTCTGTCTACCTGCTGCCACCCAGCAGGGAGCAGCTGAGCCTGCGGGAGTCGGCCTCCATCACCTGCTTGGTGAAGGGCTTCTCGCCTGCAGACGTGTTTGTGCAGTGGATGCAGAGAGGGCAGCCCATGTCCCCCGACACATATGTGACCAGCGCCCCGATGCCTGAGCCCCAGGCCCCCGGCCTGTACTTCACCTACAGCATCCTGACCGTGACTGAGGAGGACTGGAGCGCCGGGGAGACCTACACCTGCGTTGTGGCCCACGAGGCCCTGCCCCACTCTGTGACCGAGAGGACCGTGGACAAGTCCACTGGTAAACCCACCCTGTACAACGTGTCCCTGGTCATGTCTGACCTGGCCAACACCTGCCACTGACCCCCAGGATGCCCCTCAAGGGTGGTCCCCGGAGCCTCTCGCTGACCTGTCACTG--TGTGTGTGCATGTATGCAA---ACTGGCTGTGTCCAC------GAGGTGGGATGTTGCATTCTATAAAAATTAGAAATAAAAAGATCCGTTCAAAAGATGCTGGTCCTGAGTGAGCAATGCTCTCGCCTGCTGGGGCCACAGCTATGCTG--------CCCCATCCC-GCAGACCACCCTCCACCACCATCCCCACCGCTGCCTCACCCGCTGGCCTTCCACCCGCCTCTGGAAGCC-CTGAGCACC-----------------------------------------------------------------------------------------TACAGAGTGCTCA----CGGCAGACAGAGCCAGT-GCTCATC-GCTCCTCTA-CTGCTGCTATGGGCTCACAGGAACACAGGT----GTGCA-ACACACATGC-ACACATGCACACA--GACATACACAGATATGGACACTGGCACA------------CATG----------CAGTGGG------TGTGGGCACACATGTAC-ACAGATGTGTGCGTGCATGC--ACAGATGTGAACACAC--ATGCACACAGGCAGGCATGCAGTGGACATGAGCACACATGCGCACATGCAGAGACATGCATGCATGCACAC--AGACATATACATA--CACTTACAAAGACATGGACACACAAACTCAGGTGC-ATGCTCATACATGCATGCACACTTGCACA------------------TAAATG--TACACAGTGTTGCATACATGCAGGCAGACACGTGCGCAGGTATGGACACA----CACA--AAGGCACACATGCA--CATGGACACAGG-------------------------------------------------------------CACACACAGACATGCACACACAAGGACATGGACACAGAGACACATGC-TGCGGACAG--GGGCACATA----------AACACA-----------------------------------------TGCACATACATGCAAAGACA--GGCACAGGCACACATGTGCATGCTCA--TACACACGTTAATAC----------ATACACAGAC----------ATACACACAG--AGACACACATGCAC---AAG-CATGTGTGCATGCACAGAG-TGTACACAGAGAGACATGGAAAGATATTGGCATGTA--CA------CACAGCAGCACA----------------CATG--CACATGGATACAGGCACACACACAGGCATGCACACGTGGACATGGGCACACAGCTAAGAGCGCACACAT-CA--AAAACACGGACACA--TGCACACAGACACACAGATACTTGCACACTCACACACAAGCGCAGGCATGTACACACAAAGACGCATACATAAGTGTATGCCGGCACA--TACATGGACACATACAC-----GGA---CA--CATACA--CACAGAGGCACAAATG-----CACATGGATGC------------AGAGACA----CGCATG----CAG--------AGGCACACACCCAGACACATGT--ACACATGC------ACACACAGGCAA-AGGCATGGACACATGCACACAGAGGTACATGCACA--------------------CTCATGCGCACATG--CACAT----ATGCACACACAGGCACACACACAGACA-AGTCATGAACACAGATGTACACTGACATA-----------------TGCACAC--------ACAT-GG-ACACATAG----GTGTTTT----CAAAC----ACATGCA----CATGCAGACACACATGCATGCATGTACACACACGG--------------------------------------------ACACACACTCACATGGATGCCCACCCTGTGCACCCTGGTCACTTGGTGCCTTTGCAGACACTCCTGCCTCTCTGCACCACGCTTGCTGCAGGGCTTCCTGCCCAAGG-CCTGCTTGTCC-TCTGTCTCA-GCTTGGAGGGGCATCCATGGGACAGCACAGCCAGGACTTTGACCA---------TCCCAGGCCCAGGGCTAAAAGCTCAG-AGGGCCACCCTGGG----CAGGCTGGCTACAGTTCCTCAGG-GACACCCC---------------GGCTGTGTCCAG----GCTGTTGACGAAATCAGCAGGGCC--CTCACCC----ATCTATGAACAGAAAAAG-TAGGG---ACG-TC-CTGGAGGCAGGGAGGCCGTT-------CTGGCAGGCTCTGCCCT-GCAAACACC------TGGC----CCTG------GAAA----TG---GAGGGAAGAGGGACAGT--CTGCAGCAGGGAG---------------------------------------------------------------------------------------------------TGA-GGGGCACAGGGGCCCAAGCAGGT-CTCCATTCCCAGCAGATCAGAGGGCA---CTGCCCCT----TGGG--GTCACT----TCCTAGACACCCTATGTTCCTGGCCCTTT-----------AGGGACCTGGGCTCCAGA------CTC---------------------------------CACTGTATGTGTC----TGTCCATCCCAATGTTACTCTCCCCAGAACCTCAGGTGTCTGCCTGACCCCTTGGTCCCAGAGACAT-ATTCTTAATGGGGAAGACAAGCCAGCCAGGGCCCCA-----------CATAGCTTCTCACAGGTGCCCTCCACTCCGAGAAGGAGAG--AGAGCAGGAGTCCCACTGAGGCAGCAAGGGATGGGTCCCTCAGGCCCAGACATCTACCTGCCCCCACTGC-----CACCCCC--CACTGCAGGTGACAGGAGGCCCCACTCCCAGCTTTGTCACCCCAAGTGGCCCTGGCTGTCCC-CCACCCCGTCTAGGAGAGTCCAGGACCCTGGAAGCACTCCACTGGGGTCCCCACTCCCCATCCCAGCGCT---GCTG-CAC--CCACCCCCTGTGTC-----TGTGAACTGCTCTGT----CACCACCCCTGCACCCCAGGGCTCTCAAGACAGGTG-------TCTCTGCCGGGCCA---CCCGTC-----------AGGCTGTTGG-AGGCCCAGCTTGCACTTGGCTCAGGCTGCCCCCCCACCCACCTCTGAGATACAGTCTGCGCTCCGCAGGTC-CCCTCC-CTG--CTGCCCCCTGCTTCTG----------------------CCACCCCGCCCTGCCCTCCT---GGGGGGCACAGC-CAGG-AGCTGAGGGCAGCGAGAGGGTGGGTGGCCGGAG--GAGGAGGTTTGTCTTCCCCGGCAGAGCTCGAG--CTGTGTTCTGTCCCCTGCAGAGGGGGAGGTGAGCGCCGAGGAGGAGGGCTTCGAGAACCTGAACACCATGGCCTCCACCTTCATCGTTCTCTTCCTCCTCAGTCTCTTCTACAGCACGACCGTCACCCTGTTCA
Murina_feae_PVJC01049261.1 GGAGCGTGTCTGCCCCCAACC---TCTTCCCCCTGGTCTCCTGTGGTAACTCCCTGTCCAATGAGCGCCTGGTGGCCATGGGCTGCCTGGCCACGGACTTCCTGCCCAGTCCCGTCACCTTCTCTTGGAGCTTTAAGAACACCAGCGCCATCAGCAGCCAGGGCATCCAGGACTTCCCGTCGACCCGGTGGGGAGACAAGTACACAGCGAGCTCGCAGCTGCTCCTGCCCAGCGCCGACATCCTCCAGGGCACGGACGAGTTTGTGACATGCAAGGTCACACACACCAACAACGAAAAAGTAGTGCAAGTGCCGATTCCAGGTGAG-CAAGGCCTCC----CCGCTG--------GCGGCCGG-----GCGGGCGGGC--GAGGG-GGG--------C--GGCCGGGCTGA-----CGC---TGTC-CCTCC----CTGCAGG--CACCGGCGAACCGC-----TGCCCCCCCACGTGAACGTCTTCATCCCGCCCCGCGACTCCTTCACC------GGCCCCGGCCTCCGCACGTCCACGCTCATCTGCCAGGCCACGGGCTTCAGCCCCAGGACGATCGCGGTGTCCTGGCTGAAGGAGGGGAAGCTGCTGACCTCCGGCTTCGTCACGGACAAACCAGAGGTCGAGCGCAAAG---CCCGCCCCGTGACCTACAGGGTCACCAGCAGGCTGACCGTCACCGAGAGCGACTGGCTCAGCCAGAGCGTGTTCACCTGCCAAGTGAAGCACCAGGAGCTGATCTACCAGAAAAACGTGTCGTCCATGTGCGGCCCCAGTGAGTGGTCCTGCCCC-------GAGGGC--CCA--GGGCGG-AGAC------CCTC-----AACA-CACAGGTGTCCACTCGGGTCAGCAGTCCCTGCCC--------CCGTCGAGGCTGGCAGCTCCCCGAGCCTTGGCTTCCCAGAGAGGCCAGGGGCGGGGAGGGGGCCC--CGCAGGGCCGCTCGGGGT-GCTTGTC-------------AGGCGG--GGCCTGGTGTCC-CCTCT--GGCAGGACCCCAGGGCCCAGGAGA--GGCTCA----GCCAAGTCGAC----ACCT-----TGGCCTGATTCC------------------ACCCCC--TCT-CCTG------------TCCCAGGTTCGTCCA---CCATCCAAGTCTTCACCATCCCCCCAACCTTTGCCAGCATCTTCCTCACCAAGGAGGCCACGCTGTCCTGCCTGGTCACGGACCTGGCCACCTATGACAGCCTGATCATCTCCTGGACCCGCCAGAACGGCGAGGAGCTGAAAACCCACACCAACATCTCTGAGAGCCACCCCAACGCCACCTTCAGTGCCACAGGAAAGGCC-ACGGTGTGCGTGGATGACTGGGAGGGAGGCGAGGAGTTCACCTGCACGGTGACCCACACGGACCTGCCCTCGCCAGTGAAGCACACCATCTTCAAGCCCCAGGGTAGGCC-TGCCC----------CCCCTT--CCCACCGCC-CA-GACCCTCCC----ACACATGACATCCAGGGCCTGGAG-----ACCCCATG-GCAGGCCTAGGAGCAAGAGGCACACATGCACATGGACACAGGCACACACGCATAGA--CATGCA-ACATTCACATGGGCACAGG--CACACACACAGACATGCA----------------------------------------------------------------------------------------------------------------------------------------------------------------------------------------------------------------------------------------------------------------------------ACATTCACATGGACACAGGCCCACATGCACATGGACATATGCACACAGACACACAGACACCTGCACATTTGTACACTAAGACACATAGACACACGTGCCCTCTACTCCCC--GTTGTCAGAGGGTGGATCCCACCACC-CCCGACCTGAGCTCACC-TCGTCCC--GCTTCCCACAGGAGTCGCCAAGCACATGCCTTCAGTGTACATGCAGCCGCCCAGCCGGGAGCAGCTGAGCCTGCGGGAGTCGGCCTCGGTCACCTGCCTGGTGAAGGGCTTCTCGCCCCCAGATGTGCATGTGCAGTGGCTGCAGAGAGGGCAGCCCGTGTCCTCCGACATGTATGTGACCAGCGCCCCAGTGCCCGAGCCCCAGGCCCCCGGCTTGTACTTCGTCCACAGCATCCTGACGGTGAGCGAGGAGGACTGGAGCGCCGGGGAGACCTACACCTGCGTGGTGGCCCATGAGGCCCTGCCGTACTCGGTGACCGAGAGGACCGTGGACAAGTCCAGCGGTAAACCCACCCTGTACAACGTGTCCCTGGTCATGTCTGACCTGGCCAGCACCTGCCACTGACC-CCAGGCTGCCCCTCAAGGGTGG--TCTGGAGCCTCTGGCTGACCTGTCGC----TGTGTGTGCCTGTACGCAA---ACTAACTGTGTCAAC-------GGGTGGG-TGTTGCATTCTATAAAAACTAGAAATAAAAAGATCCGTTCAAAAGATGCTGGTCC-GAGTGCGCAATGCTCTTGCCCGCTGGGGCCACGGCTGTGCTG-------CCCCCACCCC-GCAGACCATCCGCCACTTCCACCCCCACCCCTGCCTCACCCACTGGCTTCCCATTCGCCTCTCAAACCC-CTGAGCGCC-----------------------------------------------------------------------------------------TACATAGTGCTCA----CAGCAGACAGTGCCAAC-GCTCATC-GCCTCTCCA-CTGCTGCTATGGGCTCACAGG-ACATGGGT----GTACA-ACACA-ATGC-ACACACGCACACA--CAGAGACACA-----------------------------------------------------------C-GCC-------------------------------------------------------------------------------------CA----------------------GATATGGACACAC------------------------------------------ACACAG---------------------------------------------------------G--CACA--------------------CAGG--------CA--CATGGA--------CACA----GGCACACA-----------------------------------------------------------------------------------CAGAGATGTGCACACACATGGGCATGGGCACAGACACACATGC-TAGGAACAT--GGGCACACA----------AACACA---------------------------------------TG------TGTGT--AAAGACATAGGTGCATAGGTACACACATG--------TGCATATGTGCATA----------TGTGCAT-------------TGTATTCAGTGTCACATAC--ATGTA----TACACAGAGACACATATACAAAGAAGCA--------CACAGGCACATA----TATATAGA----------CATA----CACA----------------CATG--AATATGAA------CAAAGAGACAC--ATGCA---GTGGATGCAAGAACATGG----------AGACATGCA--AAGACATAGATAC----------AGACACACAAATACCTACACATTCATACT--------------------CACAGACATGTGCACACT------CATGCACA----CATGCACAT--ACAT-----GGA---CA--CATACA--CACAGAGGCACAAATG-----CACATGGATGT------------AGAGACA----CATGTG----CAG-TGGA--CATAGGCA--CACTGCCACATGT--ACACAT--------ACACACGTGCAA-AGGCATAGACACATGCACACAGATATACCTGCGCAC------------GCATGCATGCATGCACATAGACACACAGTTA-ATGCACAGTCATATGTACATGCACACACA-TCACATACTCACATGGGCACTCACACACACAGATGAGTCATGGGTGCACAGGTGT----ACCC-TG-ACACATGG--ACACATTTGC--ACAGAC----ACATGCA----CATGCAGA--CACATACATGCATGTGCGCGTGG--------------------------------------------ACACATACACACACAT-GATGTCCAGCCTGTGCACCCTGGTCACTCGGTGCCTTTGC--ACACGCCTGCCT--CTGCACCACGCTTGCTGCAGGGCTGCCTGCCCCG---CCTGCTTGTCC-TCTGTCTCC-CCTTGGAGGTGCACCCAGGGGCCAGCCCAGCCAGGACTCTGACCAGGGC-ACCATCCTAGGCCCTGCAC-AGAGGCTCAG-GGGGCCA-TCTGG-----CAGGTGGGCTGCAGCTCCTCGGG-GCCACCCT---------------GGCCCTGTCCAG----GCTGTTGATGAA-GCCGTAGGACC--TGCACCC----ACCTGTGAACAGAAGTAG-TCGGT---GTG-TC-CGGGAGGCAGGGAGACTGAT-------CTGGCGGGCTCTGCCCC-GCAGACACC------TGGC----CCTG------GAAACACCTG---GTGGGGAAAGAGACCAC--CTGCAGCAGGGAG---------------------------------------------------------------------------------------------------TGA-GGGGCACAGGGGCCCGGAGGGGG-CTCCATTCCCAGCA-----GACTGCA---CTGCCCAC----TGG---GCCACC----CCATAGACACCCCATGTTCCTGGCCCTTT-----------GGGGTCTTAGGCTCCAGACGCTGCCTCAAAGGTCCATCTGTG-TTGGGGCTCC-AGACCTCACTGTATGTGTCCATCTGTCCATCCCAGCCTCACTCTGCCTCA---CTCGGGCATCTGTCAGACCTCTTAGTCCCAGAGATATGATTCCCAGTGGAGCAGACAAGCCAGCCAGGGCCCCC-----------CACGGCTTCTCACACTCGCCCTCCACTCTGAG---GACAG----AGTGAGAGTCCCACTGAGGAAGCAAGGA--CGATCCCTCGGGCCCAGACCTGTGCCTGCCCCCACTGC-----CACCTCC--AACTGCAGGGGACAGGAGGCCTCCCTCCCAGCTTCATCACCCCAAGTGTCCCTGGCCACA------CTCCCTCTAGGAAAACCCAACACCTTGAATGCACTCCACT-GGGTACCC-----CCATCCCAGCCCT---GCTG-CGC--CCACC-CC--TGTC-----TGTGAGCTG--CTGT----CACCACC-CTGCACCC--AGGCTCTCAGGACAGGGG-------CCTCCGCCCGGCCC---CCCAGC------------GGCTGTGG--GAGCCCAGCTTGCGCCAAGCTCGGACCTCCCCACTA---------GAGGCCCAGCCTGAGCGCTTCAGGGC-CCCTGC-CTG--CTGCCCTCCGCTTCTGCCACCACC--------------CCGCCCCACCCTGTCCTCCTG--GGGCAGCACCGC-CAGG--GCCCATGGAAGCGGGA-GATGGGTGGCCTGGG--AGGGGG-TTTGGGGG----TGCAG-CACTGAGCCCCATGTTGTGTCC-CTGCAGGGGGGGAGGTGAGCGCCGATGAAGAGGGCTTCGAGAACCTCAACACCATGGCGTCCACCTTCATCGTCCTGTTCCTGCTCAGCCTCTTCTACAGCACGACAGTCACCCTGTTCA
Murina_feae_PVJC01060259.1 AGAGCGCATCTGCCCCCATCG---TCTTCCCCCTCGTCTCCTGTGAGAACTCCCTGTATGATGAGCGCCTGGTGGCCATGGGCTGCCTGGCCAAGGACTTCCTGCCCAGCCCTGTCACCTTCTCCTGGAGCTTTAAGAACACCAGCGACATCACCAACCAGAACATCCATGATTTCCCATCGGCCCGGTGGGGAGAGAAGTACGCAGCCAGCTCGCAGCTGCTCCTGCCCAGCACCGACATCCTCCAGGGCACGGACGAGTTCGTGAAGTGCAAGGTCAAACACTCCAACGGCGAAAAAGAAGTGCAAGTGCCCATTCCAGGTGAG-CGAGGCCTCC---TCCCCTG--------GTGGGCGG-----GCGGGCGGGC--AAGGG-GGG----TGGGC--AGC-AGGCTGA-----CGC---TGTC-CCTCC----CTGCAGG--TGG---CGAACCGC-----TGCCCCCCCACGTGAACGTCTTCATCCCGCCCCGCGACTCCTTCACC------GGCCCCGGCCTCCGCACGTCCACGCTCATCTGCCAGGCTACGGGCTTCAGCCCCAGGAAGATCGCGGTGTCCTGGCTGAAGGACGGGAAGCTGCTGACCTCCGGCTTCGTCACGGACAAACCAGAGGTGGAGCGCAAAG---CCCGCCCCGTGACCTACAGGGTCACCAGCAGGCTGACCGTCACCGAGAGCGACTGGCTCAGCCAGAGCGTGTTCACCTGCCAAGTGGAGCATCAGGAGCTGATCTACCAGAAAAACGTGTCGTCCATGTGCAGCCCCAGTGAGTGGCCCTGCCCC-------AAGGGC--CCA--GGGCAG-AGAC------CCTC-----AACA-CACAGGGGTCCACTCGGGTCAGCAGATCCTGCCC--------CCAACGAGGCCGGCAGCTCCCCGAGCCTTGGCTTCCCAGAGAAGCCAGGGGCAGGGAGGGGGCCC--CGCAGGGCCGCTCAGGGCCGCTTGTC-------------AGGCAA--GGCCCGGTGTCT-CCTCC--TGCAGGACCCTAGGGCCCAGGAGA--GGCTCG----GCCAAGTTGAC----GCCT-----TGGCCTGATTCC------------------ACCCCC--TCT-CCTG------------TCCCAGGTTCGTCCA---CCATCCGAGTCTTCACCATCCCCCCGACCTTCGCCAGCATATTCCTCACCAAGGAGGCCACGCTGTCCTGCCTGGTCACGGACCTGGCCACCTATGACAGCCTGACCATCACCTGGACCCGCCAGAATGGCGAGGAGCTGAAAACCCACACCAACATCTCCGAGAGCCACCCCAACGCCACCTTCAGTGCCACAGGAAAGGCC-ACAGTGTGCGTGGAGGACTGGGAGGCCGGCGAGGAGTTCACCTGCACGGTGACCCACACGGACCTGCCGTCGCCACTGAAGCACACCATCTTCAGGCCCAAGGGTAAGCC-AGCCC---------TGCCCTT--CCCGCCACCCCA-GACCCTTCC----ACACATGGCATCCAGGGCCTGGAG-----ACCCCATG-GCAGTCCTGGGAGC-AGAGGCACACATGCACATGGACACAGGCACAAATGCACATG-----------------------------------------------------------------------------------------------------------------------------------------------------------------------------------------------------------------------------------------------------------------------------------------------------------------------------------------------------G--ACATAGACACATGCACACGGACACACAAATACCCGCACATTCATACACTAAGACACACAGACACACATGCCCTCTGCTCCCCCTGTTGTTAGG-GAAGAACCCCGCTGCC-CCTGACCAGAGCTCACC-CAGTCCC--TCTTCCCACAGACATCGCCAAGCACATGCCCGCGGTGTATGTGCAGCCACCCAGCCGGGAGCAGCTGAGCCTGCGGGAGTCGGCCTCGGTCACCTGCCTGGTGAAGAGCTTCTCACCCCCAGACGTGTTTGTGCAGTGGCTGCAGAGAGGGCAGCCCGTGTCCTCCGACATGTATGTGACCAGCGCCCCAGTGCCCGAGCCCCAGGCCCCCGGCTTGTACTTCGTCCACAGCATCCTGACCGTGAGTGAGGAGGACTGGAGCGCCGGGGAGACCTACACCTGCGTGGTGGCTCACGAGGCCCTGCCGTACTCGGTGACCGAGAGGACCGTGGACAAGTCCAGCGGTAAACCCACCCTGTACAACGTGTCCCTGGTCATGTCTGACCTGGCCAGCACCTGCCACTGACC-CCAGGCTGCCCCTCAAGGGCGG-TCC-GGAGCCTCTGGCTGACCTGTTGC----TGTGTGTGCCTGTACGCAA---ACTAACTGTGTCAAT------GGGGTGGGGTGTTGCATTCCATAAAAACTAGAAATAAAAAGATCCGTTCAAAAGATGCTGGTCT-GAGTGCGCAATGCTCTTGTCTGCTAGGGCCACGTCTGTGCTG-------CTCCCACCCCTGCAGACCACCTGCCACCACTGCCCCCACCCCTGCCTCACCCACTGGCCTCTCACCTGCCTCTCAAAGCC-CTGAGCCCG-TACAGCAAGTACGTCAAACTCAAAGGCTAACACTGGCCAAATAAATAAGGCATGTGGCCCATGGGCCACAAGTTTGACATCCTTGCCCTTCAGAGTGCTCC----CAGCAGACAGCACCAAT-GCTCACT-GCTTCTCCA-CTGCTGCTATGGACTTGTGGGGGCCTGGGC----GTACA-ACATGCA--C-ACACATGCACACA--GAGAGACATA------CACA--------------------CACG----------GACA-----------TGGACACACACACACTATG--------------------GACATTGG--CACAC----------AGAC--ACATGCCC-AGATGTGGACACACACAAAGACACACATGCACTTGGACACAGGCACACACAGAGATATGCACATGCATGGACATG--------TACACAGAGACACATGTTGTGAACA-------------------------------------------TGG-GCACA--------------------CAGACACATGCCCAAACATGGACACA----CACA--AAGACATGCATG-----------------------------------------------------------------------------CACACAGACACAAGCACACACAGGGACAT--AAACAGA----TATGC-TGTGGACAT--GGGCACACA----------AACACA-----------------------------------------TACACATGTATGCAAAGACA--GACATCCTGGTACACACATG--CACACATGCACATGTGCACAGGTG------TTTGCACAGAGACACA--CATGTACGCACTG--AAACAC--ATGCACACAGAGGCATGGACACATCCACACAGAGGCACACATA--CACATGGACATA----GGCACACA--CACA--GACATA----CACA----------------CATG--AATAT------------AGAGACAC--ATTCC---ATGGATATTG--ACATAG----------AGACATGCA--AAGACATGGGCACA--TGCACACAGACACACAGATACCTACACACTCATATGCAC------------AGACACACAGACACATGCACACT------CATGCACA----------CAT--ACAT-----GGG---CA--CATACA--CACAGAGTCACAAATG-----CACATGGATGT------------AGCGACA----CACATG----CAA-TGGA--CATGGGTA--TACATGCACACAT--ACATGT--------GCACACATGCAG-AGGCATAGACACATGCACACAAAAATACCTGCACA--------------------CA--------------CACAGTTA-ATGCATGCTCATACACACATGCACACAGAGACA------CACATGAGCACTCACACACAGAGATGAGTCATGGATGCACAGTTGT----ACAC-TG-ACACATGC--ATACATTTGC--ACAGAC----ACATGCA----CGTGCAGG--TACACACATGCATGTGCATGCAGAGAT------------------------------------------ACACACACATACATGGATATCCACCCTGTGCGCCCTGGTCACTTGGTGCCTTTGC--ACACTCCTGCCT--CTGCAC------TGC------GCTTCCTACTCAG---TCTGCTTGTCC-TCTGTCTCT-GCTTGGAGGTGCATCCATGGGCCAGCCCAGCCAGGACTCTGACCAGGGC-ACCATCCCAGG--------------CTCAG-AGAGCCG-CCTGG-----CAGGAGGGCTGCAGCTCCTTGGC-GCCACCCC---------------AGCCCTGTCCAG----GCTGTTGA--AA--CAGCAGGACC--TGCACCT----GCCTGTGAACAGTAG----TCAGC---GTG-TC-CTGGAGGCAGGGAGGCTGAC-------CTGGTGGGCTCTGCCCC-GCAAACACC------TGGC----CCTG------GAAACA-------GTGGGGAAAGAGACCGT--CTGCAGCAGAGAG---------------------------------------------------------------------------------------------------TGA-GGGGCACAGGGGCCCGGGCGGGG-CTCCATTCCCAGCA-----GACAGCA---CTGCCCAC----TGG---GCAACC----CCCTGGACACCCCATGTTCTTGGTCCTTT-----------GGGGACCTCGGCTCCAGACGCTGCCTCAAAGGCCCATCTGTG-TTGGGGCCCC-AGACCCCACTCCATGTGTCTGTCTGTCCATCCCAGCCTCACTCTTCCCGGAGCCTTGGGTGTCTGTCAGACCCCTTAATCCCAGAGATACAATTCCTAGTGGGTCAGACAAGCCAGCCAGGGCCCCC-----------CATGGCTTCCCACACTCACCCTCCACTCCAAGAAGGAGAG----AGTGAGAGTCCCACTGAGGAAGCAAGGA--TGGTCCCTTGGGCCCAGACCTGTGCCTGCCCCCACTGC-----CATCTCC--AACCGCAGGGGACAGGAGGCCTCACTCCCAGCTTCATCACCCCAA-TGGCCCTGGCCATA------CTCCCTCTAGGAGAGCCCAGGACCCTGAAAGCACTTCACTGGGGTC-------------CCAGCCCT---GCTG-CAC--CCTCC-CCTGTATC-----TGTGAGCTG--CTGT----CACCACC-CTGCACCT-AGGGCTCTC---------------------TGCCCCACCT---CCCAT------------------------------------------------------------------------------------------------------CAG---AGCCGTTGCCTGCTACCACCGCC--------------CCGCCCTGCCCTGTCCTCCTG--GGGCAGCATTGC-CAGG--GCCCATGGAAGCGGGA-GATGGGTGGCCTGAG--AGGGGG--TTGGGG-----TGCAG-CACTGAGCCCCGTGTTGTGTCC-CTGCAGGGGGGGAAGTGAGCGCCGATGAGGAGGGCTTTGAGAACCTCAACACCATGGCATCTACCTTCATCGTCCTGTTCCTGCTCAGCCTCTTCTACAGCACGACAGTCACCCTGTTCA
Myotis_brandtii_NW_005353568_Scf1057 CGAGCACGTCTCCCCCCAACG---TCTTCCCCCTCGTCTCCTGTGGGAACTCCCTGTCCGATGAGCGCCTGGTGGCCATGGGCTGCCTGGCCAAGGACTTCCTGCCCAGCCCTGTCACCTTCTCCTGGAAATTTAAGAACGCCACCGCCATCAGCAACCAGGACATCCAGAGCTTCCCACCCACCCTGTGGGGAGGCAAGTACACGGCCAGCTCGCAGCTGCTCCTGCCCAGCGCCGACATCCTCCAGGGCACAGACGAGTTCGTGACGTGCAAGGTCACACACTCCAGCAACGAAAAAGTAGTGCAAGTGCCCCTCCAAGGTGAG-CAGGGCCT-------------------------------------------------------------------C-------------------------------------------------------------------CCCACTGG-----CNNNNNNNNNNNNNNNNNNNNNNNNN----------NNNNNNNNNNNNNNNNNNNNNNNNNNNNNNNNNNNNNNNNNNNNNNNNNNNNNNNNNNNNNNNNNNNNNNNNNNNNNNNNNNNNNNNNNNNNNNNNNNNNNNNNNNNNNNNNNNNNNNNCAGAGGTCGAGCGCAAAG---CCCGCCCCGTGACCTACAGGGTCACCAGCACGCTGACCATCACCGAGAGCGACTGGCTCAGCCAGAGCGTGTTCACCTGCCAAGTGGAGCACCAGGGGCTGATCTACCAGAAGAACGTGTCGTCCATGTGCGGCCCCAGTGAGTGTTCCTGCCCC-------GAGGGC--CCA--GGGCGG-AGAC------CCCC-----AACA-CTCAGGTGTCCACTCGGGTCGGCAGACCCTGCCC--------CAGATGAGGCCGGCAGCTCCCCGAGCCTTGGCTTCCCAGAGAGGCCAGGGGCGGGGAGGGGGCCC--CTCAGGGCCACTCGGGGCCACTTGTT-------------GGGCAG--GGCCCGGTGTCC-CCTCC--GGCAGGACCCCAGGGCCCAGGAGG--GGCTCG----GCCAAGTCGAC----GCCT-----TGGCCTGATTCC------------------ACCCCC--TCT-CCTG------------TCCCAGGTTCGTCCA---CCATCCGAGTCTTCACCATCCCCCCGACCTTCGCCAGCATCTTCCTCACCAAGGAGGCCACGCTGTCCTGCCTGGTCACGGACCTGGCCACCTATGACAGCCTGAGCATTACCTGGACCCGCCAGAAAGACGATGAAATGCAAACCCACATCAACATCTCCGAGAGCCACCCCAACGCCACCTTCAGTGCCACAGGAAAGGCC-ACAGTGTGCGTGGAGGACTGGGAGTCGGGCGAGAAGTTCACCTGCACGGTGTCCCACACGGACCTGCCCTCGCCAGTGAAGCACACCATCTTCAAGCCCAAGGGTAGGCC-TTCCC---------TGCCCTT--CCCGCCACC-CA-GACCCTCCC----ACGCACAGCATCCAGAGCCTGG-------ACCCCATG-GCAGGCCCGGGAGC-AGAGGCACACATGCACATGGACACAGGCCCACACGCACAGA--CATGCA-ACATGCACATGGACACAGGCCCACATGCATAGACATGCACACATGGACATGGACACAGAGGCGCATGC------------------------------------------------------------------------------------------------------------------------------------------------------------------------------------------------------------ACATGGACA-------------------TACGCACACATGGACATGGACACAGAGACGCATGCACATGGACATATGCACACGGACACACAGATACCTGCACATTCGTACACTAAGACACATAGACACACATGCCCTCTACTCC-------------------------CTGCC-CCTGACCTGAGCTCACC-CCATCCC--TCTCCCCACAGAAATCGCCAAGCACATGCCCTCGGTGTACGTGCAGCCGCCCAGCCGGGAGCAGCTGAGCCTGCGGGAGTCGGCCTCGGTCACCTGCCTGGTGAAGAGCTTCTCGCCCCCAGACGTGCATGTGCAGTGGCTGCAGAGAGGGCAGCCCGTGTCCTCCGACATGTATGTGACCAGCGCCCCAATGCCCGAGCCCCAGGCCCCCGGCTTGTACTTCGTCCACAGCATCCTGACCGTGAGTGAGGAGGACTGGAGCGCCGGGGAGACCTACACCTGCGTCGTGGCCCACGAGGCCCTGCCGTACTCGGTGACCGAGAGGACCGTGGACAAGTCCACCGGTAAACCCACCCTGTACAACGTGTCCCTGGTCATGTCTGACGTGGCCAGCACCTGCCACTGACC-CCAGGCTGCCCCTCAAGGGCGG-TCC-GGAGCCTCTGGCTGACCTGTCGC----TGTGTGTGCATGTATGTAA---ACTGACTGTGTCAAT------GGGGTGGGGTGTTGCATTCTATAAAAACTAGAAATAAAAAGATCCGTTCAAAAGATGCTGGTCCTGAGTGAGCAATGCTCTTGCCTGCTGGGGCCACGGCTGTGCTG---------------------------------------CCCCCACCCCTGCCTCACCCACTGGTTTCCCACTCGCCTCTCAAAGCC-CTGAGCCCC-----------------------------------------------------------------------------------------TACAGAGTGCTCA----CAGCACACAGTGCCAAT-GCTCCCC-GCCTCTCCA-CTGCTGCTATGGGCTCACAGG-ACATGGGT----GTACA-ACACACATGC-ACACATGCACACA--CAGAGACACA----TGCATG--------------------CATG----------CACA-----------CAGAC----ATAAAC-A----------------------GATATG----CACAC--------ACGGAC--TC-------AGAT------ACA------------TATGCTG-TGGACATTGGCACAC----------A-ACA--CATG------------------TG--CACACATGC-ATG----------------------------------------------CATG--CACA--------------------CAGACACATGCCCAGATATGGACACA----CACA--AAGGCACACAGGCA---ATGGACACTGGCA-----------------------------------------------------------CACACAGAGACATGCACACACATGGGCATGGACACAGACACACATTT-TGTGAACAT--AGGCACACA----------AACACAT----GTGC-----------------------------ATGTGCACATGTGTGCAAAGACATAGGCACATGGGTACATATATG--CACACATGTACATATGCACGTGTG------TGTTCACAGTGTCACATACATATATGCACAG--AGACAC--ATGCA----AAGATATGGGCATATGCACAAAGAAGCA--------CACAGGCACACA----TGCATGGA----------TATA----CACA----------------CATG--AATATGAA------CAAAGAGACAC--ATGCA---GTGGATGTGGGAACATGG----------AGACATGCA--AAGACATGGATAC----------AGACACACAAATACTTACACATTCATACA--------------------CACAGACACGTGCACACT------CATATACG----CATGCACAT--ACAT-----GGA---CA--CATACA--CACAGAGGCACAAATG-----CACATGGATGT------------AGAGACA----CACATG----CAA-TTGA--CATGGGCA--CACTGGCACATGT--ACACAT--------ACACACATGAAG-AGGCATAGACACATGCATACAGAGATACCTGCACA----------------TGCATGCATGCACACAGACACACAGTTA-ATGCACATTCATATACACATGCACACACAGTCACATACTCACATGAGCACTCACACACACAGATGAGTCATGGGTGCACAGGTGT----ACAC-TG-ACACAAGA--ACACATTTGC--ACAGAC----ACATGCA----CATGCAG----ACACACATGCATATGCGCACGG----------------------------------------------ACACATACACACACGAATGTCCAGCCTGTGCACCCTGGTCACTCGGTGCCTTTGC--ACACGCCTGCCT--CTGCACCGCGCTTGCTGCAGGGCTTCCTGCCCAG---CCTGCTTGTCC-TCTGTCTCC-CCTTGGAGGTGCACCCAGGGGCCAGCCCAGCCCGGACTCTGACCAGGGC-ACCATCCCAGGCCCTGGGC-AGGGGCTTAG-GGGGCCA-CCTGG-----CGGGTGGGCTGCAGCTCCTGGGG-GCCACCCC---------------GGCCCTGTCCAG----GCTGTTGATGAA-GCAGCAGAACC--TGCACCC----ACCTGTGAACAGAAGTAG-TCGGT---GTG-TC-CGGGAGGCAGGGAGGCTGAT-------CTGGCGGGCTCTGCCCC-GCAGACACC------TGGC----CCTG------GACACACCTG---GTGGGGAAAGAGACCCT--CTGCAGCAGGGAG---------------------------------------------------------------------------------------------------TGG-GGGGCACAGGGGCCTGGGGTGG--CTCCGTTCCCAGCA-----GACGGCA---CTGCCCCC----TGG---GCCATC----CCCTAGACACCC-ATGTTCCTGGCCCTAT-----------GAGGTCTTGGGCTCCAGACGCTGCCTCAAAGGCCCATCTG----------------------------------------------------------------------------------------------------------------------------------------------------------------------------------------------------------------------------------------------------------------------------------------------------------------------------------------------------------------------------------------------------------------------------------------------------------------------------------------------------------------------------------------------------------------------------------------------------------------------------------------------------------------------------------------------------------------------------------------------------------------------------------------------------------------------------------------------------------------------------------------------------------------------------------------------------
Myotis_brandtii_NW_005370397_Scf627 AGAGCGTGTCTGCCCCCAACG---TCTTCCCCCTCGTCTCCTGTGAGAACTCCCTGTACGATGAGCGCCTGGTGGCCATGGGCTGCCTGGCCAAGGACTTCCTGCCCACCCCCGTCACCTTCTCCTGGAAATTTAAGAACACCAGTGACATCATCAACCAGGACATCCAGAACTTCCCATCGGTCCTGAGGGGAGGCAAGTACGAGGCCAGCTCGCAGCTGCTCCTGCCCAGCGCCGACATCCTCCAGGGCACGGACGAGTTCGTGACGTGCAAGGTCAAACACTCCAATGGCGAAAAAGAAGTGCAAGTGCCCATCCCAGGTGAG-CGAGGCCTCC----CCCCTG--------GCGGGC-------------GGGC--GAGGG-GGG----CGGGC--AGCCTGGCTGA-----CGC---TGTCCCCTCC----CTGCAGG--TGG---CCAACCGC-----TGCCCCCCCACGTGAACGTCTTCATCCCGCCCCGCGACTCCTTCACC------GGCTCCAGCCCCCGGACGTCCACGCTCATCTGCCAGGCCACGGGCTTCAACCCCAGGAAGATCGCGGTGTCCTGGCTGAAGGAGGGGAAGCCGCTGAACTCCGGCTTCGTCACGGACAAAACAGAGGTCGAGCGCAAAG---CCCGCCCCGTGACCTACAGGGTCACCAGCAGGCTGACCATCACCGAGAGCGACTGGCTCAGCCAGAGCGTGTTCACCTGCCAAGTGGAGCACCAGGGGCTGATCTACCAGAAGAACGTGTCGTCCATGTGCGGCCCCAGTGAGTGTTCCTGCCCC-------GAGGGC--CCA--GGGCAG-AGAC------CCCC-----AACA-CACAGGTGTCCACTCGGGTCGGCAGACCCTGCCC--------CTGATGAGGCCAGCAGCTCCCCGAGCCTTGGCTTCCCGGAGAGGCCAGGGGCGGGGAGGGGGCCC--CACAGGGCCACTCGGGGCCGCTTGTA-------------GGGCGA--GGCCCAGTGTCC-CCTCC--GGCAGGACCCCAGGGCCCAGGAGA--GGCTCG----GCTAAGTTGAC----CCCT-----TGTCTTGATTCC------------------ACCCCC--TCT-CCTG------------TCCCAGGTTCATCCA---CCATCCGAGTCTTCACCATCCCCCCGACCTTTGCCAGCATCTTCCTCACCAAGGAGGCCACTCTGTCCTGCCTGGTCACGGACCTGGCCACCTATGACAGCCTGAGCATCTCCTGGACCCGCCAGAATGGCGATGAAGTGAAAACCCACATCAACGTCTCTGAGAGCCACCCCAACGCCACCTTCAGTGCCATAGGAAAGGCC-ACAGTGTGCGTGGAGGACTGGGAGTCGGGCGAGAAGTTCACCTGCACAGTGACCCACACGGACCTGCCCTCGCCTCTGAAGCACACCATCTTCAGGCCCAAGGGTAGGCC-TGCCC---------TGCCCTT--CCCACCACCCCA-GACCCTCCC----ACACATGGCATCCAGGGCCTGG-------ACCCCATG-GCAGGCCCGGGAGC-AGAAGCACACATGCACATGGACACAGGCACAAATGCACATG-----------------------------------------------------------------------------------------------------------------------------------------------------------------------------------------------------------------------------------------------------------------------------------------------------------------------------------------------------G--ACATAGGCACATGCACACAGACACACAGATACCTGCACATTCATACACTAAGACACACAGACACACATGCCCTCTGCTCCCCCTGTTGTCAGG-GAAGAACCCCGCTGCC-CCTGACCTGAGCTCACC-CCATCCC--TCTCCCCACAGAAATCGCCAAGCACATGCCCTCGGTGTACGTGCAGCCGCCCAGCCGGGAGCAGCTGAGCCTGCGGGAGTCGGCCTCGGTCACCTGCCTGGTGAAGAGCTTCTCGCCCCCAGACGTGCATGTGCAGTGGCTGCAGAGAGGGCAGCCCGTGTCCTCCGACATGTATGTGACCAGCGCCCCAATGCCCGAGCCCCAGGCCCCCGGCTTGTACTTCGCCCACAGCATCCTGACCGTGAGTGAGGAGGACTGGAGCGCCGGGGAGACCTACACCTGCGTCGTGGCCCACGAGGCCCTGCCGTACTCGGTGACCGAGAGGACCGTGGACAAGTCCACCGGTAAACCCACCCTGTACAACGTGTCCCTGGTCATGTCTGACATGGCCAGCACCTGCCACTGAACCCCAGGCTGCCCCTCAAGGGTGG-TCCTGGAGCCTCTGGCTGACCTGT-GC----TGTGTGT--------GCAA---ACTGACTGTGTCAAT------GGGGTGGGGTGTTGCATTCTATAAAAACTAGAAATAAAAAGATCCGTTCAAAAGATGCTGGTCC-GAGTGAGCAATGCTCTTGCCTGCTGGGGCCACGGCTATGCTG-------CCCCCACCGC-ACAGACCACTTGCCACCACTGCCCCCACCCCTGCCTCACCCACTGGCCTCCCACCTGCCTCTCAAAGCC-CTGAGCCCC-TACAGCAAGCATGTCAAACTCAAAGGCTAACACAGGCCAAATAAACAAGGCATGTAGCCCGTGGGCCATGAGGTTGACATGCTTGCCCTTCAGAGTGCTCCCTCCCAGCAGACAGCACCAAT-GCTCACT-GCTTCTCCA-CTGCTGCTATGGGCTCAGGGGGGCCCGGGC----GTACA-ACACGCA-----CACATGCATA----CAGAGACACA----TGCATGTGTGCGCACAGA--------CATG----------CACA---------CATGGACGTAGATACAC-ATGCAGT---------------AGACATGGG--CACAC--ATACACATAGAC--ACTTGCCC-AGATATGGACACACACAAAGGCA------CACATGGACATGGTCACAG--AGA--CATACACA--CATGGGCATG--------GGCATAGATACACATGCTATGGACATTGGCACACAGACACATGCACA--------------------CATG--CAGAGACACATGCATGCATGCATGCAGACATATGCCCAGATATGGACATA----CACA--AAGACACACATGCA--CTTGGACACAGGCACACACAGA--CATGCACATGCATCGACATGGACACAAAGATACATGCTGTGGACATGGGCACACAGACATATGCCCAAATATGGACACACACAAAGACATGCATGCCCACAGACAC--AGGCACACACATGGACATAAACACAG--ACATGCTGTGGACATGGGCACACAAACACATGCCCATGTACACATGTATGCAAAGATACAGACATGCA-GTACACACTCG--------TGCACATGTGCACAGGTG------TTTACACAGAGACTCG--CATGTATGCACTG--AAACAC--ATGCA----AAGATATGGACACATCCACACAGAGGCACACATG--CACATGGACACA----GGCACACATGCACA--GATATA----CACA----------------CATG--AATATAGA------CACAGAGACAC--ATACC---ATGGATATGGACACACAG----------AGACATGCA--AAGACATGTACACA--TGCACACAGATACACAAATACCTACATATTCATATACAC------------AAACCCACAGATGCATGCACACT------CACACACA--------CACAT--ACAT-----GGA---CA--CATACA--CACAGAGGCACAAATG-----CACATGGATGT------------AGAGACA----CACATG----CAG-TGGA--CATGAACA--TACATGCACATAT--ATACAT--------ACACATATGCAG-AGGCATAGACACATGCACACAGAGATATCTGCACA--------------------CACATGCATG------CACAGTTA-ACGCACGCTCATACACACATCCACACAGAGACA------CACATGAGCACTCGCACACAGAGACGAGTCATAAATGCACAGATGT----ACAC-TG-ACACATGG--ACACATTTGC--ACAGAC----ACATGCA----CGTGCAGA--CACACACATGCATGTGCATGCAGAGAT------------------------------------------ATGCACACACATACGGATGTCCACCCTGTGCGCCCTGGTCACTCGGTTCCTTTGC--ACACTCCTGCCT--CTGCACCGCGCTTGCTACAGGGCTTCCTGCCCAG---TCTGCTTGTCC-TCTGTCTCT-GCTTGGAGGTGCATCCACGGGCCAGCCCAGCCAGGACTCTGACCAGGGC-ACCATCCCAGG--------------CTCAG-AGGGCCA-CCTGG-----CAGGCGG-CTGCAGCTCCTTGGG-GCCACCCC---------------AGCCCTGTCCAG----GCTGTTGA--AA--CAGCAGGACC--TGCACCC----GCTTGTGAACAGAAGTAG-TCAGC---GTG-TC-CTGGAGGCAGGGTGGCTGAT-------CTGGTGGGCTCTGTCCC-GCAAACACC------TGGC----CCTG------GAAACG-------GTGGGGAAAGAGACAGT--CTGCAGCAGGGAG---------------------------------------------------------------------------------------------------TGA-GGGGTACAGGGGCCCGGGTGGGG-CTCCATTCCCAGCA-----GACGGCA---CTGCCCCC-CTTCGG---GCCACC----CCCTAGACACCCCACGTTCTTGGTCCTTT-----------GGGGACCTGGGCTCCAGACACTGCCTCAAAGGCTCATCTTTG-TTGGGGCTCC-AGACCCCACTGAATGTGTCCGTATGTCCATCCCAGCCTCACTCTGTCTGGAGCCTCGGGTGTCTGTCAGACCCCTTGATCCCAGAGATATGATTCCTAGTGGGGCAGACAAGCCAGCCAGGGCCCCC-----------CATGGCTTCCCACACTCGCCCTCCACTCTGAGAAGGAGAG----AGTGAGAGTCCCACTGAGGAAGCAAGGA--GGGTCCCTCGGGCCCAGACCTGTGCCTGCCCCCACTGC-----CACCCCC--AACCACAGGGGACAGGAGGTCCCACTCTCAGCTTCGTCACCCCAAATGGCCCTGGCTGTA------CCACCTCTAGGGGAGCCCAGGACCCTGAAAGCACTTCACTGGGGTC-------------CCAGCCCT---GCTG-CAC--CC-------------------CGAG-TG------------------CTTC-----AGGGC------------------------------------------------------------------------------------------------------------------------------------------CCCTGC-CTG--CTGCCCTCTGCTTCTGCCGCCGCC--------------CCACCCCGCCCTGTCCTCCTG--GGGCAGCACCGC-CAGG--ACCCCCAGAAATGGGA-GATGGGTGGCCTGGG--AGGGGGTTTTGGGG-----TGCAG-CACTGAGCCCCGTGTTGTGTCC-CTGCAGGGGGTGAGGTGAGCGCCGATGAGGAGGGCTTCGAGAACCTCAACACCATGGCCTCCACCTTCATCGTCCTGTTCCTGCTCAGCCTCTTCTACAGCACAACAGTCACCCTGTTCA
Myotis_daubentonii_OZ250116.1 GGAGCACGTCTCCCCCCAACG---TCTTCCCCCTCGTCTCCTGTGGGAACTCCCTGTCCGATGAGCGCCTGGTGGCCATGGGCTGCCTGGCCAAGGACTTCCTGCCCATCCCCGTCACCTTCTCCTGGAAATTTAAGAACACCAGCGACATCATCAACCAGGACATCCAGAACTTCCCACCGACCCTGTGGGCGGGCAAGTACACGGCCAGCTCGCAGCTGCTCCTGCCCAGCGCCGACATCCTCCAGGGCACGGACGAGTTCGTGACATGCAAGGTCACACACTCCAACAATGAGAAAGCAGTGCAAGTGCCCCTCCAAGGTGAG-CGGGGCCTCC----CCCCCG--------GCGGAT---------GGGCGGGC--GAGGG-GGG----CGGGC--GGCCAGGCTGA-----CGC---TGTCCCCTCC----CTGCAGC--TGGCGGCGAGCCGC-----TGCCCCCCCACGTGAACGTCTTCATCCCGCCCCGCGACTCCTTCACC------GGCCCCGGCCCCCGCACGTCCACGCTCATCTGCCAGGCCACGGGCTTCAGCCCCAAGAAGATCGAGGTGTCCTGGCTGAAGGAGGGGAAGCCGCTGAACTCCGGCTTCGTCACGGGCAGCCCAGAGGTCGAGCGCAAAG---CCCGCCCCGTGACCTACAGGGTCACCAGCACGTTGACCATCACCGAGAGCGACTGGCTCAGCCAGAGCGTGTTCACCTGCCAAGTGAAGCACCAGGAGCTGATCTACCAGAAGAATGTGTCGTCCATGTGCGGCCCCAGTGAGTGGTCCTGCCCC-------GAGGGC--CCA--GGGCGG-AGA-------CCCC-----AACA-CGCAGGTGTCCACTCGGGTCGGCAGACCCTGCTC--------CCGACGAGGCCGGCAGCTCCCCGAGCCTTGGCTTCCCAGAGAGGCCAGGGGCGGGGAGGGGACCC--CACAGGGCTGCTCGGAGCTGCTTGTCCCCTCCCTGCAGGTGGCGA--GTCCCAAGGTCC-CCTCC--GGCAGGACCCCAGGGCCCAGGAGG--GGCTCG----GCCAAGTCAAC----GCCT-----TGGCCTGATTCC------------------GCCCCC--TCT-CCTG------------TCCCAGGTTCGTCCA---CCATCCGAGTCTTCACCATTCCCCCAACCTTCGCCAGCATCTTCCTCACCAAAGAGGCCACGCTGTCCTGCCTGGTCACGGACCTGGCCACCTATGACAGCCTGAGCATCACCTGGACCCGCCAGAAGGACGAGGAGGTGAAAACCCACGTCAACATCTCCGAGAGCCACCCCAACGCCACCTTCAGTGCCACAGGCAAGGCC-ACGGTGTGCGTGGAGGACTGGGAGTCGGGCGAGGAGTTCACCTGCACAGTGACCCACACGGACCTGCCCTCGCCGCTGAAGCACACCATCTTCAAGACCAAGGGTAGGCC-TGCCC---------TGCCCTT--CCCGCCACC-CA-GACCCTCCC----ACACACGGCATCCAGAGCCTGG-------ACCCCATG-GCAGGCCTGGGAGC-AGAGGCACACATGCACATGGACACAGGCCCACACGCACGGG--CATGCA-ACATGCACATGGACACAGGCCCACATGCATAGACATGCACGCATGGACATGGACACAGAGACGTATGC------------------------------------------------------------------------------------------------------------------------------------------------------------------------------------------------------------ACATGGACA-------------------TATGTTCACGTGGACATGGACAGAGAGACGCATGCACATGGACATATGCACACGGACACACAGATACCTGCACATAGGTACACTAAGACACACAGACACACATGCCCTCTACT-------TT------------------CTGCC-CCTGACCTGAGCTCACC-CTGCCCC--TCTTCCCACAGAAAGCGTCAAGCACATGCCCGCGGTGTACGTGCAGCCGCCCAGCCGGGAGCAGCTGAGCCTGCGGGAGTCGGCCTCGGTCACCTGCCTGGTGAAGGGCTTCTCGCCCCCAGACGTGTTTGTGCAGTGGCTGCAGAGAGGGCAGCCCGTGTCCTCCGACATGTATGTGACCAGCGCCCCAGTGCCCGAGCCCCAGGCCCCCGGCTTGTACTTCGTCCACAGCATCCTGACCGTGAGTGAGGAGGACTGGAGCGCCGGGGAGACCTACACCTGCGTCGTGGCCCACGAGGCCCTGCCGTACTCGGTGACCGAGAGGACCGTGGACAAGTCCACCGGTAAACCCACCCTGTACAACGTGTCCCTGGTCATGTCTGACGTGGCCAGCACCTGCCACTGACC-CCAGGCTGCCCCTCAAGGGCGG-TCC-GGAGCCTCTGGCTGACCTGTCGC----TGTGTGTGCATGTATGCAA---ACTGACTGTGTCAAT------GGGGTGGGGTGTTGCATTCTATAAAAACTAGAAATAAAAAGATCCGTTCAAAAGATGCTGATCCTGAGTGAGCAATGCTCTTGCCTGCTGGGGCCACGGCTGTGCTG---------------------------------------CCACCAGCCCTGCCTCACCCACTGGTATCCCACTCGCCACTCAAAGCC-CTGAGCCCC-----------------------------------------------------------------------------------------TACAGAGTGCTCA----CAGCAGACAGTGCCAAT-GCTCCCC-TCCTCTCCG-CTGCTGCTATGGGTTCACAGG-ACATGGGT----GTACA-ACACACATGC-ACACATGCACACA--CAGAGACACA----TGCATG--------------------CATG----------CACA-----------CAGAC----ATA---------------------------GATATG----CACAC--------ACGGAC--TC-------AGAT------ACA------------TATGCTG-TGGACATTGGCACAC----------A-ACA--CATG------------------TG--CACACATGC-ATG----------------------------------------------CATG--CACA--------------------CAGACACATGCCCAGATATGGACACA----CACA--AAGGCACACAGGCA--CCTGGACACAGGCA-----------------------------------------------------------CACACAGAGACATGCACACACACGGGCATGGACACAGACACACATAT-TGTGAACAT--AGGCAAACA----------AACACAT----GTGCA-----------------------------TGTGCACATATGTGCAAAGACATAGGCACATGGGTACATATATA--CACACGTGTACATATGTGTGGGTG------TGTTCACAGGGTCACATACATGTATGCACAG--AGACAC--ATGCA----AAGATATGGGCATATGCACAAAGAAGCA--------CACAGGCACACA----TGCATAGA----------TATA----CACA----------------CATG--AATATGAA------CAAAGAGACAT--ATGCA---GTGGATGTGAGAACATGG----------AGACATGCA--AAGACATGGATAC----------AGACACACAAATACCTACACATTCATGCA--------------------CACAGACACGTGCACACT------CATACACA----CATGCACAT--ACAT-----GGA---CA--CATACA--CACAGAAGCACAAATG-----CACATGGATGT------------AGAGACA----CACGTG----CAA-TGGA--CATGGGCA--CACTGGCACATGT--ACATAT--------ACACACATGAAG-AGGTATAGACACATGCACACAGAGATACCTGCACA--------------------TGCATGCACATAGACACACAGTTA-ATGCACATTCATATACACATGCACACACAGTCACATACTCACATGGGCACTCACACACACAGATGAGTCACGGGTGCACAGGTGT----ACAC-TG-ACACAAGA--ACACATTTGC--ACAGGC----ACACGCA----CATGCAG----ACACACATGCATATGCGCACGG----------------------------------------------ACACATACACACACGGATGTCCAGCCTGTGCACCCTGGTCACTCGGTGCCTTTGC--ACACGCCTGCCT--CTGCACCGCGCTTGCTGCAGGGCCTCCTGCCCAG---ACTGCTTGTCC-TCTGTCTCC-CCTTGGAGGTGCACCCAGGGGCCAGCCCAGCCCGGACTCTGACCAGGGC-ACCATCCCCGGCCCTGGGC-AGGGGCTCAG-GGGGCCA-CCTGG-----CAGG-------CAGCTCCTCGGG-GCCACCCC---------------GGCCCTGTCCAG----GCTGTTGATGAA-GCAGCAGGACC--TGCACCC----ACCTGTGAACAGAAGTAG-TCGGT---GTG-TC-CGGGAGGCAGGGAGGCTGAT--------CGGCGGGCTCTGCCCT-GCAGACACC------TGGC----CCTG------GACACACCTG---GTGGCGAAAGAGACCGC--CTGCAGCAGGGAG---------------------------------------------------------------------------------------------------TGG-GGGGCACCGGGGCCCGGGG------------------------GACGGCA---CTGCCCCC----TGG---GTCACC----CCCTAGACACCC-ATGTTCCTCACCCTTT-----------GGGGTCTTGGGCTCCAGATGCTGCCTCAAAGGCCCATCTGTG-TTGGGGCTCC-AGACCCCATTGAATGTGTCCGTCTGTCCAGCCCAGCCTCACTCTGCCTGGAGCCTCGGGTGTCTGTCAGACCCCTTGGTCCCAGAGATATGATTCCTAGTGGGGCAGACAAGCCAGCCAGGGCCCCC-----------CACGGC-TCCCACACTCACCCTCCACTCCAAGAAGGACAG----AGTGAGACTCCCACTGAGGCAGCAAGCA--TGGTCCCTCGGGCCCAGACCTGTGCCTGCCCCGACTGC-----CACCTCC--AACCGCAGGGGATAGGAGGCCCCACTCCCAGCTTCGTCACCCCAAGTGTCCCTGGCCGTA------CCCCCTCTAGGAGAACCCAAGACCCTGAATGCACTCCACT-GGGTCCCC-----CCATCCCAGCCCT---ACTG-TGC--CCACC-CCTGTGTC-----TGTGAGCTG--CTGT----CACCAAC-CTGCACCC-AGGTCCCTCAGGACAGGGG-------CCTCTGCCT-GCCT---CCCAGC------------AGCTGTGG--GAGCCCAGCTTGTGCCAGGCTCGGACCTCCCCGCTA---------GAGGCACAGCCTGAGCGCTTCAGGGC-CCCTGC-CTG--CTGCCCTCCACTTCTGCTGCCACCCCCAG--------CCCCCCCTGCCCTGCCCTCCTGGGGGGCAGCACCGC-CAGG--GCCCTGGGCAGCGGGAGGATGGGTGGCCTGGG--AGGGGGTTTTGGGG-----TGCAG-CACTGAGCCCCGTGTTGTGTCC-CTGCAGGGGGGGAGGTGAGCGCCGATGAGGAGGGCTTCGAGAACCTCAACACCATGGCCTCCACCTTCATCGTCCTGTTCCTGCTCAGCCTCTTCTACAGCACGACAGTCACCCTGTTCA
Myotis_emarginatus_oz220647.2 GGAGCACGTCTCCCCCCAACG---TCTTCCCCCTCGTCTCCTGCGGGAACTCCCTGTCCGATGAGCGCCTGGTGGCCATGGGCTGCCTGGCCAAGGACTTCCTGCCCAGCCCTGTCACCTTCTCCTGGAAATTTAAGAACGCCAGCGCCATCAGCAACCAGGACATCCAGAGCTTCCCACCGACCCTGTGGGGAGGCAAGTACACGGCCAGCTCGCAGCTGCTCCTGCCCAGCGCCGACATCCTCCAGGGCACGGACGAGTTCGTGACGTGCAAGGTCACACACTCCGACAACGAAAAAGTAGTGCAAGTGCCCCTCCAAGGTGAG-CGGGGCCTCC----CCGCTG--------GCAGAC---------GGGCGGGC--GAGGG-GGG----CGGGC--TGCCAGGCTGA-----CGC---TGTCCCCTCC----CTGCAGC--TGGCGGCGAGCCGC-----TGCCCCCCCACGTGAACGTCTTCATCCCGCCTCGCGACTCCTTCACC------GGCCCCGGCCCCCGCACGTCCACGCTCATCTGCCAGGCCACGGGCTTCAGCCCCAAGAAGATCGAGGTGTCCTGGCTGAAGGAGGGGAAGCAGCTGACCTCCGGCTTCGTCACGGACAGCCCAGAGGTCGAGCGCAAAG---CCCGCCCCGTGACCTACAGGGTCACCAGCACGCTGACCATCACCGAGAGCGACTGGCTCAGCCAGAGCGTGTTCACCTGCCAAGTGGAGCACCAGGAGCTGATCTACCAGAAGAATGTGTCGTCCATGTGCGGCCCCAGTGAGTGGTCCTGCCCC-------GAGGGC--CCA--GGGCGG-AGA-------CCCT-----AACA-CGCAGGTGTCCACTCGGGTCGGCAGACCCTGCCC--------CCGATGAGGCCAGCAGCTCCCCGAGCCTTGGCTTCCCAGAGAGGCCAGGGGCGGGGAGGGGGCCC--CGCAGGGCCGCGCAGGGCCACTTGTC-------------GGGCAG--GGCCCGGTGTCC-CCTCC--GGCAGGACTCCAGGGCCCAGGAGG--GGCTCG----GCCAAGTCGAC----GCCT-----TGGCCTGATTCC------------------ACCCCC--TCT-CCTG------------TCCCAGGTTCGTCCA---CCATCCGAGTCTTCACCATCCCTCCGACCTTCGCCAGCATCTTCCTCACCAAGGAGGCCACGCTGTCCTGCCTGGTCACGGACCTGGCCACCTATGACAGCCTGAGCATCTCCTGGACCAACCAGGATGGCAAGGAGGTGAAAACCCACGTCAACATCTCTGAGAGCCACCCCAACGCCACCTTCAGTGCCACAGGAAAGGCC-ACAGTGTGCGTGGAGGACTGGGAGGCGGGCAAGGCGTTCACCTGCACGGTGTCCCACACGGACCTGCCCTCGCCAGTGAAGCACACCATCTTCAAGCCCAACGGTAGGCC-TTCCC---------TGCCCTT--CCCGCCACC-CA-GACCCTCCC----ACGCATGGCATCCAGAGCCTGGAG-----ACGCCATG-GCAGGCCCGGGAGC-AGAGGCACACATGCACATGGACACAGGCCCACACGCACAGA--CATGCA-------ACATGCACATGGACACAGAGA-------------------------------------------------------------------------------------------------------------------------------------------------------------------------------------------------------------------------------------------------------------------------------------------------------------CGCATGCACATGGACATATGCACACGGACACACAGATACCTGCACATTCGTACACTAAGACACATAGACACACATGCCCTCTACTCC-------------------------CTGCC-CCTGACCTGAGCTCACC-CTGCCCC--TCTTCCCACAGGAGTCACCAAGCACATGCCCTCGGTGTACGTGCAGCCACCCAGCCGGGAGCAGCTGAGCCTGCGGGAGTCGGCCTCGGTCACCTGCCTGGTGAAGAGCTTCTCACCCCCAGACGTGCATGTGCAGTGGCTGCAGAGAGGGCAGCCCGTGTCCTCCGACATGTATGTGACCAGCGCCCCAGTGCCCGAGCCCCAGGCCCCCAGCTTGTACTTCGTCCACAGCATCCTGACCGTGAGTGAGGAGGACTGGAGCGCCGGGGAGACCTACACCTGTGTCGTGGCCCATGAGGCCCTGCCGTACTCGGTGACCGAGAGGACCGTGGACAAGTCCACCGGTAAACCCACCCTGTACAACGTGTCCCTGGTCATGTCTGACATGGCCAGCACCTGCCACTGACC-CCAGGCTGCCCCTCAAGGGTGG-TCC-GGAGCCTCTGGCTGACCTGTCGC----TGTGTGTGCATGTATGCAA---ACTGACTGTGTCAAT-------GGGTGGGGTGTTGCATTCTATAAAAACTAGAAATAAAAAGATCCATTCAAAAGATGCTGGTCCTGAGTGAGCAATGCTCTTGCCTGCTGGGGCCACGGCTGTGCTG---------------------------------------CCCCCACCCCTGCCTCACCCACTGGCTTCCCACTCACCTCTCAAATCC-CTGAGCCCC-----------------------------------------------------------------------------------------TACAGAGTGCTCA----CAGCAGACAGTGCCAAT-GCTCCCC-GCCTCTCCA-CTGCTGCTATGGGCTCACAGG-ACATGGTT----GTGCA-ACACACATGC-ACACATGCACACA--CAGAGACACA----TGCATG--------------------CATG----------CACA-----------CAGAC----ATAAAC-A----------------------GATATG----CACAC--------ACGGAC--TC-------AGAT------ACA------------TATGCTG-TGGACATTGGCACAC----------A-ACA--CATG------------------TG--CACACATGC-ATG----------------------------------------------CATG--CACA--------------------CAGACACATGCCCAGATATGGACACA----CACA--AAGGCACACAGGCA--CATGGACACAGGCA-----------------------------------------------------------CACACAGAGACATGCACACACATGGGCATGGACACAGACACACATAT-TGTGAACAT--AGGCACACA----------AACACAT----GTGC-----------------------------ATGTGCACGTGTGTGCAAAGACACAGGCACATGGGTACATATATG--CACACATGTACATATGCATGGTTG------TGTTCACAGGGTCACATACAGGTATGCACAG--AGACAC--ATGCA----AAGATATGGGCATATGCACAAAGAAGCA--------CACAGGCACACA----TGCATGGA----------TATA----TACA----------------CATG--AATATGAA------CAAAGAGACAC--ATGCA---GTGGATGTGGAAACATGG----------AGACATGCA--AAGACATGGATAC----------AGACACACAAATACCTACACATTCATACA--------------------CACAGACACGTGCACACT------CATACACA----CGTGCACAT--ACAT-----GGA---CA--CATACA--CACAGAGGCACAAATG-----CACATGGATGT------------AGAGACA----CAAATG----CAA-TGGA--CATGGGCA--CACTAGCACATGT--ACACATA--------CACACATACAG-AGGCATAGACACATGCATACAGAGATACCTGCACA----------------TGCATGCATGCACACAGACACACAGTTA-ATGCACATTCATATACACATGAACATACAGTCACATACTCACATGGGCACTCACACA-----------------------------------------CACG------------------------------------------------------------------------------------------------------------------------------------GATGTCCAGCCTGTGCACCCTGGTCACTCGGTGCCTTTGC--ACACGCCTGCCT--CTGCACCGCGCTTGCTGCAGAGCTTCCTGCCCAG---CCTGCTTGTCC-TCTGTCTCC-CCTTGGAGGTGCACCCAGGGGCCAGCCCAGTCCGGACTCTGACCAGGGC-GCCATCCCAGGCCCTGGGC-AGGGGCTCAGGGGGGCCA-CCTGG-----CAGGCGGGCTGCAGCTCCTCGGG-GCCACCCC---------------GGCCCTGTCCAC----GCTGTTGATGAA-GCAGCAGGACC--TACACCC----GCCTGTGAACAGAAGTAG-TCGGT---GTG-TC-CGGGAGGCAGGGAGGCTGAT--------CGGCGGGCTCTGCCCC-GCAGACACC------TGGC----CCTG------GACACACCTG---GTGGGGAAAGAGACCCT--CTGCAGCAGGGAG---------------------------------------------------------------------------------------------------TGG-GGGGCACAGGGGCCAGGGTGGGG-CTCTGTTCCCAGCA-----GACGGCA---CTGCCCCC----TGG---GCCACC----CCCTAGACACCCCCTGTTCCTGGCCCTTT-----------GGGGTCTTGGGCTCCAGATGCTGCCTCAAAGGCCCA-------------------GACCCCACTGTATGTGTCCGTCTGTCCAGCCCAGCCTCACTCTGCCCGGAGCCTCGGGTGTCTGTCAGACCTCTTGGTCCCAGAGATATGATTCCTAGTGGGGCAGACAAGCCATCCAGGGCCCCC-----------CACGGCTTCC-ACACTCGCCCTCCACTCC---AAGGAGAG----AGTG-GACTCCCACTGAGGCAGCAAGGA--CGGTTCCTCGGGCCCAGACCTGTGCCTGCCCCGACTGC-----CACCTCC--AACCGCAGGGGACAGGAGGCCCCACTCCCAGCTTCGTCACCCCAAGTGTCCCTGGCCGTA------CCCCCTCTAGGAGAACCCAAGACCCTGAATGCACTCCACT-GGGTCCCC-----CCATCCCAGCCCT---GCTG-CGC--CCACC-CCTGTGTC-----TGTGAGCTG--CTGT----CACCAAC-CTGCACCC-AGGTCCCTCAGGACAGGGG-------CCTCTGCCC-GCCT---CCCAGC------------GGCTGTGGG-GAGCCCAGCTTGTGCCAGGCTCGGACCTCCCCGCTA---------GAAGCATAGCCTGAGCGCTTCAGGGC-CCCTGC-CTG--CTGCCCTCCGCTTCTGTCGCCGCCCC-------CCGCCCCCCCCCACCCTGCCCTCCTA-GGGGCAGCACCGC-CAGG--GCCCTGGGCAGCGGGAGGATGGGTGGCCTGGG--AGGGGGTTTTGGGG-----TGCAG-CACTGAGCCCCGTGTTGTGTCC-CTGCAGGGGGGGAGGTGAGCGCCGATGAGGAGGGCTTCGAGAACCTCAACACCATGGCCTCCACCTTCATCGTCCTGTTCCTGCTCAGCCTCTTCTACAGCACGACAGTCACCCTGTTCA
Myotis_findleyi_JAWQEE010000008_ntjoin16 AGAGCGTGTCTGCCCCCAACG---TCTTCCCCCTCGTCTCCTGTGAGAACTCCCTGTACGATGAGCGCCTGGTGGCCATGGGCTGCCTGGCCAAGGACTTCCTGCCCACCCCCGTCACCTTCTCCTGGAAATTTAAGAACGCCAGTGACATCAGCAACCAGGACATCCAGAGCTTCCCATCGGTCCTGAGGGGAGGCAAGTACGAGGCCAGCTCGCAGCTGCTCCTGCCCAGCGCCGACATCCTCCAGGGCACGGACGAGTTCGTGACGTGCAAGGTCAAACACTCCAATGGCGAAAAAGAAGTGCAAGTGCCCATCCCAGGTGAG-CGGGGCCTCC---TCCCCTG--------GCGGG-------------CGGGC--GAGGC-AG-----CGGGC--GGCCAGGCTGA-----CGC---TGTCCCCTCC----CTGCAGG--TGG---CCAACCGC-----TGCCCCCCCACGTGAACGTCTTCATCCCGCCCCGCGACTCCTTCACC------GGCTCCGGCCCCCGCACGTCCACGCTCATCTGCCAGGCCACGGGCTTCAACCCCAGGAAGATCGCAGTGTCCTGGCTGAAGGAGGGGAAGCTGCTAACCTCCGGCTTCGTCACGGACAGGCCAGAGGTCGAGCGCAAAG---CCCGCCCCGTGACCTACAGGGTCACCAGCAGGCTGACCATCACCGAGAGCGACTGGCTCAGCCAGAGCGTGTTCACCTGCCAAGTGGAACACCAGGAGCTGATCTACCAGAAAAACGTGTCATCCATGTGCGGCCCCAGTGAGTGTTCCTGCCCC-------GAGGGC--CCA--GGGCAG-AGAC------CCCC-----AACA-CACAGGTGTCCACTCGGGTCGGCAGACCCTGCCC--------CTGATGAGGCCAGCAGCTCCCCGAGCCTTGGCTTCCCGGAGAGGCCAGGGGCAGGGAGGGGGCCC--CACAGGGCCACTCGGGGCCGCTTGTC-------------GGGCGA--AGCCCAGCGTCC-CCTCC--GGGAGGACCCCAGGGCCCAGGAGA--GGCTCG----GCTAAGTTGAC----CCCT-----TGTCCTGATTCC------------------ACCCCC--TCT-CCTG------------TCCCAGGTTCATCCA---CCATCCGAGTCTTCACCATCCCCCCGACCTTCGCCAGCATCTTCCTCACCAAAGAGGCCACTCTGTCCTGCCTGGTCACGGACCTGGCCACCTATGACAGCCTGAGCATCTCCTGGACCCGCCAGAATGGCGATGAAGTGAAAACCCACATCAACATCTCTGAGAGCCACCCCAACGCCACCTTCAGTGCCATAGGAAAGGCC-ACAGTGTGCGTGGAGGACTGGGAGTCGGGCGAGAAGTTCACCTGCACGGTCTCCCACACGGACCTGCCCTCACCAGTGAAGCACACCATCTTCAGGCCCAAGGGTAGGCC-TGCCC---------TGCCCTT--CCCACCACCCCA-GACCCTCCC----ACACATGGCATCCAGGGCCTGG-------ACCCCATG-GCAGGCCCGGGAGC-AGAGGCACACATGCACATGGACAAAGGCACAGATGCACATG-----------------------------------------------------------------------------------------------------------------------------------------------------------------------------------------------------------------------------------------------------------------------------------------------------------------------------------------------------G--ACATAGGCACATGCACACGGACACACAGATACCTGCACATTCATACACTAAGACACACAGACACACATGCCCTCTGCTCCCCCTGTTGTCAGG-GAAGAACCCCGCTGCC-CCTGACCTGAGCTCACC-CCACCC---TCTCCCCACAGAAATCGCCAAGCACATGCCCTCGGTGTACGTGCAGCCGCCCAGCCGGGAGCAGCTGAGCCTGCGGGAGTCGGCCTCGGTCACCTGCCTGGTGAAGAGCTTCTCGCCCCCAGACGTGTATGTGCAGTGGCTGCAGAGAGGGCAGCCCGTGTCCTCCGACATGTATGTGACCAGCGCCCCAATGCCCGAGCCCCAGGCCCCCGGCTTGTACTTCGCCCACAGCATCCTGACCGTGAGTGAGGAGGAATGGAGCGCCGGGGAGACCTACACCTGCGTCGTGGCCCACGAGGCCCTGCCGTACTCGGTGACCGAGAGGAACGTGGACAAGTCCACCGGTAAACCCACCCTGTACAACGTGTCCCTGGTCATGTCTGACATGGCCAGCACCTGCCACTGAACCCCAGGCTGCCCCTCAAGGGTGG-TCCTGGAGCCTCTGGCTGACCTGT-GC----TGTGTG--------TGCAA---ACTGACTGTGTCAAT------GGGGTGGGGTGTTGCATTCTATAAAAACTAGAAATAAAAAGATCCGTTCAAAAGATGCTGGTCC-GAGTGAGCAATGCTCTTGCCTGCTGGGGCCACGGCTGTGCTG-------CCCCCACCGC-ACAGACCACTTGCCACCACTGCCCCCACCCCTGCCTCACCCACTGGCCTCCCACCTGCCTCTCAAAGCC-CTGAGCCCC-TACAGCAAGCATGTCAAACTCAAAGGCTAACACGGGCCAAATAAACAAGGCATGTAGCCCATGGGCCATGAGGTTGACATGCTTGCCCTTCAGAGTGCTCCCTCCCAGCAGACAGCACCAAT-GCTCACT-GCTTCTCCA-CTGCTGCTATGGGCTCAGGGGGGCCTGGGC----GTACA-ACACGCA-----CACATGCATA----CAAAGACACA----TGCATGTGTGCGCACAGA--------CATG----------CACA---------CACGGACGTAGATACAC-ATGCAGT---------------AGACATGGG--CACAC--ATACACATAGAC--ACTTGCCC-AGATATGGACACACACAAAGGCA------CACATGGACATGGTCACAG--AGA--CATACACA--CACGGGCATG--------GACATAGATACACATGCTATGGACATTGGCACACAGACACATGCACA--------------------CATG--CAGAGACACATGCATGCATGCATGCAGACATATGCCCAGATATGGACATA----CACA--AAGACACACATGCA--CTTGGACACAGGCACACACAGA--CATGCACATGCATCGACATGGACACAAAGATACATGCTGTGGACATGGGCACACAAACATATGCCCAAATATGGACACACACAAAGACATGCATGCCCACAGACAC--AGACACACACATGGACATAAACACAG--ACATGCTGTGGACATGGGCACACAAACACATGCCCATGTACACATGTATGCAAAGACACAGACATGCA-GTACACACTCG--------TGCACATGTGCACAGGTG------TTTACACAGAGACTCG--CATGTATGCACTG--AAACAC--ATGCA----AAGATATGGACATATCCACACAGAGGCACACATG--CACATGGACACA----GGCACACATGCACA--GATATA----CACA----------------CATG--AATATAGA------CACAGAGACAC--ATACC---ATGGATATGGACACACAG----------AGACATGCA--AAGACATGTACACA--TGCACACAGATACACAAATACCTACATATTCATATACAC------------AAATCCACAGACGCATGCACACT------CACACACA--------CACAT--ACAT-----GGA---CA--CATACA--CACAGACGCACAAATG-----CACATGGATAT------------AGAGACA----CACATG----CAG-TGGA--CATGAACA--TACATGCACATAT--ACACATA--------CACATATGCAG-AGGCATAGACACGTGCACACAGAGATATCTGCACA--------------------CACATGCACG------CACAATTA-ACGCACGATCATACACACATCCACACAGAGACA------CACATGAGCACTCGCACACAGAGACGAGTCATAAATGCACAGATGT----ACAC-TG-ACACATGG--ACACATTTGC--ACAGAC----ACATGCA----CGTGCAGA----CA-AGAT------------------------------------------------------------ACACACACACATACGGATGTCCACCCTGTGCACCCTGGTCACTCGGTTCCTTTGC--ACGCTCCTGCCT--CTGCACCGCGCTTGCTACAGGACTTCCTGCCCAG---TCTGCTTGTCC-TCTGTCTCT-GCTTGGAGGTGCATCCACGGGCCAGCCCAGCCAGGACTCTGACCAGGGC-ACCATCCCAGG--------------CTCAG-AGGGCCA-CCTGG-----AGGGCGG-CTGCAGCTCCTTGGG-GCCACCCA---------------AGCCCTGTCCAG----GCTGTTGA--AA--CAGCAGGACC--TGCACCC----GCCTGTGATCAGAAGTAG-TCAGC---GTG-TC-CTGGAGGCAGGGTGGCTGAT-------CTGGTGGGCTCTGTCCC-GCAAACACC------TGGC----CCTG------GAAACA-------GTGGGGAAAGAGACAGT--CTGCAGCAGGGAG---------------------------------------------------------------------------------------------------TGA-GGGGCACAGGGGCCCGGGTGGGG-CTCCATTCCCAGCA-----GACAGCA---CTGCCCCC-CTTCGG---GCCACC----CCCTAGACACCCCACGTTCTTGGTCCTTT-----------GGGGACCTGGGCTCCAGACACTGCCTCAAAGGCCCATCTTTG-TTGGGGCTCC-AGACCCCATTGAATGTGTCCGTCTGTCCATCCCAGCCTCACTCTGTCTGGAGCCTCGGGTGTCTGTCAGACCCCTTGATCCCAGAGATATGATTTCTAGTGGGGCAGACAAGCCAGCCAGGGCCCCC-----------CATGGCTTCCCACACTCACCCTCCACTCTGAGAAGGAGAG----AGTGAGAGTCCCACTGAGGAAGCAAGGA--GGGTCCCTCGGGCCCAGACCTGTGCCTGCCCCCACTGC-----CACCCCC--AACCACAGGGGACAGGAGGTCCCACTCTCAGCTTCGTCACCCCAAATGGCCCTGGCTGTA------CCACCTCTAGGAGAGCCCAGGACCCTGAAAGCACTTCACTGGGGTC-------------CCAGCCCT---GCTG-CAC--CC-------------------CGAG-TG------------------CTTC-----AGGGC------------------------------------------------------------------------------------------------------------------------------------------CCCTGC-CTG--CTGCCCTCCGCTTCTGCCGCCGCC--------------CCACCCCGCCCTGTCCTCCTG--GGGCAGCACCGC-CAGG--ACCCCCAGAAATGGGA-GATGGGTGGCCTGGG--AGGGGGTTTTGGGG-----TGCAG-CACTGAGCCCCGTGTTGTGTCC-CTGCAGGGGGTGAGGTGAGCGCCGATGAGGAGGGCTTCGAGAACCTCAACACCATGGCCTCCACCTTCATCGTCCTGTTCCTGCTCAGCCTCTTCTACAGCACAACAGTCACCCTGTTCA
Myotis_findleyi_JAWQEE010059017_ntjoin5 CGAGCACGTCTCCCCCCAACG---TCTTCCCCCTCGTCTCCTGCGGGAACGCCCTGTCCGATGAGCGCCTGGTGGCCATGGGCTGCCTGGCCAAGGACTTCCTGCCCAGCCCCGTCACCTTCTCCTGGAAATTTAAGAACTCCACCGCCATCAGCAACCAGGACATCCAGAGCTTCCCACAGACCCTGTGGGGAGGCAAGTACACGGCCAGCTCGCAGCTGCTCCTGCCCAGCGCCGACGTCCTCCAGGGCACGGACGAGTATGTGACGTGCAAGGTCACACACTCCAGCAACGAAAAAGAAGTGCAAGTGCCCCTCCAAGGTGAG-CGGGGCCTCC----CCCCTG--------GTGGGC---------GGGCGGGC--GAGGG-GGG----CGGGC--GGCCTGGCTGA-----CGC---TGTCCCCTCC----CTGCAGC--TGGCGGCGAGCCGC-----TGCCCCCCCACGTGAACGTCTTCATCCCGCCCCGCGACTCCTTCACC------GGCTCGGGCCCCCGCACGTCCACGCTCATCTGCCAGGCCACGGGCTTCAGCCCCAAGAAGATCGCGGTGTCCTGGCTGAAGGAGGGGAAGCGGCTGAACTCCGGCTTCGTCACGGACAGCCCAGAGGTCGAGCGCAAAG---CCCACCCCGTGACCTACAGGGTCACCAGCAGGCTGACCATCACCGAGAGCGACTGGCTCAGCCAGATGGTGTTCACCTGCCAAGTGGAGCACCAGGGGCTGATCTACCAGAAGAACGTGTCGTCCATGTGCGGCCCCAGTGAGTGGTCCTGCCCC-------GAGTGT--CCA--GGGCGG-AGAC------CCCC-----AACG-CACAGGTGTCCACTCGGGTCGGCAGACCCTGCCC--------CTGATGAGGCCAGCAGCTCCCCGAGCCTTGGCTTCCCGGAGAGGCCAGGGGCGGGGAGGGGGCCC--CGCAGGGCCACTCGGGGCTGCTTGTC-------------GGGCAA--GGCCCAGTGTCC-CCTCA--GGCTGGACCCTAGTGTCCAGGAAG--GGCTCA----GCCAAGTCGAC----GCCT-----TGGCCTAATTCC------------------ACCCCC--TCT-CCTG------------TTCCAGGTTCGTCCA---CCATCCGAGTCTTCACCATCCCCCCGACCTTCGCCAGCATCTTCCTCACCAAGGAGGCCACACTGTCCTGCCTGGTCACAGACCTGGCCACCTATGACAGCCTCAGCATCTCCTGGACCCGCCAGAATGGCGAGGAGGTGAAAACCCACGTCAACATCTCCGAGAGCCACCCCAACGCCACCTTCAGTGCCACAGGAAAGGCC-ACAGTGTGCGTGGAGGACTGGGAGTCGGGCGAGAAGTTCACCTGCACGGTGTCCCACACGGACCTGCCCTCGCCAGTGAAGCACACCATCTTCAAGCACAAGGGTAGGCC-TTCCC---------TGCCCTT--CCCGCCACC-CA-GGCCCTCCC----ACGCACAGCATCCAGAGCCTGG-------ACCCCATG-GCAGGCCCGGGAGC-AGAGGCACACATGCACATGGACACAGGCCCACACACACAGA--CATGCA-ACATGCACATGGACACAGGCCCACACACACAGACATGCA--------------------------------------------------------------------------------------------------------------------------------------------------------------------------------------------------------------------------------------------------------------------------------------------------ACATGCACATGGACATATGCACACGGACACACAGATACCTGCACATTCATACACTAAGACACGTAGACACACATGCCCTCTACTCC-------------------------CTGCC-CCTGACCTGAGCTCACC-CCATCCC--TCTCCCCACAGAAATGGCCAAGCACATGCCCTCGGTGTACGTGCAGCCGCCCAGCCGGGAGCAGCTGAGCCTGCGGGAGTCGGCCTCGGTCACCTGCCTGGTGAAGAGCTTCTCGCCCCCAGACGTGTATGTGCAGTGGCTGCAGAGAGGGCAGCCCGTGTCCTCCGACATGTATGTGACCAGCGCCCCCGTGCCCGAGCCCCAGGCCCCCGGCTTGTACTTCGCCCACAGCATCCTGACCGTGAGTGAGGAGGACTGGAGCGCCGGGGAGACCTACACCTGCGTCGTGGCCCACGAGGCCCTGCCGTACTCGGTGACCGAGAGGACCGTGGACAAGTCCACCGGTAAACCCACCCTGTACAACGTGTCCCTGGTCATGTCTGACGTGGCCAGCACCTGCCACTGACC-CCGGGCTGCCCCTCAAGGGCGG-TCC-GGAGCCTCTGGCTGACCTGTCAC----TGTGTGTGCATGTATGCAA---ACTGGCTGTGTCAAT------GGGGTGGGGTGTTGCATTCTATAAAAACTAGAAATAAAAAGATCCGTTCAAAAGATGCTGGTCC-GAGTGAGCAATGCTCTTGCCTGCTGGGGCCACGGCTGTGCTG---------------------------------------CCCCCACCCCTGCCTCACCCACTGGCTTCCCACTCGCCTCTCAAAGCC-CTGAGCCCC-----------------------------------------------------------------------------------------TACAGAGTGCTCA----CAGCAGACAGTGCCAAT-GCTCCCC-GCCTCTCCA-CTGCTGCTATGGGCTCACAGG-ACATGGGT----GTACA-ACACGCATGC-ACACATGCACACA--CAGAGACACA----TGCATG--------------------CATG----------CACA-----------CAGAC----ATAAAC-A----------------------GATATG----CACAC--------ATGGAC--TC-------AGAG------ACA------------TATGCTG-TGGACATTGGCACAC----------A-ACA--CATG------------------TG--CACACATGC-ATG----------------------------------------------CATG--CACA--------------------CAGACACGTGCCCAGATAAGGATACC----CACA--AAGGCACACAGGCA--CATGGACACAGGCA-----------------------------------------------------------CACACAGAGACATGCACATACATGGGCATGGACACAGACACACATAT-TGTGAACAT--AGGCACAGA----------AACACA------TGCG---------------------------CATGTGCACATGTGTGCAAAGACATAGGCACATTGGTACATATGTG--CACACATGTACATATGCACGGGTG------TGTTCACAGTGTCACATACATGTATGCACAG--AGACAC--ATGCA----AAGATATGGGCATATGCACAAAGAAGCA--------CACAGGCACACA----TGCATGGA----------CATA----CATA----------------CATG--AATATGAA------CAAAGAGACAC--ATGCA---GTGGATGTGGGAACATGA----------AGACATGCA--AAGACATGGATAC----------AGACACACAAATACCTACACATTCATACA--------------------CACTGACATGTGCACACT------CATACACA----CATGCACAT--ACAT-----GAA---CA--CATACA--TACAGAGGTACAAATG-----CACATGGATGT------------AGAGGCA----CACATA----CAA-TGGA--CATGGGCA--CACCGGCACATGT--ACACATA--------CACACGTGCAA-AGGCATAGACACATGCACACAGAGATACCTGCACA----------------TGCATGCATGCACACAGACACACAGTTA-ATGCACATTCATATACACATGCACACACAGTCACATACTCACATGGGCACTCACACACACAGATGAGTCATGGGTGCACAGGTGT----ACAC-TG-ACACATGG--ACACATTTGC--ACAGAC----ACATGCA----CATGCAGA--CACACACATGCATATGCGCACAG----------------------------------------------ACACATACACACACGGATGTCCAGCCTGTGCACCCTGGTCACTCGGTGCCTTTGC--ACACGCCTGCCT--CTGCACCGCGCTTGCTGCAGGGCTTCCTGCCCAG---CCTGCTTGTCC-TCTGTCTCC-CCTTGGAGGTGCACCCAGGGGCCAGCCCAGCCAGGACTCTGACCAGGGC-ACCATCCCAGGCCCTGGGC-AGGGGCTCAG-GGGGCCA-CCTGG-----CAGGTGGGCTGCAGCTCTTCGGG-GCCACCCC---------------AGCCCTGTCCAG----GCTGTTGATGAA-GCAGCAGGATC--TGCACCC----ACCTGTGAACAGAAGTAG-TCGGT---GTG-TC-CGGGAGGCAGGGAGGCTGAT--------CGGTGGGCTCTGCCCC-ACAGACACC------TGGC----CCTG------GACACACCTG---GTGGGGAAAGAGACCCT--CTGCAGCAGGGAG---------------------------------------------------------------------------------------------------TGG-GGGGCACAGGGGCCCAGGCAGGG---CTGTTCCCAGCA-----GACGGCA---CTGCCTCC----TGG---GCCGCC----CCCTAGACACCCCATGTTCCTGGCCCTTT-----------GGGGTCTTGGGCTCCAGACGCTGCCTCAAAGGCCCATCTGTG-TTGGGGCTCC-AGACCCCACTGTATGTGTCCGTCTGTCCAGCCCAGCCTCACTCTGCCCGGAGCCTCGGGTGTCTGTCAGAGCTCTTGGTCCCAGAGATATGATTCCTAGTGGGGCAGACAAGCCAGCCAGGGCCCCC-----------CACGGCTTCCCACCCTCGCCCTCCACTCCAAGAAGGAGAG----AGTGAGACTCCCACTGAGGAAGCAAGGA--GGGTCCCTCGGGCCCAGACCTGTGCCCGCCCCGACTGC-----CACCTCC--AACCGCAGGGGACAGGAGGCCCCACTCCCAGCTTCATCACCCCAAGTGTCCCTGGCCGTA------CCTCCTCTAGGAGAACCCAAGACCCTGAATGCACTCCACT-GGGTCCCC-----CCATCCCAGCCCT---GCTG-CAC--CCACC-CCTGTGTC-----TGTGAGCTG--CTGT----CACCACC-CTGCACCC-AGGGCTCTCAGGACAGGGG-------CCTCTGCCCGGCCT---CCCAGC--------GAGCAGCTGTGG--GAGCCCAGCTTGTGCCAGGCTCGGACCT-----------------GAGGCACAGCCTGAGCCCTTCAGGGC-CCCTGC-CTG--CTGCCCTCCGCTTCTGCTGCCGCCCCCTGCTCCCCACCCGCCCCCGCCCTGCCCTCCTG-GGGGCAGCACTGC-CAGG--GCCCTGGGCAGCAGGAGGATGGGTGGCCTGGG--AGGGGGTTTTGGGG-----TGCAG-CACTGAGCCCCGTGTTGTGTCC-CTGCAGGGGGGGAGGTGAGCGCCGATGAGGAGGGCTTCGAGAACCTCAACACCATGGCCTCCACCTTCATCGTCCTGTTCCTGCTCAGCCTCTTCTACAGCACAACAGTCACCCTGTTCA
Myotis_lucifugus_carissima_cm107823 GGAGCACGTCTGCCCCCAACG---TCTTCCCCCTCGTCTCCTGCGGGAACTCCCTGTCCGATGAGCGCCTGGTGGCCATGGGCTGCCTGGCCAAGGACTTCCTGCCCAGCCCCGTCACCTTCTCCTGGAAATTTAAGAATGCCACCGCCATCAGCAACCAGGACATCCAGAACTTCCCATCGACCCTGTGGGGAGGCAAGTACACGGCCAGCTCGCAGCTGCTCCTGCCCACCGCCGACGTCCTCCAGGGCACGGATGAGTATGTGACGTGCAAGGTCGCACACTCCAGCAACGAAAAAGTAGTGCAAGTGCCCATCCCAGGTGAG-CGGGGCCTCC----CCCCTG--------GCGGGC---------GGGCGGGC--GAGGG-GGG----CGGGC--GGCCAGGCTAA-----CGC---TGTCCCCTCC----CTGCAGC--TGGCGGTGAGCCAC-----TGCCCCCCCACGTGAACGTCTTCATCCCGCCCCGCGACTCCTTCGCCGGCTCCGGCTCCGGCCCCCGCACGTCCACGCTCATCTGCCAGGCCACGGGCTTCAGCCCCAAGAAGATCGCGGTGTCCTGGCTGAAGGACGGGAAGCAGCTGAACTCCGGCTTCGTCACGGACAGCCCAGAGGTCGAGCGCAAAG---CCCGCCCCGTGACCTACAGGGTCACCAGCACGCTGACCATCACCGAGAGCGACTGGCTCAGCCAGATGGTGTTCACCTGCCAAGTGGAGCACCAGGGGCTGATCTACCAGAAGAACGTGTCGTCCATGTGCGGCCCCAGTGAGTGGTCCTGCCCC-------GAGGGT--CCA--GGGCGG-AGAC------CCCC-----AACA-CACAGGTGTCCACTCGGGTCGGCAGACCCTGCCC--------CTGATGAGGCCAGCAGCTCCCCGAGCCTTGGCTTCCCGGAGAGGCCAGGGGCGGGGAGGGGGCCA--CACAGGGCCACTCGGGGCCGCTTGCC-------------GGGCGA--GGCCCAGTGTCC-CCTCC--GGCTGGACCCTAGTGTCCAGGAAG--GGCTCG----GCCAAGTCGAC----GCCT-----TGGCCTAATTCC------------------ACCCCC--TCT-CCTG------------TCCCAGGTTCGTCCA---CCATCCGAGTCTTCACCATCCCCCCGACCTTCGCCAGCATCTTCCTCACCAAGGAGGCCACGCTGTCCTGCCTGGTCACGGACCTGGCCACCTATGACAGCCTGAGCATCTCCTGGACCCGCCAGAATGGCGAGGAGGTGAAAACCCACGTCAACATCTCCGAGAGCCACCCCAACGCCACCTTCAGTGCCACAGGAAAGGCC-ACAGTGTGCGTGGAGGACTGGGAGTCGGGCGAGAAGTTCACCTGCACGGTGTCCCACACGGACCTGCCCTCGCCAGTGAAGCACACCATCTTCAAGCCCAAGGGTAGGCC-TTCCC---------TGCCCTT--CCCGCCACC-CA-GACCCTCCC----ACGCACAGCATCCAGAGCCTGG-------ACCCCATG-GCAGGCCCGGGAGC-AGAGGCACACCTGCACATGGACACAGGCCCACACGCACAGA--CATGCA-ACATGCACATGGACACAGGCCCACACGCACAGACATGCAC---------------------------------------------------------------------------------------------------------------------------------------------------------------------------------------------------------------------------------------------------------------------------ACATGGACATAGACACAGAGACGCATGCACATGGACATATGCACACGGACACACAGATACCTGCACATTCGTACACTAAGACACATAGACACACATGCCCTCTACTCC-------------------------CTGCC-CCTGACCTGAGCTCACC-CTGCCCC--TCTTCCCCCAGGAGTCGCCAAGCACATGCCCTCGGTGTACGTGCAGCCGCCCAGCCGGGAGCAGCTGAGCCTGCGGGAGTCGGCCTCGGTCACCTGCCTGGTGAAGAGCTTCTCGCCCCCAGACGTGCATGTGCAGTGGCTGCAGAGAGGGCAGCCCGTGTCCTCCGACATGTATGTGACCAGCGCCCCAGTGCCCGAGCCCCAGGCCCCCGGCTTGTACTTCGTCCACAGCATCCTGACCGTGAGTGAGGAGGACTGGAGCGCCGGGGAGACCTACACCTGCGTCGTGGCCCACGAGGCCCTGCCGTACTCGGTGACCGAGAGGACCGTGGACAAGTCCACCGGTAAACCCACCCTGTACAACGTGTCCCTGGTCATGTCTGACGTGGCCAGCACCTGCCACTGACC-CCGGGCTGCCCCTCAAGGGCGG-TCC-GGAGCCTCTGGCTGACCTGTCAC----TGTGTGTGCATGTATGCAA---ACTGGCTGTGTCAAT------GGGGTGGGGTGTTGCATTCTATAAAAACTAGAAATAAAAAGATCCGTTCAAAAGATGCTGGTCC-GAGTGAGCAATGCTCTTGCCTGTTGGGGCCACGGCTGTGCTG---------------------------------------CCCCCACCCCTGCCTCACCCACTGGCTTCCCACTCGCCTCTCAAAGCC-CTGAGCCCC-----------------------------------------------------------------------------------------TACAGAGTGCTCA----CAGCAGACAGTGCCAAT-GCTCCCC-GCTTCTCCA-CTGCTGCTATGGGCTCACAGG-ACATGGGT----GTACA-ACACGCATGC-ACACATGCACACA--CAGAGACACA----TGCATG--------------------CATG----------CACA-----------CAGGC----ATAAAC-A----------------------GATATG----CACAC--------ATGGAC--TC-------AGAG------ACA------------TATGCTG-TGGACATTGGCACAC----------A-ACA--CATG------------------TG--CACACATGC-ATG----------------------------------------------CATG--CACA--------------------CAGACACATGCCCAGATAAGGATACC----CACA--AAGGCACACAGGCA--CATGGACACAGGCA-----------------------------------------------------------CACACAGAGACATGCACATACATGGGCATGGACACGGACACACATAT-TGTGAACAC--AGGCACAGA----------AACACA------TGCG---------------------------CATGTGCACATGTGTGCAAAGACATAGGCACATGGGTACATATATG--CACACATGTACATATGCACGGGTG------TTTTCACAGTGTCACATACATGTATGCACAG--AGACAC--ATGCA----AAGATATGGGCATATGCACAAAGAAGCA--------CACAGGCACACA----TGCATGGA----------CATA----CACA----------------CATG--AATATGAA------CAAAGAGACAC--ATGCA---GTGGATGTGGGAACATGA----------AGACATGCA--AAGACATGGATAC----------AGACACACAAATACCTACACATTCATACA--------------------CACTGACATGTGCACACT------CATACACA----CATGCACAT--ACAT-----GAA---CA--CATACA--CACAGAGGCACAAATG-----CACATGGATGT------------AGAGACA----CACATG----CAA-TGGA--CATGGGCA--CACCGGCACATGT--ACACATA--------CACACATGCAA-AGGCATAGACACATGCACACAGAGATACCTGCACA----------------TGCATGCATGCACACAGACAAGCAGTTA-ATGCACATTCATATACACATACACACACAGTCACATACTCACATGGGCACTCACACACACAGATGAGTCATGGGTGCACAGGTGT----ACAC-TG-ACACATGG--ACACATTTGC--ACAGAC----ACATGCA----CGTGCAGG--CACACACATGCATATGCTCACAG----------------------------------------------ACACATACACACACGGATGTCCAGCCTGTGCACCCTGGTCACTCGGTGCCTTTGC--ACACGCCTGCCT--CTGCACCGCGCTTGCTGCAGGGCTTCCTGCCCAG---CCTGCTTGTCC-TCTGTCTCC-CCTTGGAGGTGCACCCAGGGGCCAGCCCAGCCCGGACTCTGACCAGGGC-ACCATCCCAGGCCCTGGGC-AGGGGCTCAG-GGGGCCA-CCTGG-----CAGGCGGGCTGCAGCTCCTCGGG-ACCACCCC---------------GGCCCTGTCCAG----GCTGTTGATGAA-GCAGCAGGACC--TGCACCC----GCCTGTGAACAGAAGTAG-TCGGT---GTG-TC-CGGGAGGCAGGGAGGCTGAT--------CAGGGGGCTCTGCCCC-ACAGACACC------TGGC----CCTG------GACACACCTG---GTGGGGAAAGAGACCCT--CTGCAGCAGGGAG---------------------------------------------------------------------------------------------------TGG-GGGGCAGAGGGGCCCGGGCGGGG-CTCCGTTCCCAGCA-----GACGGCA---CTGCCTCC----TGG---GCCGCC----CCCTAGACACCCCATGTTCCTGGCCCTTT-----------GGGGTCTTGGGCTCCAGATGCTGCCTCAAAGGCCCATCTGTG-TTGGGGCTCC-AGACCCCACTGTATGTGTCCGTCTGTCCAGCCCAGCCTCACTCTGCCCGGAGCCTCGGGTGTCTGTCAGAGCTCTTGGTCCCAGAGATATGATTCCTAGTGGGGCAGACAAGCCAGCCAGGGCCCCC-----------CACGGCTTCCCACACTCGCCCTCCACTCCAAGAAGGAGAG----AGTGAGACTCCCACTGAGGCAGCAAGGA--GGTTCCCTCGGGCCCAGACCTGTGCCCGCCCCGACTGC-----CACCTCC--AACCGCAGGGGACAGGAGCCCCCACTCCCAGCTTCATCACCCCAAGTGTCCCTGGCCGTA------CCCCCTCTAGGAGAACCCAAGACCCTGAATGCACTCCACT-GGGTCCCC-----CCATCCCAGCCCT---GCTG-CAC--CCACC-CCTGTGTC-----TGTGAGCTG--CTGT----CACCACC-CTGCACCC-AGGGCTCTCAGGACAGGGG-------CCTCTGCCCGGCCT---CCCAGC--------GAGCGGCTGTGG--GAGCCCGGCTTGCGCCAGGCTCGGACCTCCCCCCTA---------GAGGCACAGCCTGAGCCCTTCAGGGC-CCCTGC-CTG--CTGCCCTCCGCTTCTGCTGCCGCCCCCTG----CTCCCCCCCCCCGCCCTGCCCTCCTG-GGGGCAGCACCGC-CAGG--GCCCTGGGCAGCAGGAGGATGGGTGGCCTGGG--AGGGGGTTTTGGGG-----TGCAG-CACTGAGCCCCGTGTTGTGTCC-CTGCAGGGGGGGAGGTGAGTGCCGATGAGGAGGGCTTCGAGAACCTCAACACCATGGCCTCCACCTTCATCGTCCTGTTCCTGCTCAGCCTCTTCTACAGCACGACAGTCACCCTGTTCA
Myotis_lucifugus_carissima_cm107843 AGAGCGTGTCTGCCCCCAACG---TCTTCCCCCTCGTCTCCTGTGAGAACTCCCTGTACGATGAGCGCCTGGTGGCCATGGGCTGCCTGGCCAAGGACTTCCTGCCCATCCCCGTCACCTTCTCCTGGAAATTTAAGAACGCCAGCGCCATCATCAACCAGGACATCCAGAACTTCCCATCGGTCCTGAGGGGAGGCAAGTACGAGGCCAGCTCGCAGCTGCTCCTGCCCAGCGCCGACATCCTCCAGGGCACGGACGAGTTCGTGACGTGCAAGGTCAAACACTCCAACGGCGAAAAAGAAGTGCAAGTGCCCATCCCAGGTGAG-CGAGGCCTCC---TCCCCTG--------GCGGGC---------GGGCGGGC--GAGGG-GGG----CGGGC--AGCCTGGCTGA-----CGC---TGTCCCCTCC----CTGCAGG--TGG---CCAACCGC-----TGCCCCCCCACGTGAACGTCTTCATCCCGCCCCGAGACTCCTTCACCAGCTCCGGCTCCGGCCCCCGCACGTCCACGCTCATCTGCCAGGCCACGGGCTTCAACCCCAGGAAGATCGCGGTGTCCTGGCTCAAGGACGGGAAGCTGCTGAACTCCGGCTTCGTCACGGACAGCCCAGAGGTCGAGCGCAAAG---CCCGCCCCGTGACCTACAGGGTCACCAGCAGGCTGACCATCACGGAGAGCGACTGGCTCAGCCAGAGCGTGTTCACCTGCCAAGTGGAGCACCAGGAGCTGATCTACCAGAAGAACGTGTCGTCCATGTGCGGCCCCAGTGAGTGTTCCTGCCCC-------GAGGGC--CCA--GGGCAG-AGAC------CCCC-----AACA-CACAGGTGTCCACTCGGGTCGGCAGACCCTGCCC--------CTGATGAGGCCAGCAGCTCCCCGAGCCTTGGCTTCCCGGAGAGGCCAGGGGCGGGGAGGGGGCCA--CACAGGGCCACTTGGGGCCGCTTGTC-------------GGGCGA--GGCCCAGTGTCC-CCTCC--GGCAGGACCCCAGGGCCCAGGAGA--GGCTCG----GCTAAGTTGAC----CCCT-----TGTCTTGATTCC------------------ACCCCC--TCT-CCTG------------TCCCAGGTTCATCCA---CCATCCGAGTCTTCACCATCCCCCCGACCTTCGCCAGCATCTTCCTCACCAAAGAGGCCACTCTGTCCTGCCTGGTCACAGACCTGGCCACCTATGACAGCCTGAGCATCTCCTGGACCCGCCAGAATGGTGATGAAGTGAAAACCCACGTCAACATCTCTGAGAGCCACCCCAACGCCACCTTCAGTGCCATAGGAAAGGCC-ACAGTGTGCGTGGAGGACTGGGAGTCGGGCGAGAAGTTCACCTGCACAGTGACCCACACGGACCTGCCCTCGCCTCTGAAGCACACCGTCTTCAGGCCCAAGGGTAGGCC-TGCCC---------TGCCCTT--CCCACCACCCCA-GACCCTCCC----ACACATGGCATCCAGGGCCTGG-------ACCCCATG-GCAGGCCCGGGAGC-AGAGGCACACATGCACATGGACACAGGCACAAATGCACATG-----------------------------------------------------------------------------------------------------------------------------------------------------------------------------------------------------------------------------------------------------------------------------------------------------------------------------------------------------G--ACATAGGCACGTGCACACGGACACACAGATACCTGCACATTCATACACTAAGACACACAGACACACATGCCCTCTGCTCCCCCTGTTGTCAGG-GAAGAACCCCGCTGCC-CCTGACCTGAGCTCACC-CCATCCC--TCTCCCCACAGAAATCGCCAAGCACATGCCCTCGGTGTACGTGCAGCCGCCCAGCCGGGAGCAGCTGAGCCTGCGGGAGTCGGCCTCGGTCACCTGCCTGGTGAAGAGCTTCTCGCCCCCAGACGTGTATGTGCAGTGGCTGCAGAGAGGGCAGCCCGTGTCCTCCGACATGTATGTGACCAGCGCCCCAATGCCCGAGCCCCAGGCCCCCGGCTTGTACTTCGCCCACAGCATCCTGACCGTGAGTGAGGAGGACTGGAGTGCCGGGGAGACCTACACCTGCGTCGTGGCCCATGAGGCCCTGCCGTACTCGGTGACCGAGAGGAGCGTGGACAAGTCCACCGGTAAACCCACCCTGTACAACGTGTCCCTGGTCATGTCTGACATGGCCAGCACCTGCCACTGAACCCCAGGCTGCCCCTCAAGGGTGG-TCCTGGAGCCTCTGGCTGACCTGT-GC----TGTGTG--------TGCAA---ACTGACTGTGTCAAT------GGGGTGGGGAGTTGCATTCTATAAAAACTAGAAATAAAAAGATCCGTTCAAAAGATGCTGGTCT-GAGTGAGCAATGCTCTTGCCTGCTGG-GCCACGGCTGTGCTG-------CCCCCATCCC-ACAGACCACTTGCCACCACTGCCCCCACCCCTGCCTCACCCACTGGCCTCCCACCTGCCTCTCAAAGCC-CTGAGCCCC-TACAGCAAGCATGTCAAACTCAAAGGCTAACACGGGCCAAATAAACAAGGCATGTAGCCCGTGGGCCATGAGGTTGACATGCTTGCCCTTCAGAGTGCTCCCTCCCAGCAGACAGCACCAAT-GCTCACT-GCTTCTCCA-CTGCTGCTATGGGCTCAGCGGGGCCTGGGC----GTACA-ACACGCA-----CACATGCATA----CAGAGACACA----TGCATGTGTGCGCACAGA--------CATG----------CACA---------CACGGACGTAGATACAC-ATGCAGT---------------AGACATGGG--CACAC--ATACACATAGAC--ACTTGCCG-AGATATGGATACACACAAAGGCA------CACATGGACATGGTCACAG--AGA--CATACACA--CACGGGCATG--------GACATAGATACACATGCTATGGACATTGGCACACAGACACATGCACA--------------------CATG--CAGAGACACATGCATGCATGCATGCAGACATATGCCCAGATATGGACATA----CACA--AAGACACACATGCA--CGTGGACACAGGCACACACAGA--CATGCACATGCATCGACATGGACACAAAGATACATGCTGTGGACATGGGCACACAGACATATGCCCAAATATGGACACACAGAAAGACATGCATGCCCACAGACAC--AGGCACACACATGGACATAAACACAG--ACATGCTGTGGACATGGGCACACAAACACATGCCCATGTACACATGTATGCAAAGACACAGGCATGCA-GTACACACTCG--------TGCACATGTGCAAAGGTG------TTTACACAGAGACTCG--CATGTATGCACTG--AAACAC--ATGCA----AAGATATGGACACATCCACACAGAGGCACACATG--CACATGGACACA----GGCACACATGCACA--GATATA----CACA----------------CATG--AATATAGA------CACAGAGACAC--ATACC---ATGGATATGGACACACAG----------AGACATGCA--AAGACATGTACACA--TGCACACAGATACACAAATACCTACATATTCATATACAC------------AAACCCACAGACGCATGCACACT------CACACACA--------CACAT--ACAT-----GGA---CA--CATACA--CACAGAGGCACAAATG-----CACATGGATAT------------AGAGACA----CACATG----CAG-TGGA--CATGAACA--TACATGCACATAT--ACACATA--------CACATATGCAG-AGGCATAGACACATGCACACAGAGATATCTGCACA--------------------CACATGCACG------CACAGTTA-ACGCACGCTCATACACACATCCACACAGAGACA------CACATGAGCACTCGCACACAGAGACGAGTCATAAATGCACAGATGT----ACAC-TG-ACACATGG--ACACATTTGC--ACAGAC----ACATGCA----CATGCAGA--CACACACATGCATGTGCATGCAGAGAT------------------------------------------ACACACACACATACGGATGTCCACCCTGTGCACCCTGGTCACTCGGTTCCTTTGC--ACACTCCTGCCT--CTGCACCGCGCTTGCTACAGGGCTTCCTGCCCAG---TCTGCTTGTCC-TCTGTCTCT-GCTTGGAGGTGCATCCACGGGCCAGCCCAGCCAGGACTCTGACCAGGGC-ACCATCCCAGG--------------CTCAG-AGGGCCA-CCTGG-----CGGGCGG-CTGCAGCTCCTTGGG-GCCACCCC---------------AGCCCTGTCCAG----GCTGTTGA--AA--CAGCAGGACC--TGCACCC----GCCTGTGAACAGAAGTAA-TCAGC---GTG-TC-CTGGAGGCAGGGTGGCTGAT-------CTGGTGGGCTCTGTCCC-GCAAACACT------TGGC----CCTG------GAAACG-------GTGGGGAAAGAGACAGT--CTGCAGCAGGGAG---------------------------------------------------------------------------------------------------TGA-GGGGCACAGGGGCCCGGGTGGGG-CTCCATTCCCAGCA-----GACGGCA---CTGCCCCC-CTTCGG---GCCACC----CCCTAGACACCCCACGTTCTTGGTCCTTT-----------GGGGACCTGGGCTCCAGACACTGCCTCAAAGGCCCATCTTTG-TTGGGGCTCC-AGACCCCACTGAATGTGTCCGTCTGTCCATCCCAGCCTCACTCTGTCTGGAGCCTCGGGTGTCTGTCAGACCCCTTGATCCCAGAGATATGATTCCTAGTGGGGCAGACAAGCCAGCCAGGGCCCCC-----------CATGGCTTCCCACACTCGCCCTCCACTCTGAGAAGGAGAG----AGTGAGAGTCCCGCTGAGGAAGCAAGGA--GGGTCCCTCGGGCCCAGACCTGTGCCTGCTCCCACTGC-----CACCCCC--AACCACAGGGGACAGGAGGTCCCCCTCTCAGCTTCGTCACCCCAAATGGCCCTGGCTGTA------CCACCTCTAGGAGAGCCCAGGACCCTGAAAGCACTTCACTGGGGTC-------------CCAGCCCT---GCTG-CAC--CC-------------------CGAG-TG------------------CTTC-----AGGGC------------------------------------------------------------------------------------------------------------------------------------------CTCTGC-CTG--CTGCCCTCCGCTTCTGCCGCCGCC--------------CCACCCCGCCCTGTCCTCCTG--GGGCAGCACCGC-CAGG--ACCCCCAGAAATGGGA-GATGGGTGGCCTGGG--AGGGGGTTTTGGGG-----TGCAG-CACTGAGCCCTGTGTTGTGTCC-CTGCAGGGGGTGAGGTGAGCGCCGATGAGGAGGGCTTCGAGAACCTCAACACCATGGCCTCCACCTTCATCGTCCTGTTCCTGCTCAGCCTCTTCTACAGCACAACAGTCACCCTGTTCA
Myotis_myotis_PVIZ010033222_Scf GGAGCACGTCTCCCCCCAACG---TCTTCCCCCTCGTCTCCTGCGGGAACTCCGTGTCCGATGAGCGCTTGGTGGCCATGGGCTGCCTGGCCAAGGACTTCCTGCCCAGCCCAGTCACCTTCTCCTGGAAATTTAAGAACACCAGCGACATCATCAACCAGGACATCCAGAGCTTCCCACCGACCCTGTGGGGGGGCAAGTACACGGCCAGCTCGCAGCTGCTCCTGCCCAGCGCCGACATCCTCCAGGGCACGGACGAGTTCGTGACATGCAAGGTCACACACACCAACAATGAGAAAGTAGTGCAAGTGCCCCTCCAAGGTGAG-CGGGACCTTC----CCCCTG--------GCGGAC---------GGGCGGGC--GAGGG-GGG----CGGGC--AGCCAGGCTGA-----CGC---TGTCCCCTCC----CTGCAGC--TGGCGGGGAGCCGC-----TGCCCCCCCACGTGAACGTCTTCGTCCCGCCCCGCGACTCCTTCACC------GGCCCCGGCCCCCGCACGTCCACGCTCATCTGCCAGGCCACGGGCTTCAGCCCCAAGACGATCGCGGTGTCCTGGCTGAAGGAGGGGAAGCAGCTGAACTCCGGCTTCGTCACGGGCAGCACAGAGGTCGAGCGCAAAG---CCCGCCCCGTGACCTACAGGGTCACCAGCACGTTGACCATCACTGAGAGCGACTGGCTCAGCCAGAGCGTGTTCACCTGCCAAGTGGCGCACCAGGAGCTGATCTACCAGAAGAACGTGTCGTCCATGTGCGGCCCCAGTGAGTGGTCCTGCCCC-------GAGGGC--CCA--GGGCGG-AGA-------CCCC-----AACA-CGCAGGTGTCCACTCGGGTCGGCAGACCCTGCCC--------CCGACGAGGCCGGCAGCTCCCCAAGCCTTGGCTTCCCAGAGAGGCCAGGGGCGGGGAGGGGGCCT--CGCAGGACCGCTAGGGGCCACTTGTC-------------GGGCAG--GGCCCGGTGTCC-CCTCC--GGCAGGACCCCAGGGCCCAGGAGA--GGCTCG----GCCAAGTCGAC----CCCT-----TGTCCTGATTCC------------------ACCCCC--TCT-CCTG------------TCCCAGGTTCGTCCA---CCATCCGAGTCTTCACCATCCCCCCGACCTTCGCCAGCATCTTCCTCACCAAGGAGGCCACTCTGTCCTGCCTGGTCACGGACCTGGCCACCTATGACAGCCTGAGCATCACCTGGACCCGCCAGAAGGATGAGGAGGTGAAAACCCACGTCAACATCTCTGAGAGCCATCCCAACGCCACCTTCAGTGCCATAGGCAAGGCC-ACGGTGTGCGTGGAGGACTGGGAGTCAGGCGAGAAGTTCACCTGCACAGTGACCCACACGGACCTGCCCTCGCCGCTGAAGCACACCATCTTCAAGACCAAGGGTAGGCC-TGTCC---------TGCCCTT--CCCGCCACC-CA-GACCCTCCC----ACACACTGCATCCAGAGCCTGG-------ACCCCATG-GCAGGCCTGGGAGC-AGAGGCACACATGCACATGGACACAGGCCCACATGCACAGA--CATGCA-ACATGCACATGGACACCAGCCCACACGCACAGGCATGCA-ACATGCACATGGACACAGGCCCACACGCATAGACATGCAC-----------------------------------------------------------------------------------------------------------------------------------------------------------------------------------------------------------------------------------ACATGGACATGGACAGAGAGACGCATGCACATGGACATATGCACACGGACACACAGATACCTGCACATTCGTACACTAAAACACACAGACACAAATGCCCTCTACT-------TT------------------CTGCC-CCTGACCTGAGCTCACC-CTGCCCC--TCTTCCCACAGATATCGCCAAGCACATGCCCGCGGTGTACATGCAGCCGCCCAGCCGGGAGCAGCTGAGCCTGCGGGAGTCGGCCTCGGTCACCTGCCTGGTGAAGGGCTTCTCGCCCCCAGACGTGTTTGTGCAGTGGCTGCAGAGAGGGCAGCCCGTGTCCTCCGACATGTATGTGACCAGCGCCCCAGTGCCCGAGCCCCAGGCCCCTGGCTTGTACTTCGTCCACAGCATCCTGACTGTGAGTGAGGAGGACTGGAGCGCCGGGGAGACCTACACTTGCGTCGTGGCCCACGAGGCCCTGCCGTACTCGGTGACCGAGAGGACCGTGGACAAGTCCACCGGTAAACCCACCCTGTACAACGTGTCCCTGGTCATGTCTGACGTGGCCAGCACCTGCCACTGACC-CCAGGCTGCCCCGCAAGGGCGG-TCC-GGAGCCTCTGGCTGACCTGTCGC----TGTGTGTGCATGTATGCAA---ACTGACTGTGTCAAC-------GGGTGGGGTGTTGCATTCTATAAAAACTAGAAATAAAAAGATCCGTTCAAAAGATGCTGATCCTGAGTGAGCAATGCTCTTGCCTGCTGGGGCCACGGCTGTGCTG---------------------------------------CCACCACCCCTGCCTCACCCACTGGTATCCCACTTGCCGCTCAAAGCC-CTGAGCCCC-----------------------------------------------------------------------------------------TACAGAGTGCTCA----CAGCAGACAGTGCCAAT-GCTCCCC-GCCTCTCCA-CGGCTGCTATGGGCTCACAGG-ACATGGGT----GTACA-ACACACATGC-ACACATGCACACA--TAGAGACACA----TGCATG--------------------CATG----------CACA-----------CAGAC----ATA---------------------------GATATG----CACAC--------ACGGAC--TC-------AGAT------ACA------------TATGCTG-TGGACATTGGCACAC----------A-ACA--CATG------------------TG--CACACATGC-ATG----------------------------------------------CATG--CACA--------------------CAGACACATGCCCAGATATGGACACA----CACA--AAGGCACACAGGCA--CCTGGACACAGGCA-----------------------------------------------------------CACACAGAGACATGCACACACATGGGCATGGACACAGACACACATAT-TGTGAACAT--AGGCAAACA----------AACACAT----GTGC-----------------------------ATGTGCACAGGTGTGCAAAGACATAGGCACATGGGTACATATATG--------CACACATGTGCATATGTGCGGGTGTGTTCACAGTGTCACATACATGTATGCACAG--AGATAC--CTGCA----AAGATATGAGCATATGCACAAAGAAGCA--------CACAGGCACACA----TGCATGGA----------TATA----CACA----------------CATG--AATATGAA------CAAAGAGACAC--ATGCA---GTGGATGTGGGAGCATGG----------AGACATGCA--AAGACATGGATAC----------AGACACACAAATACCTACACATTCATGCA--------------------CACAGACACGTGCACACT------CATACACA----CATGCACAT--ACAT-----GGA---CA--CATA----CACAGAAGCACAAATG-----CACATGGATGT------------AGAGACA----CACGTG----CAA-TGGA--CATGGGCA--CACTGGCACATGT--ACACAT--------ACACACATGAAG-AGGCATAGACACATGCACACAGAGATACCTGCACA--------------------TGCATGCACACAG--ACACAGTTA-ATGCACATTCATATACACATGCACACACAGTCACATTCTCACATGGGCACTCACACACACGGATGAGTCATGGGTGCACAGGTGT----ACAC-TG-ACACAAGA--ACACATTTGC--ACAGGC----ACATGCA----CATGCAG----ACACACATGCAGATGCGCACGG----------------------------------------------ACACATACACACACGGATGTCCAGCCTGTGCGCCCTGGTCACTCGGTGCCTTTGC--ACACGCCTGCCT--CTGCACCGCGCTTGCTGCAGGGCTTCCTGCCCAG---CCTGCTTGTCC-TCTGTCTCC-CCTTGGAGGTGCACCCAGGGGCCAGCCCAGCCTGGACTCTGACCAGGGC-ACCATCCCAGGCCCTGGGC-AGGGGCTCAG-GGGGCCA-CCTGG-----CGGGAGGGCTGCAGTTCCTCGGG-GCCACCC----------------GGCCCTGTCCAG----GCTGTTGATGAA-GCAGCAGGACC--TGCACCC----CCCTGTGAACAGAAGTAG-TCGGT---GTG-TC-CGGGAGGCAGGGAGGCTGAT--------CAGTGGGCTCTGCCCC-GCAGACACC------TGGC----CCTG------GACACACCTG---ATGGGAAAAGAGACCGC--CTGCAGCAGGGAG---------------------------------------------------------------------------------------------------TGG-GGGGCACAGGGGCCTGGG----------GT--CCTG---T---------------GCCCCC----TGG----TCACC----CCCTAGACACCC-ATGTTCCTCGCCCTTT-----------GGGGTCTTGGGCTCCAGATGCTGCCTCAAAGGCCCATCTGTG-TTGGGGCTCC-AGACCCCACTGTATGTGTCTGTCTGTCCAGCAAAGCCTCACTCTGCCCGGAGCCTCGGGTGTCTGTCAGACCCCTTGGTCCCAGAGATATGATTCCTAGTGGGGCAGACAAGCCAGCCAGGGCCCCG-----------CACGGC-TCCCACACTCGCCCTCCACTCCAAGAAGGAGAG----AATGAGACTCCCACTGAGGCAGCAAGTAT--GGTCCCTCGGGCCCAGACCTGTGCCTGCCCCAACTGC-----CACCTCC--AACCACAGGGGATAGGAGGCCCCACTCCCAGCTTCGTCACCCCAAGTGTCCCTGGCCATA------CCCCCTCTAGGAGAACCCAAGAACCTGAATGCACTCCACT-GGGTCCCC-----CCATCCCAGCCCT---ACTG-CGC--CCACC-CCTGTGTC-----TGTGAGCTG--CTGT----CACCAAC-CTGCACCC-AGGTCCCTCAGGACAGGGG-------CCTCTGCCC-GCCT---CCCAGC------------GGCTGTGG--GA-CCCAGCTTGCGCCAGGCTCGGACCTCCCCGCTA---------GAGGCACAGCCTGAGCGCTTCAGGGC-CCCTGC-CTG--CTGCCCTCCGCTTCTGCTGCCGCCCCCAG-----CCCCCCCCCTCGCCCTGCCCTCCTG-GGGGCAGCACTGC-CAGG--GCCCTGGGCAGCGGGAAGATGGGTGGCCTGGG--AGGGGGTTTTGGGG-----TGCAG-CACTGAGCCCCGTGTTGTGTCC-CTGCAGGGGGGGAGGTGAGCGCCGATGAGGAGGGCTTTGAGAACCTCAACACCATGGCCTCCACCTTCATCGTCCTGTTCCTGCTCAGCCTCTTCTACAGCACGACAGTCACCCTGTTCA
Myotis_mystacinus_OZ077851_Chr1 GGAGCACGTCTCCCCCCAACG---TCTTCCCCCTCGTCTCCTGTGGGAACTCCCTGTCCGATGAGCGCCTGGTGGCCATGGGCTGCCTGGCCAAGGACTTCCTGCCCAGCCCCGTCACCTTCTCCTGGAAATTTAAGAATGCCACCGCCATCAGCAACCAGGACACCCAGAGCTTCCCACCCACCCTGTGGGGAGGCAAGTACACGGCCAGCTCGCAGCTGCTCCTGCCCAGCGCCGACATCCTCCAGGGCACGGACGAGTTTGTGACGTGCAAGGTCACACACTCCAACAACGAAAAAGAAGTGCAAGTGCCCCTCCAAGGTGAG-C-GGGGCTCC----CCCCTG--------GCGGGC---------GGGCGGGC--GAGGG-GGG----CGGGC--GGCCAGACTGA-----CGC---TGTCCCCTCC----CTGCAGC--TGGCGGCGAGCCGC-----TGCCCCCCCACGTGAATGTCTTCATCCCGCCCCGCGACTCCTTCACC------GGCCCTGGCCCCCGCACGTCCACGCTCATCTGCCAGGCCACGGGCTTCAGCCCCAAGAAGATCGCGGTGTCCTGGCTGAAGGAGGGGAAGAAGCTGAACTCCGGCTTCATCACGGGCAGCTCAGAGGTCGAGCGCAAAG---CCCGCCCCGTGACCTACAGGGTCACCAGCACGCTGACCATCACCGAGAGCGACTGGCTCAGCCAGAGCGTGTTCACCTGCCAAGTGGAGCACCAGGGGCTGATCTACCAGAAGAACGTGTCTTCCATGTGCGGCCCCAGTGAGTGGTCCTGCCCC-------GAGGGC--CCA--GGGCGG-AGA-------CCCC-----AACA-CGCAGGTGTCCACTCGGGTCGGCAGACCCTGCCC--------CCGACGAGGCCGGCAGCTCCCCAAGCCTTGGCTTCCCAGAGAGGCCAGGGGCGGGGAGGGGGCCCC-CGCAGGGCCGTGCGGGGCCACTTGTC-------------GGGCAG--GGCCCGGTGTCC-CCTCC--GGCAGGACCCCAGGGCCCAGGAGG--GGCTCG----GCCAAGTCGAC----GCCT-----TGGCCTGATTCC------------------ACCCCC--TCT-CCTG------------TCCCAGGCTCGTCCA---CCATCCGAGTCTTCACCATCCCCCCAAGCTTCGCCAGCATCTTCCTCACCAAGGAGGCCACACTGTCCTGCCTGGTCACGGACCTGGCCACCTATGACAGCCTGAGCATCACCTGGACCCGCCAGAGTGGCGAGGAACTGAAAACCCACATCAACATCTCCGAGAGCCACCCCAACGCCACCTTCAGTGCCACAGGAAAGGCC-ACGGTGTGCGTGGAGGACTGGGAGGGGGGCGAGAAGTTCACCTGCACGGTGTCCCACACGGACCTGCCCTCGCCAGTGAAGCACACCATCTTCAAGCCCAAGGGTAGGCC-TTCCC---------TGCCCTT--CCCGCCACCCCA-GACCCTCCC----ACACATGGCATCCAGGGCCTGG-------ACCCCATG-GCAGGCCCGGGAGC-AGAGGCACACATGCACATGGACACAGGCCCACACTCACAGA--CATGCA-ACATGCACATGGACACAGGCCCACATGCATAGACATGCACACATGGACATAGACACAGAGACA----------CATGC-ACATGGACAT----------------------------------------------------------------------------------------------------------------------------------------------------ACGCACACATG-GACATGGACACAGAGACGCATGCACATGGACA-------------------TATGCACACATGGACATGGACACAGAGACGCATGCACATGGACATATGCACTTGGACACACAGATACCTGCACATTCGTACACTAAGACACACAGACACACATGCCCTCTACTCC-------------------------CTGCC-CCTGACCTGAGCTCACC-CCATCCC--TCTCCCCACAGAAATCGCCAAGCACATGCCCTCGGTGTACGTGCAGCCGCCCAGCAGGGAGCAGCTGAGCCTGCGGGAGTCGGCCTCGGTCACCTGCCTGGTGAAGAGCTTCTCGCCCCCAGACGTGCATGTGCAGTGGCTGCAGAGAGGGCAGCCCGTGTCCTCCGACATGTATGTGACCAGCGCCCCAGTGCCCGAGCCCCAGGCCCCCAGCTTGTACTTCGTCCACAGCATCCTGACTGTGAGTGAGGAGGACTGGAGCGCCGGGGAGACCTACACCTGCGTCGTGGCCCACGAGGCCCTGCCGTACTCGGTGACCGAGAGGACCGTGGACAAGTCCACCGGTAAACCCACCCTGTACAACGTGTCCCTGGTCATGTCTGACGTGGCCAGCACCTGCCACTGACC-CCAGGCTGCCCCTCAAGGGCGG-TCC-GGAGCCTCTGGCTGACCTGTCGC----TGTGTGTGCATGTATGTAA---ACTGACTGTGTCAAT------GGGATGGGGTGTTGCATTCTATAAAAACTAGAAATAAAAAGATCCATTCAAAAGATGCTGGTCCTGAGTGAGCGATGCTCTTGCCTGCTGGGGCCACGGCTGTGCTG---------------------------------------CCCCCACCCCTGCCTCGCCCACTGGTTTCCCACTCGCCTCTCAAAGCC-CTGAGCCCC-----------------------------------------------------------------------------------------TACCGAGTGCTCA----CAGCAGACAGTGCCAAT-GCTCCCC-GCCTCTCCA-CTGCTGCTATGGGCTCACAGG-ACATGGGT----GTAC---CAC-------ACACATGCACACA--CAGAGACACA----TGCATG--------------------CATG----------CACA-----------CAGAC----ATAAAC-A----------------------GATATG----CACAC--------ACGGAC--TC-------AGAT------ACA------------TATGCTG-TGGACATTGGCACAC----------A-ACA--CATG------------------TG--CACACA-----TGAATG------------------------------------------CATG--CACA--------------------CAGACACATGCCCAGATAAGGACACA----CACA--AAGGCACACAGGCA--CATGGACACAGGCA-----------------------------------------------------------CACACAGAGACATGCACACACATGGGCATGGACACAGACACACATTT-TGTGAACAT--AGGCACAGA----------AACACAT----GTGC-----------------------------ATGTGCACATGTGTGCAAAGACATAGATACATGGGTACATATATG--CACACGTGTACATATGCACAGGTG------TGTTCACAGTGTCACATGCATGTATGCACAG--AGACAC--ATGCA----AAGATATGGGCATATGCACAAAGAAGCA--------CACAGGCACACA----TGCATGGA----------CATA----CACA----------------CATG--AATATGAA------CAAAGAGACAC--ATGCA---GTGGATGTGGGAACATGA----------AGACATGCA--AAAACATGGATAC----------AGACACACAAATACCTACACATTCATACA--------------------CACTGACACGTGCACACT------CATACACA----CATGCACAT--ACAT-----GGA---CA--CATACA--CACAGAGGCACAAATG-----CACATGGATGT------------AGAGACA----CACGTG----CAA-TGGA--CATGGGCA--CACTGGCACGTGT--ACACAT--------ACACACATGCAA-AGGCATAGACACATGCACACAGAGATACCTGCACA----------------TGCATGCATGCACACAGACACACAGTTA-ATGCACATTCGTATACACATGCACACACAGTCACATACTCACATGAGCACTCACACACACAGATGAGTCATGGGTGCACAGGTGT----ACAC-TG-ACACAAGA--ACACATTTGC--ACAGAC----ACATGCA----CATGCAG----ACACACATGCACATGCGCACGG----------------------------------------------ACACATACACACACGGATGTCCAGCCTGTGCACCCTGGTCACTCGGTGCCTTTGC--ACACGCCTGCCT--CTGCACCGCGCTTGCTGCAGGGCCTCCTGCCCAG---CCTGCTTGTCC-TCTGTCTCC-CCTTGGAGGTGCACCCAGGGGCCAGCCCCGCCCGGACTCTGACC-GGGC-ACCATCCCAGGCCCTGGGC-AGGGGCTCAG-GGGGCCA-CCTGG-----TGGGTGGGCTGCAGCTCTTTGGG-GCCACCCC---------------GGCCCTGTCCAG----GCTGTTGATGAA-GCAGCAGGACC--TGCACCC----GCCTGTGAACAGAAGTAG-TCGGT---GTG-TC-CGGGAGGCAGGGAGGCTGAT--------CGGCGGGCTCTGCCCC-GCAGACACC------TGGC----CCTG------GACACACCTG---GTGGGGAAAGAGACCCT--CTGCAGCAGGGAG---------------------------------------------------------------------------------------------------TGG-GGGGCACAGGGGCCTGGGGTGG--CTCCGTTCCCAGCA-----GATGGCA---CTGCCCCC----TGG---GCCATC----CCCTAGACACCC-ATGTTCCTGGCCCTAT-----------GAGGTCTTGGGCTCCAGACGCTGCCTCAAAGGCCCATCTGTG-TTGGGGCTCC-AGACCCCACTGTATGTGTCCGTCTGTCCAGCCCAGCCTCACTCTGCCCGGAGCCTCACCTGTCTGTCAGACCTCTTGGTCCCAGAGATACGATTCCTAGTGGGGCAGACGAGCCAGCC--------C-----------CAAGGC-TCCCACACTCGCCCTCCACTCCGAG---GAGAG----AGTGAGACTCCCACTGAGGCAGCAAGGAC--GGTCCCTCAGGCCCAGACCTGTGCCCGCCCCGACTGC-----CACCTCC--AACCGCAGGGGACAGGAGGCCCCACTCCCAGTTTCGTCACC-CAAGTGTCCCTGACCGTA------CCCCCTCTAGGAGAACCCAAGACCCTGAATGCACTCCACT-GGGTCCCC-----CCATCCCAGCCCT---GCTG-CGC--CCACC-CCTGTGTC-----TGTGAGCTG--CTGT----CACCACC-CTGCACCC-AGGTCCCTCAGGACAGGGG-------CCTCTGCCTGGCCT---CCCAGC------------GGCTGTGG--GAGCCCAGCTTGCGCCAGGCTCGGACCTCCCCGCTA---------GAGGCACAGCCTGAGCCCTTCAGGGC-CCCTGC-CTG--CTGCTCTCCGCTTCTGCTGCTGCCCC----------CCGCCCCCCCCCCTGCCCTCCTG-GGGGCAGCACTGC-CAGG--GCCCTGGGCGGCGGGAGGATGGGTGGCCTGGG--AGGGGGTTTTGGGG-----TGCAG-CACTGAGCCCCGTGTTGTGTCC-CTGCAGGGGGTGAGGTGAGCGCCGATGAGGAGGGCTTCGAGAACCTCAACACCATGGCCTCCACCTTCATCGTCCTGTTCCTGCTCAGCCTCTTCTACAGCACGACAGTCACCCTGTTCA
Myotis_nattereri_oz125675.2 AGAGCGTGTCTGCCCCCAACG---TCTTCCCCCTCGTCTCCTGTGAGAACTCCCTGTCCGATGAGCGCCTGGTGGCCATGGGCTGCCTGGCCAAGGACTTCCTGCCCAGCCCCGTCACCTTCTCCTGGAAATTTAAGAACGCCAGCGCCATCAGCAACCAGGACATCCAGAGCTTCCCACCGACCCTGTGGGGGGGCAAGTACACGGCCAGCTCGCAGCTGCTCCTGCCCAGCGCCGACATCCTCCAGGGCACGGACGAGTTCGTGACATGCAAGGTCACACACTCCAACAACGAAAAAGTAGTGCAAGTGCCCCTCCAAGGTGAG-CGGGGCCTCC----CCCCTG--------GCGGAC---------GGGCGGGC--GAGGG-GGG----CGGGC--GGCCAGGCTGA-----TGC---TGTCCCCTCC----CTGCAGC--TGGCGGCGAGCCGC-----TGCCCCCCCACGTGAACGTCTTCATCCCTCCCCGCGACTCCTTCACC------GGCCCCGGCCCCCGCACGTCCACGCTCATCTGCCAGGCCACGGGCTTCAGCCCCAAGAAGATCGCGGTGTCCTGGCTGAAGGAGGGGAAGCAGCTGAACTCCGGCTTCGTCACGGGCAGCCCAGAGGTCGAGCGCAAAG---CCAGCCCTGTGACCTACAGGGTCACCAGCACGTTGACCATCACCGAGAGCGACTGGCTCAGCCAGAGCGTGTTCACCTGCCAAGTGGCGCACCAGGAGCTGATCTACCAGAAGAACGTGTCGTCCATGTGCGGCCCCAGTGAGTGGTCCTGCCCC-------GAAGGC--CCA--GGGCGG-AGA-------CCCC-----AACA-CGCAGGTGTCCACTCGGGTCGGCAGACCCTGCCC--------CCGACGAGGCCGGCAGCTCCCCGAGCCTTGGCTTCCCAGAGAGGCCAGGGGCGGGGAGGGGGCCC--CGCAGGACCGCTAGGGGCCACTTGTC-------------GGGCAG--GGCCCGGTGTCC-CCTCC--GGCAGGACCCCAGGGCCCAGGAGA--GGCTCG----GCCAAGTCGAC----CCCT-----TGTCCTGATTCC------------------ACCCCC--TCT-CCTG------------TCCCAGGTTCATCCA---CCATCCGAGTCTTCACCATCCCCCCGACCTTCGCCAGCATGTTCCTCACCAAGGAGGCCACTCTGTCCTGCCTGGTCACGGACCTGGCCACCTATGACAGCCTGAGCATCACCTGGACCCGCCAGAAGGATGAGGAGGTGAAAACCCATGTCAACATCTCTGAGAGCCACCCCAACGCCACCTTCAGTGCCATAGGCAAGGCC-ACGGTGTGCGTGGAGGACTGGGAGTCGGGCGAGAAGTTCACCTGCACGGTGACCCACACGGACCTGCCCTCGCCGCTGAAGCACACCATCTTCAAGACCAAGGGTAGGCC-TGCCC---------TGCCCTT--CCCGCCACC-CA-GACCCTCCC----ACACACGGCATCCAGGGCCTGG-------ACCCCATG-GCAGGCCTGGGAGC-AGAGGCACACATGCACATGGACACAGGCCCACATGCACAGA--CATGCA-ACATGCACATGGACACAGGCCCACACGCATAGACATGCAC---------------------------------------------------------------------------------------------------------------------------------------------------------------------------------------------------------------------------------------------------------------------------ACATGGACATGGACAGAGAGACGCGTGCACATGGACATATGCACACGGACACACAGATACCTGCACATTCGTACACTAAGACACACAGACACACATGCCCTCTACT-------TT------------------CTGCC-CCTTACCTGAGCTCACC-CTGCCCC--TCTTCCCACAGATATCGTCAAGCACATGCCCGCGGTGTACGTGCAGCCGCCCAGCCGGGAGCAGCTGAGCCTGCGGGAGTCGGCCTCGGTCACCTGCCTGGTGAAGGGCTTCTCGCCCCCAGACGTGTTTGTGCAGTGGCTGCAGAGAGGGCAGCCCGTGTCCTCCGACATGTATGTGACCAGCGCCCCAGTGCCCGAGCCCCAGGCCCCCGGCTTGTACTTCGTCCACAGCATCCTGACTGTGAGTGAGGAGGACTGGAGCGCCGGGGAGACCTACACCTGCGTCGTGGCCCACGAGGCCCTGCCATACTCGGTGACCGAGAGGACCGTGGACAAGTCCACCGGTAAACCCACCCTGTACAACGTGTCCCTGGTCATGTCTGACGTGGCCAGCACCTGCCACTGACC-CCAGGCTGCCCCGCAAGGGCGG-TCC-GGAGCCTCTGGCTGACCTGTCGC----TGTGTGTGCATGTATGCAA---ACTGACTGTGTCAAC-------GGGTGGGGTGTTGCATTCTATAAAAACTAGAAATAAAAAGATCCGTTCAAAAGATGCTGATCCTGAGTGAGCAATGCTCTTGCCTGCTGGGGCCACGGCTGTGCTG---------------------------------------CCCCCACCCCTGCCTCACCCACTGGTATCCCACTCGCCGCTCAAAGCC-CTGAGCCCC-----------------------------------------------------------------------------------------TACAGAGTGCTCA----CAGCAGACAGTGCCAAT-GCTCCCC-GCCTCTCCG-CTGCTGCTATGGGCTCACAGG-ACATGGGT----GTACA-ACACACATGC-ACACATGCACACA--CAGAGACACA----TGCATG--------------------CATG----------CACA-----------CAGAC----ATA---------------------------GATATG----CACAC--------ACGGAC--TC-------AGGT------ACA------------TATGCTG-TGGACATTGGCACAC----------A-ACA--CATG------------------TG--CACACATGC-ATG----------------------------------------------CATG--CACA--------------------CAGACACATGCCCAGATATGGACACA----CACA--AAGGCACACAGGCA--CCTGGACACAGGCA-----------------------------------------------------------CACACAGAGACATGCACACACATGGGCATGGACACAGACACACATAT-TGTGAACAT--AGGCAAACA----------AACACAT----GTGC-----------------------------ATGTGCACAGGTGTGCAAAGACATAGGCACATGGGTACATATATG--CACACGTGTACATATGTGCGGGTG------TGTTCACAGTGTCACATACATGTATGCACAG--AGACAC--ATGCA----AAGATATGAGCATATGCACAAAGAAGCA--------CACAGGCACACA----TGCATGGA----------TATA----CACA----------------CATG--AATATGAA------CAAAGAGACAC--ATGCA---GTGGATGTGGGAACATGG----------AGACATGCA--AAGACATGGATAC----------AGACACACAAATACCTACACATTCATGCA--------------------CACAGACACGTGCACACT------CATACACA----CATGCACAT--ACAT-----GGA---CA--CATACA--CACAGAAGCACAAATG-----CACATGGATGT------------AGAGACA----CATGTG----CAA-TGGA--CATGGGCA--CACTGGCACATGT--ACACAT--------ACACACATGAAG-AGGCATAGACACATGCACACAGAGATACTTGCACA--------------------TGCATGCACACAG--ACACAGTTA-ATGCACATTCATATACACATGCACACACAGTCACATTCTCACATGGGCACTCACACACACGGATGAGTCACGGGTGCACAGGTGT----ACAC-TG-ACACAAGA--ACACATTTGC--ACAGGC----ACATGCA----CATGCAG----ACACACATGCATATGTGCACGG----------------------------------------------ACACATACACACACGGATGTCCAGCCTGTGCACCCTGGTCACTCGGTGCCTTTGC--ACACGCCTGCCT--CTGCACCGCGCCTGCTGCAGGGCTTCCTGCCCAG---ACTGCTTGTCC-TCTGTCTCC-CCTTGGAGGTGCACCCAGGGGCCAGCCCAGCCCGGACTCTGACCAGGGC-ACCATCCCAGGCCCTGGGC-AGGGGCTCAG-GGGGCCA-CCTGG-----CGGGCGGGCTGCAGCTCCTCGGG-GCCACCCC---------------GGCCCTGTCCAG----GCTGTTGATGAA-GCAGCAGGACC--TGCGCCC----ACCTGTGAACAGAAGTAG-TCGGT---GTG-TC-CGGGAGGCAGGGAGGCTGAT--------CGGCGGGCTCTGCCCC-ACAGACACC------TGGC----CCTG------GACACACCTG---GTGGGGAAAGAGACCAC--CTGCAGCAGGGAG---------------------------------------------------------------------------------------------------TGG-GGGGCACAGGGGCCCAGGG------------------------GAAGGCA---CTGCCCCC----TGG---GTCACC----CCCTAGACACCC-ATGTTCCTCGCCCTTT-----------GGGGTCTTGGGCTCCAGATGCTGCCTCAAAGGCCCATCTGTG-TTGAGGCTCC-AGACCCCATTGTATGTGTCTGTCTGTCCAGCAAAGCCTCACTCTGCCCGGAGCCTAGGGTGTCTGTCAGACCCCTTGGTCCCAGAGATATGATTCCTAGTGGGGCAGACAAGCCAGCCAGGGCCCCC-----------CACGGC-TCCCACACTCGCCCTCCACTCCAAGAAGGAGAG----AATGAGACTCCCACTGAGGCAGCAAGTAT--GGTCCCTCAGGCCCAGACCTGTGCCTGCCCCGACTGC-----CACCTTC--AACCACAGGGGATAGGAGGCCCCACTCCCAGCTTCATCACCCCAAGTGTCCCTGGTCGTA------CCCCCTCTGGGGGAACCCAAGACCCTGAATGCACTCCACT-GGGTCCCC-----CCATCCCAGCCCT---ACTG-TGC--CCACC-CCTGTGTC-----TGTGAGCTG--CTGT----CACCAAC-CTGCACCC-AGGTCCCTCAGGACAGGGG-------CCTCTGCCC-GCCT---CCCAGC------------GGCTGTGG--GA-CCCAGCTTGCGCCAGGCTCGGACCTCCCCGCTA---------GAGGCACAGCCTGAGCGCTTCAGGGC-CCCTGC-CTG--CTGCCCTCTGCTTCTGCTGCCGCCCCCAG------CCTCCCCCCTGCCCTGCCCTCCTG-GGGGCAGCACCGC-CAGG--ACCCTGGGCAGCGGGAGGATGGGTGGCCTGGG--AGGGGGTTTTGGGG-----TGCAG-CACTGAGCCCCGTGTTGTGTCC-CTGCAGGGGGGGAGGTGAGCGCCGATGAGGAGGGCTTCGAGAACCTCAACACCATGGCCTCCACCTTCATCGTCCTGTTCCTGCTCAGCCTCTTCTACAGCACGACAGTCACCCTGTTCA
Myotis_pilosis_JASKON010000004.1_Contig4 AGAGCACGTCTCCCCCCAACG---TCTTCCCCCTCGTCTCCTGTGGGAACTCCCTGTCCGATGAGCGCCTGGTGGCCATGGGCTGCCTGGCCAAGGACTTCCTGCCCAGCCCCGTCACCTTCTCCTGGAAATTTAAGAACACCAGTGACATCATCAACCAAGACATCCAGAGCTTCCCACCGACCCTGTGGGGGGGCAAGTACACGGCCAGCTCGCAGCTGCTCCTGCCCAGCGCCGACATCCTCCAGGGCACGGACGAGTTCGTGACGTGCACGGTCACACACTCCAACAACAACAAAGCGGTGCAAGTGCCCCTCCCAGGTGAG-CGGGGCC-------CCCCCG--------GCGGGC---------GGGCGGGC--GAGGG-GG-----CGGGC--GGCCAGGCTGA-----CGC---TGTCCCCTCC----CTGCAGC--TGGCGGCGAGCCGC-----TGCCCCCCCACGTGAACGTCTTCATCCCGCCCCGCGACTCCTTCACC------GGCCCCGGCCCCCGCACGTCCACGCTCATCTGCCAGGCCACGGGCTTCAGCCCCAAGAAGATCGCGGTGTCCTGGCTGAAGGAGGGGAAGGAGCTGACCTCCGGCTTCGTCACGGACAGCCCAGAGGTCGAGCGCAAAG---CCCATCCCGTGACCTACAGGGTCACCAGCACGTTGACCATCACCGAGAGCGACTGGCTCAGCCAGAGCGTGTTCACCTGCCAAGTGGAGCACCAGGAGCTGATCTACCAGAAGAATGTGTCGTCCATGTGCGGCCCCAGTGAGTGGTCCTGCCCC-------GAGGGC--CCA--GGGCGG-AGA-------CCCC-----AACA-CGCAGGTGTCCACTCGGGTGGGCAGACCCTGCCC--------CCGGCGAGGCCGGCAACTCCCCGAGCCTTGGCTTCCCAGAGAGGCCAGGGGCAGGGAGGGGGCCC--CGCAGCGCCGCTAGGGGCCATTTGTC-------------GGGCAG--GACCCGGTGTCC-CCTCC--GGCAGGACCCCAGGGCCCAGGAGG--GGCTCA----GCCAAGTCGAC----GCCT-----TGGCCTGATTCC------------------ACCCCC--TCT-CCTG------------TCCCAGGTTCGTCCA---CCATCCGAGTCTTCACCATCCCCCCAACCTTCGCCAGCATCTTCCTCACCAAGGAGGCCACGCTGTCCTGCCTGGTCACGGACCTGGCCACCTATGACAGCCTGAGCATCACCTGGACCCGCCGGAATGGCGAGGAGTTGAAAACCCACGTCAACATCTCTGAGAGCCACCCCAACGCCACCTTCAGTGCCACAGGAAAGGCC-ACGGTGTGCGTGGAGGACTGGGAGGGGGGCGAGAAGTTCACCTGCACGGTGTCCCACACGGACCTGCCCTCGCCAGTGAAGCACACCATCTTCAAGACCAAGGGTAGGCC-TTCCC---------TGCCCTT--CCCGCCACC-CA-GACCCTCCC----ACACACGGCATCCAGAGCCTGG-------ACCCCATG-GCAGGCCCGGGAGC-AGAGGCACACATGCACATGGACACAGGCCCACACGCACAGA--CATGCA-ACATGCACATGGACACAGGCCCACATGCATAGACATGCAC---------------------------------------------------------------------------------------------------------------------------------------------------------------------------------------------------------------------------------------------------------------------------ACATGGACATGGACAGAGAGACACATGCACATGGACATATGCACACGGACACACAGATACCTGCACATAGGTACACTAAGACACACAGACACACATGCCCTCTACT-------TT------------------CTGCC-CCTGACCTGAGCTCACC-CTGCCCC--TCTTCCCACAGAAGACGCCAAGCACATGCCCTCAGTGTACGTGCAGCCGCCCAGCCGGGAGCAGCTGAGCCTGCGGGAGTCGGCCTCGGTCACCTGCCTGGTGAAGAGCTTCTCACCCCCAGACGTGCATGTGCAGTGGCTGCAGAGAGGGCAGCCCGTGTCCTCCGACATGTATGTGACCAGCGCCCCAGTGCCCGAGCCCCAGGCCCCCGGCTTGTACTTCGTCCACAGCATCCTGACCGTGAGTGAGGAGGACTGGAGTGCCGGGGAGACCTACACCTGCGTCGTGGCCCACGAGGCCCTGCCGTACTCGGTGACCGAGAGGACCGTGGACAAGTCCACCGGTAAACCCACCCTGTACAACGTGTCCCTGGTCATGTCTGACGTGGCCAGCACCTGCCACTGACC-CCAGGCTGCCCCTCAAGGGTGG-TCC-GGAGCCTCTGGCTGACCTGTCGC----TGTGTGTGCATGTATGCAA---ACTGACTGTGTCAAT-------GGGTGGGGTGTTGCATTCTATAAAAACTAGAAATAAAAAGATCCATTCAAAAGATGCTGATCCTGAGTGAGCAATGCTTTTGCCTGCTGGGGCCACGGCTGTGCTG---------------------------------------CCCCCACCCCTGCCTCACCCCCTGGTATCCCACTAGCCGCTCAAAGCC-CTGAGCCCC-----------------------------------------------------------------------------------------CACAGAGTGCTCA----CAGCAGACAGTGCCAAT-GCTCCCC-GCCTCTCCA-CTGCTGCTATGGGCTCACAGG-ACATGGGT----GTACA-ACACACATGC-ACACATGCACACA--CAGAGACACA----TGCATG--------------------CATG----------CACA-----------CAGAC----ATA---------------------------TATATG----CACAC--------ACGGAC--TC-------AGAT------ACA------------TATGCTG-TGGACATTGGCACAC----------A-ACA--CATG------------------TG--CACACACGC-ATT----------------------------------------------CATG--CCCA--------------------CAGACACATGCCCAGATATGGACACA----CACA--AAGGCACACAGGCA---------------------------------------------------------------------------CACACAGTGACATGCACACACATGGGCATGGACACAGACACACATAT-TGTGAACAT--AGGGAAGCA----------AACACAT----GTGCA-----------------------------TGTGCACATGTGTGCAAAGACATAGGAACATGGGTACATATATG--CACACATGTGCATATGCACAGTG-------TGCTCACAGTGTCACATACATGTATGCACAG--AGACAC--ATGCA----AAGATATGGGCATATACACAAAGAAGCA--------CACAGGCACACA----TGCATGGA----------TATA----CACA----------------CATG--AATATGAA------CAAAGAGACAC--ATGCA---GTGGATGTGGGAACATGG----------AGACATGCA--AAGACATGGATAC----------AGACACACAAATACCTACACATTCATGCA--------------------CACAGGCACGTGCACACT------CATACACA----CATGCACAT--ACAT-----GGA---CA--CATACA--CACAGAGGCACAAATG-----CACATGGATGT------------AGAGACA----CACGTG----CAA-TGGA--CATGGGCA--CACTGGCACATGT--ACACAT--------ACACACATGAAG-AGGCATAGACACATGCACACAGAGATACCTGCACA--------------------TGCATGCACACAGACACACAGTTA-ATGCACATTCATATACACATGCACACACAGTCGCATACTCACATGGGCACTCACACACACGGATGAGTCACGGGTGCACAGGTGT----ACAC-TG-ACACAAGA--ACACATTTGC------------ACATGCA----CATGCAG----ACACACATGCATATGCACACGG----------------------------------------------ACACATGCACACATTGATGTCCAGCCTGTGCACCCTGGTCACTCAGTGCCTTTGC--ACACGCCTGCCT--CTGCACCGTGCTTGCTGCAGGGCTTCCTGCCCA----CCTGCTTGTCC-TCTGTCTCC-CCTTGGAGGTGCACCCAGGGGCCAGCCCAGCCCGGACTCTGACCAGGGC-ACCATCCCAGGCCCTGGGC-AGGGGTTCAG-GGGGCCA-CCTGG-----CGGGCGGGCTGCAGCTCCTCGGG-GCCACCCC---------------AGCCCTGTCCAG----GCTGTTGATGAA-GCAGCAGGACC--TGCACCC----GCCTGTGAACAGAAGTAG-TCGGT---GTG-TC-CGGGAGGCAGGGAGGCTGAT--------GGGCGGGCTCTGCCCC-GCAGACACCTGGCCCTGGACACACCTGGCCCTGGACACACCTG---GTGGGGAAAGAGACCCT--CTGCAACAGGGAG---------------------------------------------------------------------------------------------------TGG-GGGGCCCAGGGGCCCAGGG------------------------GACAGCA---CTGCCCCC----TGG---ACCACC----CCCTAGACACCC-ATGTTCCTGGCCCTTT-----------GGGGACCTGGGCTCCAGATGCTGCCTCAAAGGCCCATCTGTG-CTGGGGCTCC-AGACCCCACTGTATGTGTCCGTCTGTCCAGCCCCACCTCACTCTGCCCGGAGCCTCGGGTGTCTGTCAGACCTCTTGGTCCCGGAGATATGATTCCTAGTGGGGCAGACAAGCCAGCCAGGGCCCCC-----------CACGGCTTCCCACACTCGCCCTCCACTCCAAGAAGGAAAG----AGTGAGACTCCCACTGAGGCAGCAAGGA--CAGTCCCTCGGGCCCAGACCTGTGCCTGCCCCGACTGC-----CACCTCC--AACCGCAGGGGATAGGAGGCCCTACTCCCAGCTTCATCACCCCAAGTGTCCCTGGCCGTA------CCCCCTCTAGGAGAACCCAAGACCCTGAATGCACTCCACT-GGGTCCCC-----CCATCCCAGCCTT---ACTG-CGC--CCACC-CCTGTGTC-----TGTGAGCTG--CTGT----CACCAAC-CTGCACCC-AGGTCCCTCAGGACAGGGG-------CCTCTGCCCGGCCT---CCCAGT------------GGCTGTGG--GAGCCCAGCTTGGGCCAGGCTCGGACCTCCCCGCTA---------GAGGCACAGCCTGAGCGCTTCAGGGC-CCCTGC-CTG--CTGCCCTCCGCTTCTGCTGCCGCCCCCAG------GCCCCCCCCCGCCCTGCCCTGCTGGGGGGCAGCACCGC-CAGG--GCTCTGGGCAGCGGGAGGATGGGTGGCCTGGG--AGGGGGTTTTGGGG-----TGCAG-CACTGAGCCCCGTGTTGTGTCC-CTGCAGGGGGGGAGGTGAGCGCCGATGAGGAGGGCTTCGAGAACCTCAACACCATGGCCTCCACCTTCATCGTCCTGTTCCTGCTCAGCCTCTTCTACAGCACGACAGTCACCCTGTTCA
Myotis_vivesi_JAWPEG010038709_ntJoin AGAGCGTGTCTGCCCCCAACG---TCTTCCCCCTCGTCTCCTGTGAGAACTCTCTGTACGATGAGCGCCTGGTGGCCATGGGCTGCCTGGCCAAGGACTTCCTGCCCATCCCCGTCACCTTCTCCTGGAAATTTAAGAACGCCAGCACCATCATCAACCAGGACATCCAGAACTTCCCATCGATCCTGAGGGAAGGCAAGTACGAGGCCAGCTCGCAGCTGCTCCTGCCCAGCGCCGACATCCTCCAGGGCACGGATGAGTTCGTGACGTGCAAGGTCAAACACTCCAACGGTGAAAAAGAAGTGCAAGTGCCCATCCCAGGTGAG-CGAGGCCTCC---TCCCCTG--------GCGGGC-------------AGGT--GAGGG-GGG----CGGGC--AGCCTGGCTGA-----CGC---TGACCCCTCC----CTGCAGG--TGA---CCAACCGC-----TGCCCCCCCACGTGAACGTCTTCATCCCGCCCCGCGACTCCTTCACC------GGCTCCGGCCCCCGCACGTCCACCCTCATCTGCCAGGCCACGGGCTTCAACCCCAGGAAGATCGCGGTGTCCTGGCTGAAGGAGGGGAAGCTGCTGACCTCCGGCTTCATCACAGACAAACCAGAGGTCGAGCGCAAAG---CCCGCCCCGTGACCTACAGGGTCACCAGCAGGCTGACCATCACTGAGAGCGACTGGCTCAGCCAGAGCGTGTTCACCTGCCAAGTGGAGCACCAGGAGCTGATCTACCAGAAGAACGTGTCGTCCATGTGCGGCCCCAGTGAGTGTTCCTGCCCC-------AAGGGC--CCA--GGGCAG-AGAC------CCCC-----AACA-CACAGATGTCCACTCGGGTCGGCAGACCCTGCCC--------CTGATGAGGCCAGCAGCTCCCCGAGCCTTGGCTTCCCGGAGAGGCCAGGGGCAGGGAGGGGGCCC--CACAGGGCCACTCGGGGCCGCTTGTC-------------GGGCGA--GGCCCAGTGTCC-CCTCC--GGCAGGACCCCAGGGCCCAGGAGA--GGCTCG----ACTAAGTTGAC----CCTT-----TGTCTTGATTCC------------------ACCCCC--TCT-CCTG------------TCCCAGGTTCATCCA---CCATCCGAGTCTTCACCATCCCCCCGACCTTCGCCAGCATCTTCCTCACCAAAGAGGCCACTCTGTCCTGCCTGGTCACAGACCTGGCCACCTATGACAGCCTGAGCATCTCCTGGACCCGCCAGAATGGCGATGAAGTGAAAACCCACGTCAACATCTCTGAGAGCCACCCCAACGCCACCTTCAGTGCCATAGGAAAGGCC-ACAGTGTGTGTGGAGGACTGGGAGTCGGGCGAGAAGTTCACCTGCACAGTGACCCACACGGACCTGCCCTCGCCTCTGAAGCACACCGTCTTCAGGCCCAAGGGTAGGCC-TGCCC--TGC--CCTGCCCTT--CCCACCACCTCA-GACCCTCCC----ACACATGGAATCCAGGGCCTGG-------ACCCCATG-GCAGGCCCGGGAGC-AGAGGCACACATGCATATGGACACAGGCACAAATGCACATG-----------------------------------------------------------------------------------------------------------------------------------------------------------------------------------------------------------------------------------------------------------------------------------------------------------------------------------------------------G--ACATAGGCACATGCACATGGACACACAGACACCTGCACATTCATACACTAAGACACACAGACACACATGCCCTCTGCTCCCCCTGTTGTCAGG-GAAGAACCCCGCTGCC-CCTGACCTGAGCTCACC-CCATCCC--TCTCCCCACAGAAATCGCCAAGCACATGCCCGCGGTGTACGTGCAGCCACCCAGCCGGGAGCAGCTGAGCCTGCGGGAGTCGGCCTCGGTCACCTGCCTGGTGAAGAGCTTCTCGCCCCCAGACGTGTATGTGCAGTGGCTGCAGAGAGGGCAGCCCGTGTCCTCCGACATGTATGTGACCAGCGCCCCAGTGCCCGAGCCCCAGGCCCCTGGCTTGTACTTCGCCCACAGCATCCTGACCGTGAGTGAGGAGGACTGGAGCGCCGGGGAGACCTACACCTGCGTCGTGGCCCACGAGGCCCTGCCGTACTCGGTGACCGAGAGGAGCGTGGACAAGTCCACCGGTAAACCCACCCTGTACAACGTGTCCCTGGTCATGTCTGACATGGCCAGCACCTGCCACTGAACCCCAGGCTGCCCCTCAAGGGTGG-TCCTGGAGCCTCTGGCTGACCTAT-GC----TGTGTG--------TGCAA---ACTGATTGTGTCAAT------GGGGTGGGGTGTTGCATTCTATAAAAACTAGAAATAAAAAGATCCATTCAAAAGATGCTGGTCC-GATTGAGCAATGCTCTTGCCTGCTGGGGCCACGGCTATGCTG-------CCCCCACCGC-ACAGACCACTTGCCACCACTGCCCCCACCCCTGCCTCACCCACTGGCCTCCCACCTGCCTCTCAAAGCC-CAGAGCCCC-TACATCAAGCATGTCAAACTCAAAGGCTAACACGGGCCAAATAAACAAGGCATGTAGCCCGTGGGCCATGAGGTTGACATGCTTGCCCTTCAGAGTGCTCCCGCCCAGCAGACAGCACCAAT-GCTCACT-GCTTCTCCA-CTGCTGCTATGGACTCAGGGGGGCCTGGGC----GTACA-ACATGCA-----CACATGCATA----CAGAGACACA----TGCATGTGTGCGCACAGA--------CATG----------CACA---------CATGGACGTAGATACAC-AGGCAGT---------------AGACATGGG--CACAC--ATACACATAGAC--ACTTGCCC-AGATATGGACACACACAAAGGCA------CACATGGACATGGTCACAG--AGA--CATACACA--CACGGGCATG--------GACATAGATA-ACATGCTATGGACATTGGCACACAGACACATGTACA--------------------CATG--CAGAGACACATGCATGCATGCATGCAGGCATATGCCCAGATATGGACATA----CACA--AAGACACACATGCA--CTTGGACACAGGCACACACAGA--CATGCACATGCATCGACCTGGACACAAAGATACATGCTGTGGACATGGGCACACAGACATATGCCCAAATATGGACACACACAAAGACATGCATGCCCACAGACAC--AGGCACACACATGGACATAAACACAG--ACATGCTGTGGACATAGGCACACAAATACATGCCCATGTACACATGTATGCAAAGACACAGACATGCA-ATACACACTCG--------TGCACATGTGCACAGGTG------TTTACACAGAGACTCG--CATGTGTGCACTG--AAACAC--ATGCA----AAGATATGGACACATCCACACAGAGGCACACATG--CACATGGACACA----GGCACACATGCACA--GATATA----CACA----------------CATG--AATATAGA------CACAGAAACAC--ATACC---ATGGATATGGACACACAG----------AGACATGCA--AAGACATGTACACA--TGCACACAGATACACAAATACCTACATATTCATATACAC------------AAACCCACAGACGCATGCACACT------CACACACA--------CACAT--ACAT-----GGA---CA--CATACA--CACAGAGGCACAAATG-----CACATGGATAT------------AGAGACA----CACGTG----CAG-TGGA--CATGAACA--TACATGCACATAT--ACACAT--------ACACATATGCAG-AGGCATAGACACATGCACACAGAGATATCTGCACA--------------------CACATGCACG------CACAGTTA-ACGCACGCTC--------ATCCACACAGAGACA------CACATGAGCACTCGCACACAGAGACGAGTCATAAATGCACAGATGC----ACAC-TG-ACACGTGG--ACACATTTGC--ACAGAC----ACATGCA----CGTGCAGA--CACACACATGCATGTGCATGCAGAGAT------------------------------------------ACATACACACATACGGATGTCCACCCTGTGCACCCTGGTCACTCGGTTCCTTTGC--ACACACCTGCCT--CTGCACCCTGCTTGCTACAGGGCTTCCTGCCCAG---TCTGCTTGTCC-TCTGTCTCT-GCTTGGAGGTGCATCCACGGGCCAGCCCAGCCAGGACTCTGACCAGGGC-ACCATCCCAGG--------------CTCAG-AGGGCCA-CCTGG-----TGGGCGG-CTGCAGCTCCTTGGG-GCCACCCA---------------AGCCCTGTCCAG----GCTGTTGA--AA--CAGCAGGACC--TGCACCC----GCCTGTGAACAGAAGTAG-TCAGC---GTG-TC-CTGGAGGCAGGGTGGCTGAT-------CTGGTGGGCTCTGTCCC-GCAAACACC------TGGC----CCTG------GAAA----TG---GTGGGGAAAGAGACAGT--CTGCAGCAGGGAG---------------------------------------------------------------------------------------------------TGA-GGGGCACAGGGGCCTGGGTGGGG-CTCCATTCCCAGCA-----GACGGCA---CTGCTCCC-CTTCGG---GCCACC----CCCTAGACACCCCACGTTCTTGGTCCTTT-----------GGGGACCTGGGCTCCAGACACTGCCTCAAAGGCCCA-------------------GACCCCACTGAATGTGTCCGTCTGTCCATCCCAGCCTCACTCTGTCTGGAGCCTCAGGTGTCTGTCAGACCCCTTGATCCCAGAGATATGATTCCTAGTGGGGCAGACAAGCCAGCCAGGGCCCCC-----------CATGGCTTCCCACACTCGCCCTCCACTCTGAGAAGGAGAG----AGTGAGAGTCCCACTGAGGAAGCAAGGA--GGGTCCCTCAGGCCCAGACCTGTGCCTGCCCCCACTGC-----CACCCCC--AACCACAGGGGACAGGAGGTCCCACTCTCAGCTTCGTCACCCCAAATGGCCCTGGCTGTA------CCACCTCTAGGAGAGCCCAGGACCCTGAAAGCACTTCACTGGGGTC-------------CCAGCCCT---GCTG-CAC--CC-------------------CGAG-TG------------------CTTC-----AGGGC------------------------------------------------------------------------------------------------------------------------------------------CCCTGC-CTG--CTGCCCTCCGCTTCTGCCACCGCCC--------------CACCCTGCCCTGTCCTCCTG--GGGCAGCACCGC-CAGG--ACCCCCAGAAATGGGA-GATGGGTGGCCTGGG--AGGGGATTTTGGGG-----TGCAG-CACTGAGCCCCGTGCTGTGTCC-CTACAGGGGGTGAGGTGAGCGCCAATGAGGAGGGCTTCGAGAACCTCAACACCATGGCCTCCACCTTCATCATCCTGTTCCTGCTCAGCCTCTTCTACAGCACAACAGTCACCCTGTTCA
Myotis_vivesi_JAWPEG010064502_ntJoin GGAGCACGTCTCCCCCCAATG---TCTTCCCCCTCGTCTCCTGCGGGAACTCCCTGTCCGATGAACGCCTGGTGGCCATGGGCTGCCTGGCCAAGGACTTCCTGCCCAGCCCCGTCACCTTCTCCTGGAAATTTAAGAACGCCACCGCCATCAGTAACCAGGACATCCAGAGCTTCCCACCGACCCTGTGGGGAGGCAAGTACACGGCCAGCTCGCAGCTGCTCCTGCCCAGCGCCGACGTCCTCCAGGGCACGGACGAGTTCGTGATGTGCAAGGTCAAACACTCCAGCAACGAAAAAGAAGTGCAAGTGCCCCTCCAAAGTGAG-CGGGGCCTCC----CCCCTG--------GCGGGC---------GGGCGGGC--GAGGG-GGG----CGGGC--GGCCTGGCTGA-----CGC---TGTCCCCTCC----CTGCAGC--TGGCGGCGAGCCGC-----TGCCCCCCCACGTGAACGTCTTCATCCCACCCCGTGACTCCTTCACT------GGCTCGGGTCCCCGCACGTCCACGCTCATCTGCCAGGCCACGGGCTTCAGCCCCAAGAAGATCGCGGTGTCCTGGCTGAAGGAGGGGAAGCAGCTGAACTCCGGCTTCGTCACGGACAGCCCAGAGGTTGAGCGCAAAG---CCCGCCCCGTGACCTACAGGGTCACCAGCACGCTGACCATCACCGAGAGCGACTGGCTCAGCCAGATCGTGTTCACCTGCCAAGTGGAGCACCAGGGGCTGATCTACCAGAAGAACGTGTCGTCTATGTGCGGCCCCAGTGAGTGGTCCTGCCCC-------GAGGGT--CCA--GGGCAG-AGAC------CCCC-----AACA-CACAGGTGTCCACTCAGGTCGTCAGACCCTGCCC--------CTGATGAGGCCAGCAGCTCCCCGAGCCTTGGC-TCCCGGAGAGGCCAGGGGCGGGGAGGGGGCCC--CGCAGGGCCACTCGGGGCCGCTTGTC-------------GGGCAA--GGCCCAGTGTCC-CCTCC--GGCTGGACCCTAGTGTCCAGGAAG--GGCTCG----GCCAAGTCGAC----GCCT-----TGGCCTAATTCT------------------ACCCCC--TCT-CCTG------------TCCCAGGTTCGTCCA---CCATCCGAGTCTTCACAATCCCCCCAACCTTCGCCAGCATCTTCCTCACCAAGGAGGCCACGCTGTCCTGCCTGGTCACAGACCTGGCCACCTATGACAGCCTGAGCATCTCCTGGACCCGCCAGAATGGCGAGGAGGTGAAAACCCATGTCAACATCTCCGAGAGCCACCCCAACGCCACCTTCAGTGCCACAGGAAAGGCC-ACAGTGTGCGTGGAGGACTGGGAGTCGGGCGAGAAGTTCACCTGCACAGTGTCCCACACGGACCTGCCCTCGCCAGTGAAGCACACCATCTTCAGGCCCAAGGGTAGGCC-TTCCC---------TGCCCTT--CCTGCCACCCCA-GACCCTCCC----ACACACAGCATCCAGAGCCTGG-------ACCCCATG-GCAGGCCCGGGAGC-AGAGGCACACCTGCACATGGACACAGGCCCACACGCACAGA--CATGCA-ACATGCACATGGACACAGGCCCACACGCACAGACATGCA-ACATGCACATGGACACAGGCCCACGTGCATAGGCATTCAC-----------------------------------------------------------------------------------------------------------------------------------------------------------------------------------------------------------------------------------ACATGGACATGGACACAGAGACGCATGCACATGGACATATGCACACAGACGCACAGATACCTGCACATTCGTACACTAAGACACATAGACACACATGCCCTCTACTCC-------------------------CTGCC-CCTGACCTGAGCTCACC-CCATCCC--TCTTCCCACAGAAATCGCCAAGCACATGCCCTCGGTGTACGTGCAGCCGCCCAGCCGGGAGCAGCTGAGCCTGCGGGAGTCGGCCTCAGTCACCTGCCTGGTGAAGAGCTTCTCGCCCCCAGACGTGCATGTGCAGTGGCTGCAGAGAGGGCAGCCCGTGTCCTCCGACATGTATGTGACCAGCGCCCCAGTGCCAGAGCCCCAGGCCCCCGGCTTGTACTTCGTCCACAGCATCCTGACCGTGAGTGAGGAGGACTGGAGCGCCGGGGAGACCTACACCTGCGTCGTGGCCCACGAGGCCCTGCCGTACTCAGTGACCGAGAGGACCGTGGACAAGTCCACCGGTAAACCCACCCTGTACAACGTGTCCCTGGTCATGTCTGACGTGGCCAGCACCTGCCACTGACC-CCAGGCTGCCCCTCAAGGGCGG-TCC-GGAGCCTCTGGCTGACCTGTCAC----TGTGTGTGCATGTATGCAA---ACTGACTGTGTCAAT------GGGGTGGGGTGTTGCATTCTATAAAAACTAGAAATAAAAAGATCCGTTCAAAAGATGCTGGTCC-GAGTGAGCAATGCTCTTGCCTGCTGGGGCCATGGCTGTGCTG---------------------------------------CCCCCACCCCTGCCTCACCCACTGCCTTCCCACTCACCTCTCAAAGCC-CTGAGCCCC-----------------------------------------------------------------------------------------TACAGAGTGCTCA----CAGCAGACAGTGCCAAC-GCTCCCC-GCCTCTCCA-CTGCTGCTATGGGCTCACAGG-ACATGGGC----GTACA-ACATGCATGC-ACACATGCACACA--CAGAGACACA----TGCATG--------------------CATG----------CACA-----------CAGAC----ATAAAC-A----------------------GATATG----CACAC--------ATGGAC--TC-------AGAT------ACA------------TATGCTG-TGGACATTGGCACAC----------A-ACC--CATGTGCACA------------CG--CACACATGC-ATG----------------------------------------------CATG--CACA--------------------CAGACACATGCCCAGATAAGGACACA----CACA--AAGACACATAGGCA--CATGGACACAGGCA-----------------------------------------------------------CACACAGAGACATGCACATACATGGGCATGGACACAGACACACATAT-TGTGAGCAT--AGGCACAGA----------AACAC------ATGCG---------------------------CATGTGCACATGTGTGCGAAGACATAAGCACATGGGTACATATATG--CACACATGTACATATGCATGGGTG------TGTTCACAGTGTCACATACATGTATGCACAG--AGACAC--ATGCA----AAGATATGGGCATATGCACAAAGAAGCA--------CACAGGCACACA----TGCATGGA----------CATA----CACA----------------CATG--AATATGAA------CAAAGAGACAC--ATGCA---GTGGATGTGGGAACATGA----------AGACATGCA--AAGACATGGATAC----------AGACACACAAACACCTACACATTCATACA--------------------CACTGACACGTGCACACT------CATACATA----------------CAT-----GAA---CA--CATACA--CACAGCGGCACAAATG-----CACATGGATGT------------AGAGACA----CACGTG----CAA-TGGA--CATGGGCA--CACTGACACAT---------A---------CACACATGCAA-AGGCATAGACACACGCGCACAGAGATACCTGCACA--------------------CACATGCACACAGACGCACAGCTA-ATGCACATTCGTATACACATGCGCACACACACAC----TCACATGGGCACTCGCACACACAGGTGAGTCATGGGTGCACAGGTGT----ACAC-TG-ACACATGG--ACACATTTTC--ACAGAC----ACATGCA----CGTGCAGG--CACACGCATGCATATGCGCACAG----------------------------------------------ACACGTACACACACGGATGTCCAGCCTGTGCGCCCTGGTCCCTCGGTGCCTTTGC--ACACGCCTGCCT--CTGCACTGTGCTTGCTGCAGGGCTTCCTGCCCAG---CCTGCTTGTCC-TCTGTCTCC-CCTTGGAGGTGCACCCAGGGGCCAGCCCAGCCCGGACTCTGACCAGGGC-ACCATCCCAGGCCCTGGGC--AGGGCTCAG-GGGGCCA-CCTGG-----CAGGCGGGCTGCAGCTCCTCGGG-ACCACCCC---------------AGCCCTGTCCAG----GCTGTTGATGAA-GCAGCAGGACC--TGCACCC----GCCTGTGAACAGAAGTAG-TTGGT---GTG-TC-CGGGAGGCAGGGAGGCTGAT--------CGGCGGGCTCTGCCCC-ACAGACACC------TGGC----CCTG------GACACACCTG---GTGGGGAAAGAGACCCT--CTGCAGCAGGGAG---------------------------------------------------------------------------------------------------TGG-GGGGCACAGGGGCCCGGGCGGGG-CTCTGTTCCCAGCA-----GACGGCA---CTGCCTCC----TGG---GCCGCC----CCCTAGACACTCCATGTTCCTGGCCCTTT-----------GGGGTCTTGGGCTCCAGATGCTGCCTCAAAGGCCCATCTGTG-TTGGGGCTCC-AGACCCCACTGTATGTGTCCGTCTGTCCAGCCCAGCCTCACTCTGCCCGGAGCCTCGGGTTTCTGTCAGAGCTCTTGGTCCCAGAGATATGATTCCTAGTGGGGCAGACAAGCCAGCCAGGGCCCCC-----------CACGGCTTCCCACACTCGCCCTCCACTCTGAGAAGGAGAG----AGTGAGACTCCCACTGAGGAAGCAAGGA--GGGTCCCTCGGGCCCAGACCTGTGCCCGCCCCGACTGC-----CACCTCC--AACCGCAGGGGGCAGGAGGCCCCACTCCCAGCTTCATCACCCCAAGTGTCCCTGGCCATA------CCCCCTCTAGGAGAACCCAAGACCCTGAATGCACTCCACT-GGGTCCCT-----CCATCCCAGCCCT---GCTG-CAC--CCACC-CCTGTGTC-----TGTGAGCTG--CTGT----CACCACC-CTGCACCC-AGGGCTCTCAGGACAGGGA-------CCTCTGCCCGGCCT---CCCAGC--------GAGTGGCTGTGG--GACCCCAGCTTGCGCCAGGCTTGGACCTCCCCCCTA---------GAGGCACAGCCTGAGCCCTTCAGGGC-CCCTGC-CTG--CTGCCCTCCGCTTCTGCTGCCCCCTGCTC------CCCCCCCCCCGCCCTGCCCTCCTG-GGGGCAGCACCAC-CAGG--GCCCTGGGCAGCAGGAGGATGGGTGGCCTGGG--AGAGGGTTTTGGGG-----TGCAG-CACTGAGCCCCGTGTTGTGTCC-CTGCAGGGGGGGAGGTGAGCGCCGATGAGGAGGGCTTCGAGAACCTCAACACCATGGCTTCCACCTTCATCGTCCTGTTCCTGCTCAGCCTCTTCTACAGCACGACAGTCACCCTGTTCA
Myotis_yumanensis_JAPQVT010000001_Scf1 CGAGCACGTCTCCCCCCAACG---TCTTCCCCCTCGTCTCCTGCGGGAACGCCCTGTCCGATGAGCGCCTGGTGGCCATGGGCTGCCTGGCCAAGGACTTCCTGCCCAGCCCCGTCACCTTCTCCTGGAAATTTAAGAACTCCACCGCCATCAGCAACCAGGACATCCAGAGCTTCCCACAGACCCTGTGGGGAGGCAAGTACACGGCCAGCTCGCAGCTGCTCCTGCCCAGCGCCGACGTCCTCCAGGGCACGGACGAGTATGTGACGTGCAAGGTCACACACTCCAGCAACGAAAAAGTAGTGCAAGTGCCCCTCCAAGGTGAG-CGGGGCCTCC----CCCCTG--------GCGGGC---------AGGCGGGC--GAGGG-GGG----CGGGC--GGCCTGGCTGA-----CGC---TGTCCCCTCC----CTGCAGC--TGGCGGCGAGCCGC-----TGCCCCCCCACGTGAACGTCTTCATCCCGCCCCGCGACTCCTTCACC------GGCTCGGGCCCCCGCACGTCCACGCTCATCTGCCAGGCCACGGGCTTCAGCCCCAAGAAGATCGCGGTGTCCTGGCTGAAGGAGGGGAAGCGGCTGAACTCCGGCTTCGTCACGGACAGCCCAGAGGTCGAGCGCAAAG---CCCACCCCGTGACCTACAGGGTCACCAGCAGGCTGACCATCACCGAGAGCGACTGGCTCAGCCAGATGGTGTTCACCTGCCAAGTGGAGCACCAGGGGCTGATCTACCAGAAGAACGTGTCGTCCATGTGCGGCCCCAGTGAGTGGTCCTGCCCC-------GAGGGT--CCA--GGGCGG-AGAC------CCCC-----AACA-CACAGGTGTCCACTCGGGTCGGCAGACCCTGCCC--------CTGATGAGGCCAGCAGCTCCCCGAGCCTTGGCTTCCCGGAGAGGCCAGGGGCGGGGAGGGGGCCC--CGCAGGGCCACTCGGGGCCGCTTGTC-------------GGACAA--GGCCCAGTGTCC-CCTCC--GGCTGGACCCTAGTGTCCAGGAAG--GGCTCG----GCCAAGTCGAC----GCCT-----TGGCCTAATTCC------------------ACCCCC--TCT-CCTG------------TTCCAGGTTCGTCCA---CCATCCGAGTCTTCACCATCCCCCCGACCTTCGCCAGCATCTTCCTCACCAAGGAGGCCACGCTGTCCTGCCTGGTCACAGACCTGGCCACCTATGACAGCCTGAGCATCTCCTGGACCCGCCAGAATGGCGAGGAGGTGAAAACCCACGTCAACATCTCCGAGAGCCACCCCAACGCCACCTTCAGTGCCACAGGAAAGGCC-ACAGTGTGCGTGGAGGACTGGGAGTCGGGAGAGAAGTTCACCTGCACGGTGTCCCACACGGACCTGCCCTCGCCAGTGAAGCACACCATCTTCAAGCCCAAGGGTAGGCC-TTCCC---------TGCCCTT--CCCGCCACC-CA-GACCCTCCC----ACGCACAGCATCCAGAGCCTGG-------ACCCCATG-GCAGGCC-GGGAGC-AGAGGCACACATGCACATGGACACAGGCCCACACGCACAGA--CATGCACACATGGACATGGACACAGA-----------------------------------------------------------------------------------------------------------------------------------------------------------------------------------------------------------------------------------------------------------------------------------------------------------------GACGCATGC--ACATGGACATATGCACACGGACACGCAGATACCTGCACATTCATACACTAAGACACATAGACACACATGCCCTCTACTCC-------------------------CTGCC-CCTGACCTGAGCTCACC-CCACCC---TCTCCCCACAGAAATGGCCAAGCACATGCCCTCGGTGTACGTGCAGCCGCCCAGCCGGGAGCAGCTGAGCCTGCGGGAGTCGGCCTCGGTCACCTGCCTGGTGAAGAGTTTCTCGCCCCCAGACGTGCATGTGCAGTGGCTGCAGAGAGGGCAGCCCGTGTCCTCCGACATGTATGTGACCAGCGCCCCCGTGCCCGAGCCCCAGGCCCCCGGCTTGTACTTCGCCCACAGCATCCTGACCGTGAGTGAGGAGGAATGGAGCGCCGGGGAGACCTACACCTGCGTCGTGGCCCACGAGGCCCTGCCGTACTCGGTGACCGAGAGGACCGTGGACAAGTCCACCGGTAAACCCACCCTGTACAACGTGTCCCTGGTCATGTCTGACGTGGCCAGCACCTGCCACTGACC-CCGGGCTGCCCCTCAAGGGCGG-TCC-GGAGCCTCTGGCTGACCTGTCAC----TGTGTGTGCATGTATGCAA---ACTGGCTGTGTCAAT------GGGGTGGGGTGTTGCATTCTATAAAAACTAGAAATAAAAAGATCCGTTCAAAAGATGCTGGTCC-GAGTGAGCAATGCTCTTGCCTGCTGGGGCCACGGCTGTGCTG---------------------------------------CCCCCACCCCTGCCTCACCCACTGGCTTCCCACTCGCCTCTCAAAGCC-CTGAGCCCC-----------------------------------------------------------------------------------------TACAGAGTGCTCA----CAGCAGACAGTGGCAAT-GCTCCCC-GCCTCTCCA-CTGCTGCTATGGGCTCACAGG-ACATGGGT----GTACA-ACACGCATGC-ACACATGCACACA--CAGAGACACA----TGCATG--------------------CATG----------CACA-----------CAGAC----ATAAAC-A----------------------GATATG----CACAC--------ATGGAC--TC-------AGAG------ACA------------TATGCTG-TGGACATTGGCACAC----------A-ACA--CATG------------------TG--CACACATGC-ATG----------------------------------------------CATG--CACA--------------------CAGACACATGCCCAGATAAGGATACC----CACA--AAGGCACACAGGCA--CATGGACACAGGCA-----------------------------------------------------------CACACAGAGACATGCACATACATGGGCATGGACACAGACACACATAT-TGTGAACAT--AGGCACAGA----------AACAC------ATGCG---------------------------CATGTGCACATGTGTGCAAAGACATAGGCACATGGGTACATATACG--CACACATGTACATATGCACGGGTG------TGTTCACAGTGTCACATACATGTATGCACAG--AGACAC--ATGCA----AAGATATGGGCATATGCACAAAGAAGCA--------CACAGGCACACA----GGCATGGA----------CATA----CATG----------------CATG--AATATGAA------CAAAGAGACAC--ATGCA---GTGGATGTGGGAACATGA----------AGACATGCA--AAGACATGGATAC----------AGACACACAAATACCTACACATTCATACA--------------------CACTGACACGTGCACACT------CATACACA----CATGCACAT--ACAT-----GAA---CA--CATACA--CACAGAGGTACAAATG-----CACATGGATGT------------AGAGGCA----CACATG----CAA-TGGA--CATGGGCA--CACCGGCACATGT--ACACAT--------ACACACATGCAA-AGGCATAGACACATGCACACAGAGATACCTGCACA----------------TGCATGCATGCACACAGACACACAGTTA-ATGCACATTCATATACACATGCACACACAGTCACATACTCACATGGGCACTCACACAAACAGATGAGTCATGGGTGCACAGGTGT----ACAC-TG-ACACATGG--ACACATTTGC--ACAGAC----ACATGCA----CATGCAGG--CACACACATGCATATGCTCACAG----------------------------------------------ACACATACACACACGGATGTCCAGCCTGTGCACCCTGGTTACTCGGTGCCTTTGC--ACACGCCTGCCT--CTGCACCGCGCTTGCTGCAGGGCTTCCTGCCCAG---CCTGCTTGTCC-TCTGTCTCC-CCTTGGAGGTGCACCCAGGGGCCAGCCCAGCCCAGACTCTGACCAGGGT-ACCATCCCAGGCCCTGGGC-AGGGGCTCAG-GGGGCCA-CCTGG-----CAGGTGGGCTGCAGCTCTTCGGG-GCCACCCC---------------GGCCCTGTCCAG----GCTGTTGATGAA-GCAGCAGGACC--TGCACCC----GCCTGTGAACAGAAGTAG-TCGGT---GTG-TC-CGGGAGGCAGGGAGGCTGAT--------CAGGGGGCTCTGCCCC-ACAGACACC------TGGC----CCTG------GACACACCTG---GTGGGGAAAGAGACCCT--CTGCAGCAGGGAG---------------------------------------------------------------------------------------------------TGG-GGGGCACAGGGGCCCAGGCAGGG-CTCCGTCCCCAGCA-----GACGGCA---CTGCCTCC----TGG---GCCGCC----CCCTAGACACCCCATGTTCCTGGCCCTTT-----------GGGGTATTGGGCTCCAGATGCTGCCTCAAAGGCCCATCTGTG-TTGGGGCTCC-AGACCCCACTGTATGTGTCCGTCTGTCCAGCCCAGCCTCACTCTGCCCGGAGCCTCGGGTGTCTGTCAGAGCTCTTGGTCCCAGAGATATGATTCCTAGTGGGGCAGACAAGCCAGCCAGGGCCCCC-----------CACGGCTTCCCACCCTCGCCCTCCACTCCAAGAAGGAGAG----AGTGAGACTCCCACTGAGGAAGCAAGGA--GGGTCCCTCGGGCCCAGACCTGTGCCCGCCCCAACTGC-----CACCTCC--AACCGCAGGGCACAGGAGACCCCACTCCCAGCTTCATCACCCCAAGTGTCCCTGGCCGTA------CCTCCTCTAGGAGAACCCAAGACCCTGAATGCACTCCACT-GGGTCCCC-----CCATCCCAGCCCT---GCTG-CAC--CCACC-CCTGTGTC-----TGTGAACTG--CTGT----CACCACC-CTGCACCC-AGGGCTCTCAGGACAGGGG-------CCTCTGCCCGGCCT---CCCAGC--------GAGCAGCTGTGG--GAGCCCAGCTTGCGCCAGGCTCGGACCT-----------------GAGGCACAGCCTGAGCCCTTCAGGGC-CCCTGC-CTG--CTGCCCTCCGCTTCTGCTGCCGCCCC-------CCGCTCCCCCCCGCCCTGCCCTCCTG-GGGGCAGCACTGC-AAGG--GCCCTGGGCAGCAGGAGGATGGGTGGCCTGGG--AGGGGGTTTTGGGG-----TGCAG-CACTGAGCCCCGTGTTGTGTCC-CTGCAGGGGGGGAGGTGAGCGCCGATGAGGAGGGCTTCGAGAACCTCAACACCATGGCCTCCACCTTCATCGTCCTGTTCCTGCTCAGCCTCTTCTACAGCACGACAGTCACCCTGTTCA
Myotis_yumanensis_JAPQVT010000022_Scf22 AGAGCGTGTCTGCCCCCAACG---TCTTCCCCCTCGTCTCCTGTGAGAACTCCCTGTACGATGAGCGCCTGGTGGCCATGGGCTGCCTGGCCAAGGACTTCCTGCCCATCCCCGTCACCTTCTCCTGGAAATTTAAGAACGCCAGTGACATCATCAACCAGGACATCCAGAACTTCCCATCGGTCCTGAGGGGAGGCAAGTACGAGGCCAGCTCGCAGCTGCTCCTGCCCAGCGCCGACATCCTCCAGGGCACGGACGAGTTCGTGACGTGCAAGGTCAAACACTCCAACGGCGAAAAAGAAGTACAAGTGCCCATCCCAGGTGAG-CGGGGCCTCC---TCCCCTG--------GCGGGC-------------GGGC--GAGGG-GGC-----GGGC--GGCCAGGCTGA-----CGC---TGTCCCCTCC----CTGCAGG--TGG---CCAACCGC-----TGCCCCCCCACGTGAACGTCTTCATCCCGCCCCGAGACTCCTTCACC------GGCTCCGGCCCCCGCACGTCCACGCTCATCTGCCAGGCCACGGGCTTCAACCCCAGGAAGATCGCGGTGTCCTGGCTGAAGGAGGGGAAGCTGCTAACCTCCGGCTTCGTCACGGACAGGCCAGAGGTCGAGCGCAAAG---CCCGCCCCGTGACCTACAGGGTCACCAGCAGGCTGACCATCACCGAGAGCGACTGGCTCAGCCAGAGCGTGTTCACCTGCCAAGTGGAGCACCAGGAGCTGATCTACCAGAAAAACGTGTCGTCCATGTGCGGCCCCAGTGAGTGTTCCTGCCCC-------GAGGGC--CCA--GGGCAG-AGAC------CCCC-----AACA-CACAGGTGTCCACTCGGGTCGGCAGACCCTGCCC--------CTGATGAGGCCAGCAGCTCCCCGAGCCTTGGCTTCCCGGAGAGGCCAAGGGCAGGGAGGGGGCCC--CACAGGGCCACTCGGGGCCGCTTGTC-------------GGGCGA--GGCCCAGCGTCC-CCTCCA--GGAGGACCCCAGGGCCCAGGAGA--GGCTCG----GCTAAGTTGAC----CCCT-----TGTCCTGATTCC------------------ACCCCC--TCT-CCTG------------TCCCAGGTTCATCCA---CCATCCGAGTCTTCACCATCCCCCCAACCTTCGCCAGCATCTTCCTCACCAAAGAGGCCACTCTGTCCTGCCTGGTCACGGACCTGGCCACCTATGACAGCCTGAGCATCTCCTGGACCCGCCAGAATGGCGATGAAGTGAAAACCCACGTCAACATCTCCGAGAGCCACCCCAACGCCACCTTCAGTGCCATAGGAAAGGCC-ACAGTGTGCGTGGAGGACTGGGAGTCGGGCGAGAAGTTCACCTGCACGGTGTCCCACACGGACCTGCCCTCACCAGTGAAGCACACCATCTTCAGGCCCAAGGGTAGGCC-TGCCC---------TGCCCTT--CCCACCACCCCA-GACCCTCCC----ACACATGGCATCCAGGGCCTGG-------ACCCCATG-GCAGGCCCGGGAGC-AGAGGCACACATGCACATGGACAAAGGCACAGATGCACATG-----------------------------------------------------------------------------------------------------------------------------------------------------------------------------------------------------------------------------------------------------------------------------------------------------------------------------------------------------G--ACATAGGCACATGCACACGGACACACAGATACCTGCACATTCATACACTAAGACATACAGACACACATGCCCTCTGCTCCCCCTGTTGTCAGG-GAAGAACCCCGCTGCC-CCTGACCTGAGCTCACC-CCACCC---TCTCCCCACAGAAATCGCCAAGCACATGCCCTCGGTGTACGTGCAGCCGCCCAGCCGGGAGCAGCTGAGCCTGCGGGAGTCGGCCTCGGTCACCTGCCTGGTGAAGAGCTTCTCGCCCCCAGACGTGTATGTGCAGTGGCTGCAGAGAGGGCAGCCCGTGTCCTCCGACATGTATGTGACCAGCGCCCCAATGCCCGAGCCCCAGGCCCCCGGCTTGTACTTCGCCCACAGCATCCTGACCGTGAGTGAGGAGGAATGGAGCGCCGGGGAGACCTACACCTGCGTCGTGGCCCACGAGGCCCTGCCGTACTCGGTGACCGAGAGGAGCGTGGACAAGTCCACCGGTAAACCCACCCTGTACAACGTGTCCCTGGTCATGTCTGACATGGCCAGCACCTGCCACTGAACCCCAGGCTGCCCCTCAAGGGTGG-TCCTGGAGCCTCTGGCTGACCTGT-GC----TGTGTG--------TGCAA---ACTGACTGTGTCAAT------GGGGTGGGGTGTTGCATTCTATAAAAACTAGAAATAAAAAGATCCGTTCAAAAGATGCTGGTCC-GAGTGAGCAATGCTCTTGCCTGCTGGGGCCATGGCTGTGCTG-------CCCCCACCGC-ACAGACCACTTGCCACCACTGCCCCCACCCCTGCCTCACCCACTGGCCTCCCACCTGCCTCTCAAAGCC-CTGAGCCCC-TACAGCAAGCATGTCAAACTCAAAGGCTAACACGGGCCAAATAAACAAGGCATGTAGCCCATGGGCCATGAGGTTGACATGCTTGCCCTTCAGAGTGCTCCCTCCCAGCAGACAGCACCAAT-GCTCACT-GCTTCTCCA-CTGCTGCTATGGGCTCAGGGGGGCCTGGGC----GTACA-ACACGCA-----CACATGCATAC----AAAGACACA----TGCATGTGTGCGCACAGA--------CATG----------CACA---------CACGGACGTAGATACAC-ATGCAGT---------------AGACATGGG--CACAC--ATACACATAGAC--ACTTGCCC-AGATATGGACACACACAAAGGCA------CACATGGACATGGTCACAG--AGA--CATACACA--CACGGGCATG--------GACATAGATACACATGCTATGGACATTGGCACACAGACACATGCACA--------------------CATG--CAGAGACACATGCATGCATGCATGCAGACATATGCCCAGATATGGACATA----CACA--AAGACACACATGCA--CTTGGACACAGGCACACACAGA--CATGCACATGCATCGACATGGACACAAAGATACATGCTGTGGACATGGGCACACAAACATATGCCCAAATATGGACACACACAAAGACATGCATGCCCACAGACAC--AGACACACACATGGACATAAACACAG--ACATGCTGTGGACATGGGCACACAAACACATGCCCATGTACACATGTATGCAAAGACACAGACATGCA-GTACACACTCG--------TGCACATGTGCACAGGTG------TTTACACAGAGACTCG--CATGTATGCACTG--AAACAC--ATGCA----AAGATATGGACACATCCACACAGAGGCACACATG--CACATGGACACA----GGCACACATGCACA--GATATA----CACA----------------CATG--AATATAGA------CACAGAGACAC--ATACC---ATGGATATGGACACACAG----------AGACATGCA--AAGACATGTACACA--TGCACACAGATACACAAATACCTACATATTCATATACAC------------AAATCCACAGACGCATGCACACT------CACACACA--------CACAT--ACAT-----GGA---CA--CATACA--CACAGACGCACAAATG-----CACATGGATAT------------AGAGACA----CACATG----CAG-TGGA--CATGAACA--TGCATGCACATAT--ACACAT--------ACACATATGCAG-AGGCATAGACACATGCACACAGAGATATCTGCACA--------------------CACATGCATG------CACAGTTA-ACGCACGATCATACACACATCCACACAGAGACA------CACATGAGCATTCGCACACAGAGATGAGTCATAAATGCACAGATGT----ACAC-TG-ACACATGG--ACACATTTGC--ACAGAC----ACATGCA----CGTGCAGA--CACACACAT------------------------------------------------------------------------ACGGATGTCCACCCTGTGCACCCTGGTCACTCGGTTCCTTTGC--ACACTCCTGCCT--CTGCACCGCGCTTGCTACAGGACTTCCTGCCCAG---TCTGCTTGTCC-TCTGTCTCT-GCTTGGAGGTGCATCCACGGGCCAGCCCAGCCAGGACTCTGACCAGGGC-ACCATCCCAGG--------------CTCAG-AGGGCCA-CCTGG-----AGGGTGG-CTGCAGCTCCTTGGG-GCCACCCA---------------AGCCCTGTCCAG----GCTGTTGA--AA--CAGCAGGACC--TGCACCC----GCCTGTGAACAGAAGTAG-TCAGC---GTG-TC-CTGGAGGCAGGGTGGCTGAT-------CTGGTGGGCTCTGTCCC-GCAAACACC------TGGC----CCTG------GAAACG-------GTGGGGAAAGAGACAGT--CTGCAGCAGGGAG---------------------------------------------------------------------------------------------------TGA-GGGGGACAGGGGCCCGGGTGGGG-CTCCATTCCCAGCA-----GACAGCA---CTGCCCCC-CTTCGG---GCCACC----CCCTAGACACCCCACGTTCTTGGTCCTTT-----------GGGGACCTGGGCTCCAGACACTGCCTCAAAGGCCCATCTTTG-TTGGGGCTCC-AGACCCCATTGAATGTGTCCGTCTGTCCATCCCAGCCTCACTCTGTCTGGAGCCTCGGGTGTCTGTCAGACCCCTTGATCCCAGAGATATGATTCCTAGTGGGGCAGACAAGCCAGCCAGGGCCCCC-----------CATGGCTTCCCACACTCACCCTCCACTCTGAGAAGGAGAG----AGTGAGAGTCCCACTGAGGAAGCAAGGA--GGGTCCCTCGGGCCCAGACCTGTGCCTGCCCCCACGGC-----CACCCCC--AACCACAGGGGACAGGAGGTCCCACTCTCAGCTTCGTCACCCCAAATGGCCCTGGCTGTA------CCACCTCTAGGAGAGCCCAGGACCCTGAAAGCACTTCACTGGGGTC-------------CCAGC----------------CC------------------------TG------------------CTGCACC--------------------------------------------------------------------------------------------------------------------------------------------------------------------------------------------------------CCGCCCTGTCCTCCTG--GGGCAGCACCAC-CAGG--ACCCCCAGAAATGGGA-GATGGGTGGCCTGGG--AGGGGGTTTTGGGG-----TGCAG-CACTGAGCCCCGTGTTGTGTCC-CTGCAGGGGGTGAGGTGAGCGCCGATGAGGAGGGCTTCGAGAACCTCAATACCATGGCCTCCACCTTCATCGTCCTGTTCCTGCTCAGCCTCTTCTACAGCACAACAGTCACCCTGTTCA
Nyctalus_aviator_CM072922_Chr1 GGACTGCCACTGCCCCCATCC---TCTTCCCCCTCGTCTCCTGCGGGAACTCCCTGCCCGAGGAGAGCCTGGTGGCCATGGGCTGCCTGGCCAAGGACTTCCTGCCCGACACCGTCACCTTCTCCTGGAGCTTTAAGAACGCCAGCGCCATCAGT------GCCATCCAGAACTTTCCCTCGGTCATGAGGGAAGGCAAGTACGAGGCCAGCTCGCACGTCCTCCTGCCCACGGCCGACATTGTCCAGGGCACAGACGAGTACGTGACATGCAAGGTCAAACACTCCGATGGTGAAAAAACGCTGAAAGTGCCCCTCCCAGGTGAG-C-GGGCCTCC-----CCCTG---------CGGGC---------AGGCGGGCG-GTGGG-GGA----AGGGG--GGCCCGGCTGA-----CGC---TGTCCCCTCC----CCGCAGT--TGG---CGTAGAGC-----TGCCGCCCCACGTGAACGTCTTCATCCCGCCCCGCGACTCCTTCACC------GGCCCCGGCCTCCGCACGTCCTCGCTCATCTGCCAGGCCACAGGCTTCAGCCCCAAGAAGATCGCCGTGTCCTGGCTGAAGGAGGGGAAGCTGCTGACCTCCGGCTTCATCACAGACAAGCCAGAAGTTGAGCGCAAAG---CCAGCCCCGTGACCTACAGGGTCACCAGCACACTGACCGTCACCGAGAGCGACTGGCTGAGCCAGAGCGTGTTCACCTGCCAGGTGGAGCACCAGGCACTGACCTTCCAGAAGAACGTGTCCTCCATGTGCAGCCCCAGTGAGTGGTCCCGCCCC------------G---------GCAG-AGC-------CCCC-----AGCA-CACAGGTGTCCGCTCA-GTCGGCAGA-CCTGCCC--------CTGACG-GGCCGGCGGCTCCCTGAGCCTTGGCTTCCCGGAGAGGCCAGGGGCGGGGAGGGGGCC-------------CCCAGGGAGGCTTGTC-------------GGGTGG--GACCCGGTGTCC-CCTCA--GGCAGGACCCCAGGGCCCAGGAGA--GGCTCC----ACCAAGTTGAC----GCCT-----TGGCCTGA--CC------------------ACCCCC---GT-CCTG------------TTCCAGGTACGTCCA---CCATCCGAGTCTTCACCATCCCCCCGACCTTCGCCAGCATCTTCCTCACCAAGGAGGCCACGCTGTCATGCCTGGTCACGGACCTGGCCACCTATGACAGCCTGCACATCTCCTGGACCCGCAAGAATGGCATTGAGATAAAAACCAACACCAACATCTCCGTGAGCCACCCCAACGCCACCTTCAGTGCCACGGGAAAGGCC-ACGGTGTGCGTGGAGGACTGGGAGTCGGGCGAGGAGTTCACCTGCACGGTGACCCACACGGACCTGCCCTCGCCGCTGAAGCACACCATCTTCAGGCCCAAGGGTAGGC--TGCCC-----------CCCTT--CCTGCCACCCCA-GACCCTCCC----ACACATGGCATTCAGGGCTGGGG------ACCCCATG-GTAGGTCCGGAAGCAAGAGGCACACATGCA----------------------TAGG--CATGCA-ACATGCA-------------------------------------------------------------------------------------------------------------------------------------------------------------------------------------------------------------------------------------------------------------------------------------------------------------------------------------C--ACACAGAGACATG--------CACAGAGATACCTGCACATTCGTGCACTAAGACACACAGACACACATGCCCTCTGCTTCC-CTGTTGTCGGGGGCTGAACCCCGCCGCC-CCTGACCTGAGCTCAC--CCGCCCC--TCTTCCCGCAGACGTCGCCAAGCACGTGCCCTCGGTGTACGTGCAGCCACCCAGCCGGGAGCAGCTGAGCCTGCGGGAGTCGGCCTCAGTCACCTGCCTGGTGAAGGGCTTCTCGCCCCCTGACGTGTTTGTGCAGTGGCTGCAGAGAGGGCAGCCCGTGTCCTCCAACATGTATGTGACCAGCGCCCCAGTGCCCGAGCCGCAGGCCCCCGGCTTGTACTTCGTCCACAGCGTCCTGACGGTGAGCGAGGAGGACTGGAGCGCCGGGGAGACCTACACCTGCGTCGTGGCCCACGAGGCCCTGCCCTACTCGGTGACCGAGAGGACCGTGGACAAGTCCACCGGTAAACCCACCCTGTACAACGTGTCCCTGGTCATGTCTGACCTGGCCAGCACCTGCCACTGACC-CCAGGCTGCCCCTCCAGGGCGG-TCC-GGAGCCTCTGGCTGACCTGTCGC----TGTGTGTGCATGTATGCAA---ACTGACTGTGTCAAT-------GGGTGGGGTGTTGCATTCTATAAAAACCAGAAATAAAAATGTCTGTTCAAAAGATGCTGGTCC-GAGTGAGCAATGCTCTCGCCCGCTGGGGCCACGGCTGTGCTA---------------------------------------CCCCCGCCCCTGCTTCACCCACTGGCTT-CCACTCCCCTCTCAAAGCC-CTGAGCCC------------------------------------------------------------------------------------------TGCAGAGTGCTCA----CTGCAGACAGTG-CAAT-GCTCACC-GCCTCTCCA-CAGCTGCTATGGGCTCACAGGAACATGAGT----GTACA-ACACACATGC-ACACATGCTCACA--CAGAGACACA----CGCATG--------------------CATG----------CACG-----------CACAC----AGAAAC-A----------------------GATATG----CACAC------ACATGGAC--AC-------AGCT------ACA------------CATGACG-TGGACATTGGCACAC----------A-ACA--CATGCACATG------------TG--CACACATGC-ATG----------------------------------------------CATG--CACA--------------------CAGACACATGCCCAGGCATGGACATA----CACA--AAAGCGTACAGG-------------------------------------------------------------------------------------CACATGCACATAAATGGGTGCGGACACAGACACATATAC-TAC-AACAT--GAGCACACA----------AACAC-------TGC---------------------------------ACATGTGTGTGCAAATACATGGACACATGTGTTTGC-------------TGCGCATGTGTGTGTG--------GTGCCACA-TGTG-------TATATGCA-T---AGACAC--ATGCA----AAG-TATGAACACATGCACAAAGAAGCA--------CACGTGCACACA----GGCATAGA----------CAAA----CACA----------------CATG--AATATGAA------CAAAGAGACAT--GTGCA---GTGGATGTGGGAACACAG----------AGACATCCA--AAGACATGGATAC------------ACACACAAATACCTGCACATTCATACATG--------------TATACACAGACATGTGCACACT------CATATATA----CATCCACAC--ATGT-----GGA---CA--CATACA--CAGAGAAGCACGAATG-----CACATTGTTCT------------AGAGACA----CACATG----CGA---GAGACATGAGCA--CACTGGCATATGT--ACACAT--------ACACACATGCGG-AG--ATATACATATGTAGAC--AGATATCTGCACAT--GTGT----------GCAAACATGCAGGCAGACACACAGTTA-ATGCACACTCGTATACACATGCGCGCACAGTCACATACTCACCTGGGCACTCACACA----GATGAGTCATAGGTGCACAGGTGT----ACAT-GG-GCACATGG--ACCCATTTGC--ACAGAC----ACATGCA----CATACAGA--CGCATACATGCATGTGCACACAG---------------------------------------------CACAGACACACACACAGATGTCTACCCTGTGCGCCCAGGTCACTTGGTGCCT--------------------CTGCGCCACGCTTGCTGCACGGCTTCCTGTCCAG---CCTGCTTGTCC-TCTGTCTGC-CCTTGGAGGTGCACCCAGGGGCCAGCCCA-CCAGGACTCTGACCAGGC--ACCCGCCCAGGC-CTGGGC-AGGGGATCAG--GGGCCA--CTGGG----CAGGCGG-CTGCAG--CCTTGGG--CCACCCC---------------GGCCCCGCCCAG----GCTGTTGATGAC-GCAGCAGGCCC--TGCACCC------CAGTGAACAGAAGTAG-TCGGC---GTG-TC-CCGGAGGCAGGGAGGCTGAT--------CTGCGGGCTCTGCCCC-GAAAACACC------TGGC----CCTG------GAA---CCTT---GTGGGGA-AGAGGCCGC--CTGCAGCAGGGAG---------------------------------------------------------------------------------------------------TGA-GGGGCACAGGGGCCCGGGCGGGG-CTCCGTTCCCAGCA-----GAGGGCA---CTGCCCC-----TGG---GCCACC-----CCTGGACACCCTGTGCTCCTGGTCCTTT-----------GGGGCCCTAGACTCCAGAAGCTGCCTCAAAGGCACATCTGTG-TTGGGGCTCC-AGACCCCACTGTATGTGTCCGTCTGTCCAT-CCAGCCTCACTCTGCCCCGAGCCTTGGGTGTCTGTCAGACCTCTGGGTCCCAGAGATATGATTCCTAGTGGGGCAGACACACCAGCCAGAGCCCCC-----------CACGGCCTCCCACATTCACCCTCCACTCTGAGAAGGAGAG----AGTGAGAGTCCCGCTGAGGAAGCAAGGA--GGGTCCCTCGGGCCCAGACCTGTGCCTGCCCCCACTGC-----CACCCCC--ACCCGCAGGGGACAGGAGGCCCCACTCCCAGCTTCATCACCCCAAGTGGTCCTGGCCGTA------CCCCCTCAAGGAGAGCCCGGGATCCTGAATGCACTCCACT-GGGTCCCC------TATCCCGGCCCT----GTGGCAC--CCATC-CCTGTGTC-----TGTGAGCTG--CTGT----CACC----CTGCGCCC-AGGGC-CTCAGGACCAGGG------------------------CTCAGC--------------CTGAGT--G-------------------------------------------------------------CTTCTGAG--CGGTGC-CTG--CTGCCCTC-GCTTCTGCCTCACCC---------------TGCCCCACCC-ACCCTCA-G--GGGCAGCACCGC-CAGG--GCCCTGGGCAGCGGGAGGATGGGTGG-CTGGG--AGTGGG-TTTGGGG-----TGCAG-CACTGAGCCCCAAGTTGTGTCC-CTGCAGGGGGGGAGGTGAGCGCCGACGAGGAGGGCTTTGAGAACCTCAACACCATGGCCTCCACCTTCATCGTCCTGTTCCTGCTCAGCCTCTTCTACAGCACGACCGTCACCCTGTTCA
Nyctalus_leisleri_ox183624.2 GGACTGCCACTGCCCCCGTTC---TCTTCCCCCTCGTCTCCTGTGGGAACTCCCTGCCCGAGGAGAGCCTGGTGGCCATGGGCTGCCTGGCCAAGGACTTCCTGCCCGACACCGTCACCTTCTCCTGGAGCTTTAAGAACACCAGCGCCATCAGT------GCCGTCCAGAACTTTCCCTCGGTCATGAGGGAGGGCAAGTACGAGGCCAGCTCGCACGTCCTCCTGCCCACGGCCGACATTGTCCAGGGCACAGACGAGTACGTGACATGCAAGGTCAAACACTCCGATGGTGAAAAAACGCTGAAAGTGCCCCTCCCAGGTGAG-C-GGGCCTCC-----CCCTG---------CGGGC---------GGGCGGGCG-GTGGG-GGA----AGGGG--GGCCCGGCTGA-----CGC---TGTCCCCTCC----CCGCAGT--TGG---CGTAGAGC-----TGCCGCCCCACGTGAACGTCTTCATCCCGCCCCGCGACTCCTTCACC------GGCCCCGGCCTCCGCACGTCCTCGCTCATCTGCCAGGCCACGGGCTTCAGCCCCAAGAAGATCGCCGTGTCCTGGCTGAAGGAGGGGAAGCTGCTGACCTCCGGCTTCATCACAGACAAGCCAGAAGTTGAGCGCAAAG---CCAGCCCCGTGACCTACAGGGTCACCAGCACGCTGACCGTCACCGAGAGCGACTGGCTGAGCCAGAGCGTGTTCACCTGCCAGGTGGAGCACCAGGCACTCACCTTCCAGAAGAACGTGTCCTCCATGTGCGGCCCCAGTGAGTGGTCCCGCCCC------------G---------GCAG-AGC-------CCCC-----AGCA-CACAGGTGTCCGCTC-GGTCGGCAGA-CCTGCCC--------CTGACGGGTC-GGCAGCTCCCCGAGCCTTGGCTTCCCGGAGAGGCCAGGGGCGGGGAGGGGGGCC------------CCCAGGGAGGCTTGTC-------------GGGTGG--GACCCGGTGTCC-CCTCC--GGCAGGACCCCAGGGCCCAGGAGA--GGCTCC----GCCAAGTTGAC----GCCT-----TGGCCTGA--CC------------------ACCCCC---GT-CCTG------------TTCCAGGTACGTCCA---CCATCCGAGTCTTCACCATCCCCCCGACCTTCGCCAGCATCTTCCTCACCAAGGAGGCCACACTGTCATGCCTGGTCACGGACCTGGCCACCTATGACAGCCTGCACATCTCCTGGACCCGCAAGAATGGCATTGAAATAAAAACCAACACCAACATCTCCGTGAGCCACCCCAACGCCACCTTCAGTGCCATGGGAAAGGCC-ACGGTGTGCGTGGAGGACTGGGAGTCGGGCGAGGAGTTCACCTGCACAGTGACCCACACGGACCTGCCCTCGCCGCTGAAGCATACCATCTTCAGGCCCAAGGGTAGGC--TGCCC-----------CCCTT--CCTGCCACCCCA-GACCCTCCC----ACACATGGCATCCAGGGCTGGGG------ACCCCATG-GTAGGTCCGGAAGCAAGAGGCACACATGCA----------------------TAGG--CATGCA-ACAGGCA-------------------------------------------------------------------------------------------------------------------------------------------------------------------------------------------------------------------------------------------------------------------------------------------------------------------------------------C--ACACAGAGACATG--------CACACAGATACCTGCACATTCGTGCACTAAGACACACAGACACACATGCCCCCTGCTTCC-CTGTTGTCGGGGGCTGAACCCCGCCGCC-CCTGACCTGAGCTCAC--CCGCCCC--TCTTCCCACAGACGTCGCCAAGCACGTGCCCTCGGTGTACGTGCAGCCACCCAGCCGGGAGCAGCTGAGCCTGCGGGAGTCGGCCTCAGTCACCTGCCTGGTGAAGGGCTTCTCGCCCCCTGACGTGTTTGTGCAGTGGCTGCAGAGAGGGCAGCCCGTGTCCTCCGACATGTATGTGACCAGCGCCCCAGTGCCCGAGCCCCAGGCCCCCGGCTTGTACTTCGTCCACAGCGTCCTGACAGTGAGCGAGGAGGACTGGAGCGCCGGGGAGACCTACACCTGCGTCGTGGCCCACGAGGCCCTGCCCTACTCGGTGACCGAGAGGACCGTGGACAAGTCCACCGGTAAACCCACCCTGTACAACGTGTCCCTGGTCATGTCTGACCTGGCCAGCACCTGCCACTGACC-CCAGGCTGCCCCTCCAGGGCGG-TCC-GGAGCCTCTGGCTGACCTGTCGC----TGTGTGTGCATGTATGCAA---ACTGACTGTGTCAAT-------GGGTGGGGTGTTGCATTCTATAAAAACCAGAAATAAAAATGTCTGTTCAAAAGATGCTGGTCC-GAGTGAGCAATGCTCTCGCCCGCTGGGGCCATGGCTGTGCTA---------------------------------------CCCCCACCCCTGCTTCACCCACTGGCTTCCCACTCGCCTCTCAAAGCC-CTGAGCCC------------------------------------------------------------------------------------------TGCAGAGTGCTCA----CAGCAGACAGTG-CAAT-GCTCACC-GCCTCTCCA-CAGCTGCTATGGGCTCACAGGGACATGAGT----GTACA-ACACACATGC-ACACATGCACACA--CAGAGACACA---------------------------------------------------------------------------------------------------------------------------------------------------------------------TGCA--TG------------------------------CATGC----------------------ACAC-------------------------------------------------------------------------------------AGACACATGCCCAGGCATGGACATA----CACA--AAGGCGCACGGG-------------------------------------------------------------------------------------CACATGCACATAAATGGGTGCGGACACAGACACATATAC-TAT-AACAT--GAGCACACA----------AACAC------ATGCA---------------------------CGTGTGCATGTGTGTGCAAATACATGGACACATGTGTTTGC-------------TGTGCATGTGTGTGTG--------GTGCCACA-TGTG-------TGTATACGCAT--AGACAC--ATGCA----AAG-TATGGACACATGCACAAAGAAGCA--------CACATGCATACA----GGCATAGA----------CATA----CACA----------------CATG--AATATGAA------CAAAGAGACAT--GTGCA---GTGGATGTGGGAACACAG----------AGACATCCA--AAGACATGGATAC------------ACACACAAATACCTACACATTCATACATG--------------TGTACACAGACATGTGCACACT------CATATATA----CATCCACAC--ATGT-----GGA---CA--CATACA--CAGAGAAGCACGAATG-----CACATTGTTCT------------AGAGACA----CACATG----CAA---GAGACATGCGCA--CACTGGCATATGT--ACACAT--------ACACACATGCAG-AG--ATATACACATGTAGAC--AGATATCTGCACGT--GTGT----------GCAAACATGCAGGCAGACACACAGTTA-ATGCACACTCGTATACAAATGCACGCACAGTCACATACTCACCTGGGCACTCACACA----GATGAGTCATAGGTACACAGGTGT----ACAT-GG-GCACATGG--ACCCATTTGC--ACAGGC----ACATGCA----CATACAGA--CACATACATGCATGTGCACACAG-------------------------------------------------CACAGACACACAGATGTCTACCCTGGGCGCCCAGGTCACTCGGTGCCT--------------------CTGCGCCAAGCTTGCTGCACGGCTTCCTGTCCAG---CCTGCTTGTCC-TCTGTCTGC-CCTTGGAGGTGCACCCAGGGGCCAGCCCA-CCAGGACTCTGACCAGGC--ACCCGCCCAGGC-CTGGGC-AGGGGATCAG--GGGCCA--CTGGG----CGGGCGG-CTGCAG--CCTTGGG--CCACCCC---------------GGCCCAGCCCAG----GCTGTTGATGAA-GCAGCAGGCCC--TGCACCC------CAGTGAACAGAAGTAG-TCGGC---GTG-TC-CCAGAGGCAGGGAGGCTGAT--------CTGCGGGCTCTGCCCC-GAAAACACC------TGGC----CCTG------GAA---CCTT---GTGGGGAAAGAGGCCGC--CTGCAGCAGGGAG---------------------------------------------------------------------------------------------------TGA-GGGGCACAGGGGCCCGGGCGGGG-CTCCGTTCCCAGCA-----GAGGGCA---CTGCCCC-----TGG---GCCACC-----CCTAGACACCCTGTGCTCCTGGTCCTT------------------CTGG-----AGAAGCTGCCTCAAAGGCCCATCTGTG-TTGGGGCTCC-AGACCCCACTGTATGTGTCCGTCTGTCCAT-CCAGCCTCACTCTGCCCCGAGCCTTGGGTGTCTGTCAGACCTCTGGGTCCCAGAAATATGATTCCTAGTGGGGCAGACACGCCAGCCAGAGCCCCC-----------CATGGCCTCCCACATTCACCCTCCACTCTGAGAAGGAGAG----AGTGAGAGTCCCTCTGAGGAAGCAAGGA--GGGTCCCTCGGGCCCAGACCTGTGCCTGCCCCCACTGC-----CACCCCC--ACCCGCAGGGGACAGGAGGCCCCACTCCCAGCTTCATCACCCCAAGTGGTCCTGGCCGTA------CCCCCTCAAGGAGAGCCCGGGATCCTGAATGCACTCCACT-GGGTCCCC------TATCCCGGCCCT---G-TGGCAC--CCATC-CCTGTGTC-----TGTGAGCTG--CTGT----CACC----CTGCGCCC-AGGGC-CTCAGGACCAGGG------------------------CTCAGC------------CTGAGTG-----------------------------------------------------------------CTTCTGAG--CGGTGC-CTG--CTGCCCTC-GCTTCTGCC-CCACCCTGCC-------CCACCCACCCACCCACCCT-CAG--GGGCAGCACCGC-CAGG--GCCCTGGGCAGTGGGAGGATGGGTGG-CTGGG--AGGGGG-TTTGGGG-----TGCAG-CACTGAGCCCCAAGTTGTGTCC-CTGCAGGGGGGGAGGTGAGCGCCGACGAGGAGGGCTTTGAGAACCTCAACACCATGGCCTCCACCTTCATCGTCCTGTTCCTGCTCAGCCTCTTCTACAGCACGACTGTCACCCTGTTCA
Phyllostomus_discolor_NC_040917_Chr15 AGAGTGTGTCTTCCCCAAACC---TCTTCCCCCTCGTCTCCTGTGAGAACCCCCTGTCCGATGACAGCCGACTGATCGTGGGCTGCCTGGCCAAGGACTTCCTGCCTGACTCTGTCACCTTCTCCTGGAGCTATAAGAACAACAGTGGCATCAGCAGCCCGGCTATCCAGAGCTTCCCGTCGGTCCTGAGAGAGGGCAAGTACGCCGCCAGCTCCCAGGTGTTCCTGCCCTCTATTGACATCAACCAGGGTACAGATGAGTTTGTGATGTGCAATGTCAAACACTCCAACGGTGACAAAAATGTGCAAGTGCCCATCTCAGGTGAGACAGGGCCTCT-----TCTTG--------GCTGG-G-----------CGGGT--GAGGT-GGGGC--CCGACCAGTCCAGGCTGA-----CTG---TGTCCCCTTA----CCACAGG--TGGTGGGGACCCAC-----TGAAACCCAATGTGAACATCTTCATCCCACCCCGTGATGGCTTCTCC------GGCACCAACCCCCGCAAGTCCAGACTCATCTGCCAGGCTACGGGCTTCCGCCCCAAGAAGATCTCTGTGTCCTGGCTGCGGGACGGAAAGCCTCTGGACTCCAACTTCACCACAGACAAGGTGCAGGCTGAGCCCAAAGGGCCTGGACCTGTGACCTACAGTGTCAGCAGCACGCTGACCATCACCGAGAGTGACTGGCTCAGCCAGAGCTTGTTCACCTGCGAAGTGGAACACAATAATGAGAGCCTCCAGAAGAACGTGTCATCTGTGTGTAGCGCTGGTGAGTAACCCTGCCCCT------GCTGGT--------GGC-------------CCTC-----AACA-CACAGGTGTCCACTCAGGTCTGCAGACACTGCCA--------CAGGTGAGACCAGCTTCTTCCTGAGCCTTGGCTTCCTGGAGAGGCCAAGGGCAGGGAAGAG---CTGTGCAGGGCAGTTTGGGGCCACTTGTC-------------AGGAGG--GGCCCAGCACCCACCTCC--AACAGGATCCCAGGGCTCAGGAAA--AGGTCA----GCAAAGCCG----------------GTCATTCAA--------------------ACCCAC--TCT-CCTCC------------CCCAGGTGCATCCT---CCATCAAAATCTTCACCATCCCCCCGTCCTTTGCCAGCACCTTCCTCACCAAGAATGCCAAGCTGTCCTGCGTGGTCACAGACCTGACCACCTATGACAGCCTGACCATCTCCTGGACCCGTCAGAGTGGCAAGGATCTGAAAACCCACACCAACATCTCTGAGATCTTCCCCAATGCCACCTTCAGTGCCGTAGGAGAGGCC-ACCGTGTGTGTGGAGGAATGGGAGTCAGGAGAAAGTTTCACGTGCACGGTGACCCACACAGACCTGCCCTTCCCACTGAAGCACACCATCTTCAGGCCCAAGGGTAGGCCCTGCCC---------CACCCTT--C----------------------------------------------------------------------------------------------------------------------------------------------------------------------------------------------------------------------------------------------------------------------------------------------------------------------------------------------------------------------------------------------------------------------------------------------------------------------------------GTGCTGCATA---AGACCCCCATAGC---------CTTGGGTGGGGCTGGGAG---------CATG-CCTCTGCTCCCCCTGTTGTCAGGGGCA-AATCCCACTGCA-CCCCA----AGCTCACCACTGCCTC--TCCTCCCACAGAATCCAAGAAGAACATGCCCTCTGTGTACGTGCAACCGCCCACCAGGGAACAGCTGAGCCTTCGGGAGTCAGCCTCGGTCACCTGCCTGGTGAAGACCTTTTCACCCCCAGACGTGTTTGTGCAGTGGATGCAGAGAGGACAGCCTATGCCCCCCGACACGTACGTGACCAGCTCCCCGCTGCCTGAGCCCCAGCACCCCGGCCTATACTTCGTCCATAGCATCCTGACCGTGAGCGAGGAGGACTGGAGTGCCGGGGACACCTTCACCTGCGTCGTGGCCCATGAGGCCCTGCCCCACTTGGTGACCGAGAGGACCGTGGACAAGTCCACCGGTAAACCCACCCTGTACAACGTGTCTCTGGTCATATCTGACATGGCCAGCACCTGCCACTGATCCCC-GGCTGCCCCTCCAGGGTAGTACCCAGAGCCTTGGGCTGACCTGTCATTG--TATGTGTGCATGCATGCAA---ACTGACTGTGCCAAC------AAGGTGGGGTGCTACATTCTATAAAAATTAGAAATAAAAATTTCCACTCAAAAGATGCTGGTCCTCAGTAAGCAATGCTCTCGCCTG------CCAGGGCTGTGCTG-------CCCATGCCCT-GCAGACCACCTCCCGCCACCATCCCTACCCCTGCCTCGCC--CTGGCCTCCCAACTGCCTCTGAGAGTG-CTGACCCCC----------------------------------------------------------------------------------------TTGCAGAGCACTCA----CCGCAGACAGAGTCAAT-GCTCCCC-ACCCCTCCA-CTGCTGCTATGGGCACACAGGGACA-GGGT-TGTGTGAC-ACATGTTCAC-ACACATTCACACAGACACACACACA-----G-AT----------------------ATG-----------A-A-----------CACAT----AAGAAC-------------------------ACCTG----CACAT--GTGTACATGGAC--ACATGTG---TACATGCGGGCA----------------CACAT--GCATGCAAACAG--AGGCAT----G----CATGAAGCGG-------------G--CATA---------------------------------------------------------TG--CATATGGA-----------------TGTCACATGCAAGGATATGGATACATT--GACA--CAGGTACACA-GCA----------------------------------------------------------------------------ATACACACATGTGCACATGGATTGACATGTACACAGAGAGACGTGCATACATACA------AACTCA----------GACACA----CATGCGG--------------------------AGTATACACATAGTGGTACATG-A-AGAGATATG--AACACA------------TACACA-GAGCACAGT--------TGAACAGA---ACACA----GGCATACAC----AGA--C--ATGC------ACACACAGAGACATGGACACAGAGACA----------CATGCAGTG-----GA----------------CATG----GGTA----------------CATGGACATATGCA------CACAGACACATAAATGCATACCCACTTATGCACACAT--------------ACAGGCACCAAGATATATACACACTTGTACACATATGCACATATATAAACACAG--AGACA--------------------CATAGATGCATACACACT------TATGCACACATACATGCACCAAGATATAT---GCA---CA--CGTGTA--CACATATGCACAGATACGA-ACACATGGAAATACATTTGTGCATGTATACAGA--GACATG----CA----CATATGTGGGCA--CAAATGCACATGAGTGCAGAG--------ACACACATTCAGTGGACATGAACACATAGACACTTGTATGCATGCACAGTTGTGTGAAAAGACATGGGCATATGTACACAGG--CACAGATAAATGTATGCTCATA--CACATGCACACAGACACA------CACACAGGTACTTGCACACAGACACAAGTCATAGGCACACATGTTT----GCACATAGGTGTATG----AAGGTGTGAACACATAT----ATGTGCA----CATGGAGA--CACACACATG--------------------------------------------------------------------CACATGTATGCCCACGCTGTGTGCACTGGTCACTCAGTGCCTTTGCAGACACTACTGACTCTCTGCAATGTGTCCACTGCGATGTTTCCTGCCCAAGG-CCTGCTTGTC---CTTTCTCA-GCTTAGAGATGCAAATGTGGGCCA-CCCAGCCAGGACTCTGACCAGGGCCACCATCCCAGGCCCAGGGCAAATGGCTCAG-AGAGCCACCTTGGCTGGCTGGGTGG-CTGCTGCTCCTCAGG-GACACTCC---------------AGCCCCATACAG----ATTGTTGATGAA-GCAGCAGAACC----CACACT--TACCTGTGAGCAGAGAGAGCTGAGT---GTG-TC-CTGCAGGCAGAGAAGCTGAT--------CTGGTAGCTCTGCCCCTGCAAACACC------TGGC----CCTG------GAAACAC-------AGAGTAAAGAGATAGC--CTGCAGCTGGGAG---------------------------------------------------------------------------------------------------TGA-GGGGCCTAGGGGCCCCAGAAAGT-CTCCATCCCTAGCA-----GATGGCA---CTGCCCCC--TTTGG---GCTACC----TCCTAGACACCCCACGTTTCTGGCCCTTTGGTACCCAAAGGGGTGTCTGGGCTCCAGACACCTCC--AAAGGCTTGTCAGCACTGGGGGCTCT-GGACCACACTCTATGTGTCAGCCTGCCCATCCCAGCACCACTCACCCCAGGGCCTCAGGCATCTGTCTGGCTCCCTGGTCCCAGAACCTCAAATCCTAGTGGGGCAGA----CCAGCTAGGGCCTCA-----------CACAGCCTCTCCAACATGCCCTCCACTCCAAGAAAGAGAG--AGAGTGAGAGACCC-CTGAGAAAGCAAAGACGGGGTTCCTCAGGCCCAGACTTCTATCTGCCCCCATGGC-----TGCCCCC--AACCATAGGCAA-AGGAGGCCCCACTTCCAGCCTCTCCAACCCCAGTGGCCCTGGCTGTGCTGCCCCCACCTCTAGCAGAG-------------------TCCACTGGGGCCCCTA--CCCCACCCCAGCCCT---GCCG-CAC--CCAGCCCCCATGTC-----AGTGAGCTGCTCTGT----CACCAACCTTGCATCCTAGGGCTCCCAGAACAGGTG-------CCTCTCCCCAACCC---CTCATC-----------AGACTGT---------------------------------------------------------------------CAGAAGCCCCTCC-CTC--CTGCCCTCTGCTTCTGCC-CCACCC------------CCCTCCCCGC-CGGCCCTCCTG-GGGGCAGCACAGC-AGGG-GGCTGAGGGCAGCAGCA-GAAGGGTGGGCTGTC---CAG---TATGGG--------CAGAGCCTGAGACCCATGTTATATCCCCTACAGAGGGGGAGGTGAGCGCTGAGGAAGAGGGTTTCGAGAACGTGAACACCATGGCCTCCACATTCATCGTCCTGTTCCTGCTAAGTCTCTTCTACAGCACCACAGTCACCCTGTTCA
Pipistrellus_hanaki_oz03233.1 GGACTGCCGCTCCCCCCAACC---TCTTCCCCCTCGTCTCCTGCGGGAACTCCCTGCCCGAGGAGAGCCTGGTGGCCATGGGCTGCCTGGCCAAGGACTTCCTGCCCGACACCGTCACCTTCTCCTGGAGCTTTAAGAACACCAGCGCCATCAGT------GCCGTCCAGAACTTTCCCTCGGTCATGAGGGAGGGCAAGTACCAGGCCAGCTCGCAGGTCCTCCTGCCCACGGCCGACATCCTCCAGGGCCTGGACGAGTTTGTGACATGCAAGGTCAAACACCCCAACGGCGAAAAAGTATTGCAGTTTTCCATCCCAGGTGAG-C-GGGCCTCC-----CCCTG-----CGGGCGGCTGCC------GGGCGGGT--GAGGG-GGC------AGC--GGCCCGGCTGA-----CTC---TGTCTCCTCC----CCGCAGA--CAG---CGAAGTGC-----TGCCGCCCCACGTGAACGTCTTCATCCCGCCCCGCGACTCCTTCACC------GGCCCCGGCCTCCGCACGTCCTCGCTCATCTGCCAGGCCTCGGGCTTCAGCCCCAAGAAGATCGCCGTGTCCTGGCTGAAGGAGGGGAAGCTTCTGACCTCCGGCTTCGTCACGGACAAGCCAGAGGTCGAGCGCAGAG---CCCGCCCCCTGACCTACAGGGTCACCAGCACGCTGACCGTCACCGAGAGTGACTGGCTGAGCCAGAGCGTGTTCACCTGCCAGGTGGAGCACCAGGCGCTCACCTTCCAGAAGAACGTGTCCTCCATGTGCGGCCCCAGTGAGTGATCCCGCCCC---------------------GGCAG-AGC-------CCCC-----AGCA-CACAGGTGTCCGCTC-GGTCGGCAGA-CCTGCCC--------CTGACG-GGCCGGCAGCTCCCCGAGCCTTGGCTTCCCCGAGAGGCCAGGGGCGGGGAGGGGGGCC------------CCCAGGGAGGTTTGTC-------------GGGCGG--GACCCGGTGTCC-CCTCC--CGCAGGACCCCAGGGCCCAGGAGA--GGCTCC----GCCAAGTCGAC----GCCT-----TGGCCTGA--CC------------------ACCCCC---GT-CCTG------------TCCCAGGTACGTCCA---CCATCCGAGTCTTCACCATCCCCCCGACCTTCGCCAGCATCTTCCTCACCAAGGAGGCCACGCTGTCCTGCCTGGTCACTGACCTGGCCACCTATGACAGCCTGACCATCTCCTGGACCCGCAAGAATGGCATTGAGCTGAAAACCAACACCAACATCTCCGTGAGCCACCCCAACGCCACCTTCAGTGCCATAGGAAAGGCC-ACGGTGTGCGTGGAGGACTGGGAGTCGGGCGAGGAGTTCACCTGCACGGTGACCCACACGGACCTGCCCTCGCCGCTGAAGCATACCATCTTCAGGCCCAAGGGTAGGC--TGCCC-----------CCCTT--CCCGCCACCCCA-GACCCTCCC----ACACATGGCATCCAGGGCTGGGG------ATCCCATG-GTAGGCCCGGAAGCAAGAGGCACACATGCA----------------------TAGG--CATGCA-ACAGGCACATAGACACAGGCAC-------------------------------------------------------------------------------------------------------------------------------------------------------------------------------------------------------------------------------------------------------------------------------------------------------------------------ACACAGAGACATG--------CACACAGATACCTGCACATTCATGCACTAAGACACACAGACACACATGCCCTCTGCTTCC-CTGTTGTCGGGGGCTGAACCCCGCCGCC-CCCGACCTGAGCTCACG--CTCCCC--TCTTCCCACAGACGTCGCCAAGCACGTGCCCTCGGTGTACGTGCAGCCACCCAGCCGGGAGCAGCTGAGCCTGCGGGAGTCGGCCTCAGTCACCTGCCTGGTGAAGGGCTTCTCGCCCCCTGACGTGTTTGTGCAGTGGCTGCAGAGAGGGCAGCCCGTGTCCTCCGACATGTATGTGACCAGCGCCCCAGTGCCCGAGCCCCAGGCCCCCGGCTTGTACTTCGTCCACAGCGTCCTGACCGTGAGCGAGGAGGACTGGAGCGCCGGGGAGACCTACACCTGCGTCGTGGCCCACGAGGCCCTGCCCTACTCGGTGACCGAGAGGACCGTGGACAAGTCCACCGGTAAACCCACCCTGTACAACGTGTCCCTGGTCATGTCTGACCTGGCCAGCTCCTGCCACTGACC-CCAGGCTGCCCCTCCAGGGCGG-TCC-GGAGCCTCTGGCTGACCTGTCGC----TGTGTGTGCATGTATGCAA---ACTGACTGTGTCAAT-------GGGTGGGGTGTTGCATTCTATAAAAACCAGAAATAAAAATGTCTGTTCAAAAGATGCTGGTCC-GAGTGAGCAATGCTCTCGCCCGCTGGGGCCACGGCTGTGCTG---------------------------------------CCCCCACCCCTGCTTCACCCACTGGCTTCCCACTCGCCTCTCAAAGCC-CTGAGCCC------------------------------------------------------------------------------------------TGCAGAGTGCTCA----CAGCAGACAGTG-CAAT-GCTCACC-GCCTCTCCA-CAGCTGCTATGGGCTCACAGGGACATGGGT----GTACA-ACACACATGC-ACACATGCACACA--CAGAGACACA----TGCATG--------------------CATG----------CACA-----------CAGGC----ATAAAC-A----------------------GATATG----CACAC------ACATGGAT--AC-------AGCT------ACA------------CGTGACG-TGGACATTGGCACAC----------A-ACA--CATGCACATG------------TG--CACACATGC-ATG----------------------------------------------CATG--CACA--------------------CAGACACATGCCCAGGCATGGACATA----CACA--AAGGCACACAGG-------------------------------------------------------------------------------------CACATGTACATAAATGGATGTGGACACAGACACATATAC-TAT-AACAT--GAGCACACA----------AACAC------ATGCA---------------------------CATGTGCAGGTGTGTGCAAATACATGGACAT--GTGTGTTTGC-----------TGTGCATGTGTGTGTGTA------GTGCCACA-TGTG-------TGTATACACAT--AGACAC--ATGCA----AAG-TATGGACACATGCACAAAGAAGCA--------CACAGGCACACA----GGTATAGA----------CATA----CACA----------------AATG--AATATGAA------CAAAGAGACAC--GTGCA---GTGGATGTGGGAACACAG----------AGACATGCA--AAGACATGGATAC------------ACACACAAATATCTACACATTCATACATG--------------TGTACACAGACATGTGCACACT------CATATATA----CATCCACAC--ATGT-----GGA---CA--CATACA--CAGAGAAGCACGAATG-----CACATTGTTCT------------AGAGACA----CACATG----CGA---GAGACATGAGCA--CACTGGCATGTGT--ACACAT--------ACACGTATGCA---GGGATGTACACATGTACAC--AGATATCTGCACGT--GTGTGCAA--GCATGCAAACATGCAGGCAGACACACAGTTA-ATGCACACTCATATACACATACACACACGGTCACATACTCACCTGGGCACTCACACA----GATGAGTCATTGGTGCACAGGTGT----ACAC-GG-GCACATGG--ACCCATTTGC--ACAGAC----ACATGCA----CATACAGA--CACACACATTCATGTGCACACAG---------------------------------------------CACAGACACACACACAGATGTCCACCCTGTGCGCCTAGGTCACTCGGTGCCTTTG-----ACGCCTGCCT--CTGTGCCACGCTTGCTGCACGGCTTCCTGTCCAG---CCTGCTTGTCC-TCTGTCTGC-CCTTGGAGGTACACCCAGGGGCCAGCCCA-CCAGGACTCTGACCAGGC--ACCCGCCCAGGC-CTGGGC-AGGGGCTCGG--GGGCCA--CTGG-----GAGGCGG-CTGCAG--CCTTGGG--CCACCCC---------------GGCCCAGCCCAG----GCTGTTGATGAA-GCAGCAGGCCC--TGTACCC------CAGTGAACAGAAGTAG-TCGGC---GTG-TC-CCGGAGGCAGGGAGGCTGAT--------CTACGGGCTCTGCCCC-GCAGACACC------TGGC----CCTG------GAA---CCTG---GTGGGGAAAGAGGCCAC--CTGCAGCAGGGAG---------------------------------------------------------------------------------------------------TGA-GGGGCACAGGGGCCCGGGGGGGC-CTCCGTTCCCAGCA-----GAGAGCT---CGGCCCC-----TGG---GCAACC-----CCTAGACACCCTGTGCTCCTGGTCCTTT-----------GGGGCCCTGGACTCCAGAAGCTGCCTCAAAGGCCCATCTGTG-TTAGGGCTCC-AGACCTCACTGTATGTGTCCGTCTGTCCAT-CCAGCCTCACTCTGCCCCGAGCCTTGGGTGTCTGTCAGACCTCTGGGTCCCAGAGATATGATTCCTAGTGGGGCAGACACGCCAGCCAGAGCCCCC-----------CACGGCCTCCTACATTCGCCCTCCACTCTGAGAACGAGAG----AGTGAGAGTCCCACTGAGGAAGCAAGGA--GGGTCCCTCAGTCCCAGACCTGTGCCTGCCCCCACTGC-----CACCCCC--ACCCGCAGGGGACAGGAGGCCCCATTCCCAGCTTCATCACCCCAAGTGGCCCTGGCCGTA------CCCCCTCGAGGAGAGCCCAGGACCCTGAATGCATTCCACT-GGGCCCCC------TATCCCGGCCCTG--TGTGGCAC--CCACC-CCTGTGTC-----TGTGAGCTG--CTGT----CACC----CTGTGCCC-AGGGC-CTCAGGACGGGGA--------CTCTGCCCGGCCT---CCAGGC------------GGCTGTGG--GAGCCCAGCTC-TGCCGGGCTCAGA------------------------------------------------CCTGCCCTG--CTGCCCTC-GCTTCTGCC--------------------CCGCCCTGCCCCGCCCTCCGG--GGGCAGCACCGC-CAGG--GCCCTGGGCAGCAGGAGGATGGGTGG-CTGGG--AGGGGG-TTTGGGG-----TGCAG-CACTGAGCCCCACGTTGTGTCC-CTGCAGGGGGGGAGGTGAGCGCCGACGAGGAGGGCTTTGAGAACCTCAACACCATGGCCTCCACCTTCATCGTCCTGTTCCTGCTCAGCCTCTTCTACAGCACGACCGTCACTCTGTTCA
Pipistrellus_hanaki_oz03252.1 AGAGTGCGGCTGCCCCCATTG---TCTTCCCCCTCGTCTCCTGTGAGAACTCCCTGTCCGAGGAGCGCCTGGTGGCCATGGGCTGCCTGGCCAAGGACTTCCTGCCCAACTCCGTCACCTTCTCCTGGAGCTTTAAGAACACCAGCACCATCAGC------GCTGTCCAGAACTTCCCATCGCTCCTGAGGCAGGGCAAGTACGAGGCCAGCTCACAGGTTCTCCTGCCCACGGCTGACATCCTCCAGGGCACGGATGAGTTCGTGACATGCAAGGTCAAACACCCCAATGGTGAAAAAGTATTGCAAGTGCCCCTCCAAGGTGAG-C-AGGCCTCT-----CCCTG--------GCGGGCGG-----GAGGGTGGGC--GAGGG-GGG-----CGGT--GGCCTAGCTGA-----CGC---TGTCCCCTCC----CCACAGT--TAG---TGTAGAGC-----AGCCCCCCCACGTGAACGTCTTCATCCCGCCTCGTGACTCCTTCACC------GGCCCCAGCCCCCGCACATCCACGCTCATCTGCCAGGCCACGGGCTTCAGCCCCAAGAAGATCGCCATGTCCTGGCTGAAGGAGGGGAAGCTGCTGACCTCTGGCTTTGTCACGGACAAACCAGAGGTCGAGCGCAGAG---TCCGTCCCGTGACCTACAGGGTCACCAGCACGCTGACTGTCACCGAGAGCGACTGGCTGAGCCAGACTGTGTTCACCTGCCAAGTGGAGCACCAGGCACTCACCTTCCAGAAGAACGTGTCCTCCATGTGCGGCCCCAGTGAGTGGTCCCTCCCC-------GAGGGC--CCC---GGCAG-AGC-------CCCC-----AGCA-CACAGGTGTCCAC-TAGGTCGGCAGA-CCTGCCC--------CAGACTGGGCCGGCGGCTCCCTGAGCCTTGGCTTCCCATAGAGGCCAGGGGCTGGGAGGGGGCCC------------CCCAGGGTGGTTTGTC-------------TGGTGA--GGCCCGGTGTCC-CCTCT--GGCAGGACCCCAGGGCCCAGGAGA--GGCTCC----GCCAAGTCAAC----GCCT-----TGGCCTGATTC--------------------CCCCCTACCTGCCTCCC-CACCCC-CATCCCAGGTACATCCA---CCATACGAGTCTTCACCATCCCCCCGACCTTCGCCAGCATCTTCCTCACCAAGGAGGCCACGCTGTCATGCCTGGTCACGGACCTGGCCACTTATGACAGCCTGCACATCTCCTGGACCCGCCAGAACGGCGAGGACTTGAAAACCCACATCAACATCTCTGAGAGCCACCCCAACGCCACCTTCAGTGCCACTGGAAAGGCC-ACGGTGTGCGTGGATGACTGGGAGAGGGGCGAGGAGTTCACCTGCATGGTGACCCACACGGACCTGCCCTCGCCGCTGAAGCACACCATCTTCAGGCCCAAGGGTAGGT--TGCC------------CCCTT--CC-ACCACCTCA-GACCCTACC----AGGCATGGCATCCAGGTCCTGGAG-----ATCCCATG-GCAGGCCTGGGAGCAAGAGGCACATGTGCACATGGACACAGGCACACATGGACAGA--CA------------------------------------------------------------------------------------------------------------------------------------------------------------------------------------------------------------------------------------------------------------------------------------------------CATACAAAGACAACCA---TACACCCATGCGAAG------------------ATGTAGACACAGGCACATG---ACACAGATACCTGCACATTCGTGCACTAAGACACACAGGCACACATGCCTTCTGCTCCCCCTGTTGTCAGG-GAAGAGCCCCGCTGT--CCCGACCTGAGCTCAC-------CC--TGTTCCCACAGATGTCACCAAGCACATACCCGCGGTGTACGTGCAGCCACCCAGCCGGGAGCAGCTGAGCCTGCGGGAGTCTGCCTCGGTCACCTGCCTGGTGAAGGGCTTCTCGCCCCCAGATGTGTTTGTGCAGTGGCTGCAGAGAGGGCAGCCCGTGTCCTCCGACATGTATGTGACCAGCGCCCCAGTGCCCGAGCCCCAGGCCCCCGGCTTGTACTTCGTCCACAGCGTCCTGACGGTGAGCGAGGAGGACTGGAGTGCCGGGGAGACCTACACCTGCGTCGTGGCCCACGAGGCCCTGCCCTACTCGGTGACCGAGAGGACCGTGGACAAGTCCACCGGTAAACCCACCCTGTACAACGTGTCCCTGGTCATGTCTGACCTGGCCAGCTCCTGCCACTGACC-CCAGGCTGCCCCTCCAGGGCAG-TCCCGGAGTCTTTGGCTGACCTGTCGC----TGTGTGTGCATGCATGCAA---ACTGACTGTGTCAAC-------GGGTGGGGTGTTGCATTCTATAAAAACTAGAAATAAAAATGTCTGTTCAAAAAATGCTGGTCC-GAGTGAGCAATGCTCTCGCCTGCTGGGGCCATGGCTGTGCTT-------CCTCCACCCC-GCAGACCACC-GTCACCACTGCCCCCAACCCTGCCTCACTCACTGGCCTCCCACCTGCCTCTCAAAGCC-CTGAGCCCC-TACAGCAAGCATGTCACACTCAAAGGCTCACACGAGCCAAATAAACAAGGCCTGTGAC-TGTGGGCCACGAGTCTGACATGCTTGCCCTTCAGAGCTCCCC----CAGCAGACAACACCAAT-GCTCACT-GCTTCTCTA-CTGCTGCAATCGGCTCATGGGGGCCTGGGC----ATATA-ACTTGTACAT-ACACATGCATA----CAGAGACACG----TGCATATAGATATAT--------AGGCAGT---------AGACA-----------TGGGCACACATGCAC-ATGCC--------CATATTCAGAGACATGTG--CAAAC--ATGCACATAGAT--ACGTGCCC-AAATATGGACACACACAAAGGCATATATATACATGGACACAGGCACAC--AGAGACATACACA--CATGGAGATG--GATATGAACATGGACACACATGCTATGGACATTGGCACAGAGA----------------------------------------------------------------CACATGCATA--CATGCACAAA--------TGCAGAGACACAAG----CATG---------------------------------------------------------------------CACACAGGCATATGCCCGGATATGGATATAAACAAAGACACACATGCACTTGGACACCTACGCACACACA--GACATAAACACAG--ACATGCTG----------------------------TGTGCACATGTATGCAAAGACACAGACATATGGGTACATACTCA--------TGCACACCTGCACAGGTG------TTTACACAGACACACC----TGTATGCACTG--AAACAC--ATGCA----AAGATTTGGACACAT-CACACAGAGTCACACATG--CACATGAACATA----GACACACATGCACA--GACATG----CACA----------------CATG--AATATAA--------------ACAC--ATGCC---ATGGGTAGGGATACACAG----------AGACATGCA--AAGACATGGAAACA--TGC--ACAGACACACAAATACCCACACATTCATATA--------------------CACAGACACATGCAGACT------CATACACA----------GAT--ACAT-----GGA---CA--CGTACA--CACAGAGGCACAAGTG-----CACATGTAT--------------ATAAACA----CATATG----CAA-TGGA--CATGGGCA--TACTGGCACATGT--ACACAT--------ACACACATACTG-TGGCATAGACACA--CACTGAGAGATACCTGCACA--------------------CACATGCATACA----CACAGTTA-ATGTACATTCATACACACATGCA--CAGAGACA------CACATGAACACT--CACACAGAGAGGAATTATGCATGCACATGTGT----ACAC-TG-ACACATGG--ACACATTTTC--ACAGAC----ACATGCA----TGTACAAA--CATACATATGTATGGG------------------------------------------------------------CATACAGAGATATACACACA------------CACTCGGTGCCT--------------------CTGCACCATGCTTGCTACACGGCTTCCTGCCCAC---TCTACTTGTCC-TCTGTCTCT-GTTTGGAGGTGCA-------GCCAGCCCAGACAGGACTCTGACCAGAGC-TCCATCCCAGG--------------CTCAG-GGGGCCA-CCGGG-----CAGGTGG-CTGCAG--CCTCTGG-GCCACCCT---------------GGCCCAGTCCTG----GCTGTTGATGAA-GCAGCAGGCCC--TGCACCC-----CCTGTGAACAGAAGTAG-TCAGT---TTG-TC-CCGGAGACAGGGAGGCTGTT--------CTGCGGGCTGTGCCCC-GCAAACACC------TGGC----CCTG------GAA---CCTG---ACTGGGAAAGAGGCCGT--CTGTAGCAGGGAG---------------------------------------------------------------------------------------------------TGA-GGGGTACAGGGGCCTGGGTGGGA-CTCGGTTCCCAGCA-----GATGGCA---CTGCCCCC-CTTCGG---GCTACC---------------------T-------CTTT-----------GGGAACCTGGGCTCCAGACACCGCCTCAAAGGCCCATCTGTG-TTGGGGCTCC-AGAGCCCACTGTATGTGTCCACCTGTCCAT-CCAGCCTCACTCTGCCCAGAGCCTCAGGTGTCTGTCAGACCCCTTGATCCCAGAGATATGATTCCTTGTGGGTAAGACAACCCAGCCAGAGCCCCC------------ATGGCTTCCTGCACTCACCCTCCACTCTGAGAAAGAGAG------TGAGAGTCCCATTGAGGAAGCAAGGA--GGGTCCCTCAGGCCCAGGCCTGTGCCTGCCCCCACTCC-----CACCTCC--AACC-------------------ACTCCCAGCTTCATCACTGCAAGGGTCCCTGGCCGTA------ACCCCTCTAGGAG-----------------GCACTCCACTGGGTTCCCC------CATCCCAGTCCT---G-TGGCAC--CCAT---GTACGTC-----TGTGAGCTG--CTGT----CACC----CTGCATCC-AGGGCTCT--GCCCA----------------------CCT---CCCATC-----------AGGCTGTCGGAGTG-----------------------------------------------------------CTTCCG------CTT--CTG--CTGCC-ACC----CTGCC--------------------CTGCCCTGCCCTGTCCTCCTG--GGGCAGCACTGC-CAGG--GCCCGTGGAAGTGGGA-GTTGGGTGGCCTGGG--AGGGGG-TTTGGGA-----TGCAG-CACTGATCCCCTGGTTGTGTCC-CTGCAGTGGGGGAGGTGAGCGCCGAGGAGGAGGGCTTCGAGAACCTCAACACCATGGCTTCCACCTTCATTGTCTTGTTCCTGCTCAGCCTCTTCTACAGCACAACCGTCACCCTGTTCA
Pipistrellus_kuhlii_NW_023425413_Scf107 GGACTGCTGCTGCCCCCACCC---TCTTCCCCCTCGTCTCCTGCGGGAACTCCCTGCCCGAGGAGAGCCTGGTGGCCATGGGCTGCCTGGCCAAGGACTTCCTGCCCGACACCGTCACCTTCTCCTGGAGCTTTAAGAACGCCAGCGCCATCAGT------GCCGTCCAGAACTTTCCCTCGGTCATGAGGGAGGGCAAGTACCAGGCCAGCTCGCAGGTCCTCCTGCCCACGGCCGACATCCTCCAGGGCCCGGACGAGTTTGTGACATGCAAGGTCAAACACCCCAACGGCGAAAAAGTATTGCAGTTTGCCATCCCAGGTGAG-C--GGCCTTC-----CCCTG-----CGGGTGGGCTGCC-----GGGAGGGC--GAGGG-GGG-----CAGC--GGCCCA--TGA-----CGC---TGACTCCTCC----CCGCAGA--CAG---CGAAGTGC-----TGCCGCCCCACGTGAACGTCTTCATCCCGCCCCGCGACTCCTTCACC------GGCCCCGGCCTCCGCACGTCCTCGCTCATCTGCCAGGCCTCGGGCTTCAGCCCCAAGAAGATCGCCGTGTCCTGGCTGAAGGAGGGGAAGCTGCTGACCTCCGGCTTCGTCACGGACAAGCCAGAGGTCGAGCGCAGAG---CCCGCCCCTTGACCTACAGGGTCACCAGCACGCTGACCGTCACCGAGAGCGACTGGCTGAGCCAGAGCGTGTTCACCTGCCAAGTAGAACACCAGGCACTCACTTTCCAGAAGAACGTGTCCTCCATGTGCGGCCCCAGTGAGTGATCCCGCCCT---------------------GGCAG-AGC-------CCCC-----AGCA-CACAGGTGTCCTCTC-GGTCGGCAGA-ACTGCCC--------CTGACG-GGCCTGCAGCTCCCCGAGCCTTGGCTTCCCGGAGAGGCCAGGGGCGGGGAGGGGGGCC------------CCCAGGGAGGCTTGTC-------------GGGCGG--GACCCGGTATCC-CCTTT--GGCAGGACCCCAGGGCCCAGGAGA--GGCTCC----GCCAAGTCGAC----GCCT-----TGGCCTGA--CC------------------ACCCC---TGT-CCTG------------TCCCAGGTACGTCCA---CCATCCGAGTCTTCACCATCCCCCCGACCTTCGCCAGCATCTTCCTCACCAAGGAGGCCACGCTGTCCTGCCTGGTCACGGACCTGGCCACCTATGACAGCCTGCACATCTCCTGGACCCGCAAGAATGGCATTGAGATGCAAACCTACACCAACATCTCCGTGAGCCACCCCAACGCCACCTTCAGTGCCATGGGAAAGGCC-ACGGTGTGCGTGGAGGACTGGGAGTCGGGCGAGGAGTTCACCTGCACGGTGACCCACACGGACCTGCCCTCGCCGCTGAAGCATACCATCTTCAGGCCCAAGGGTAGGC--TTCCC-----------CCCTT--CCCGCCACCCCA-GACCCTCCC----ACACATGGCATCCAGCGCTGGGG------ATCCCATG-GTAGGCCCGGAAGCAAGAGGCACACATGCA----------------------TAGG--CATGCA-ACAGGTACACGGACACAGGCAC-------------------------------------------------------------------------------------------------------------------------------------------------------------------------------------------------------------------------------------------------------------------------------------------------------------------------ACACAGAGACATG--------CACACAGATACCTGCACAATCATGCACTAAGACACACAGACACACATGCCCTCTGCTCCC-CTGTTGTCGGGGGCTGAACCCCGCCGCC-CCCGACCTGAGCTCAC--CCGCCCC--TTTTCCCACAGACGTCGCCAAGCACATGCCCTCGGTGTACGTGCAGCCACCCAGCCGGGAGCAGCTGAGCCTGCGGGAGTCGGCCTCTGTCACCTGCCTGGTGAAGGGCTTCTCGCCCCCTGACGTGTTTGTGCAGTGGCTGCAGAGAGGGCAGCCTGTGTCCTCCGACATGTATGTGACCAGCGCCCCAGTGCCCGAGCCCCAGGCCCCCGGCTTGTACTTCGTCCACAGCGTCCTGACGGTGAGCGAGGAGGACTGGAGCGCCGGGGAGACCTACACCTGCGTCGTGGCCCACGAGGCCCTGCCCTACTCGGTGACCGAGAGGACCGTGGACAAGTCCACCGGTAAACCCACCCTGTACAACGTGTCCCTGGTCATGTCTGACCTGGCCAGCACCTGCCACTGACC-CCAGGCTGCCCCTCCAGGGCGG-TCC-GGAGCCTCTGGCTGACCTGTCGC----TGTGTGTGCATGTATGCAA---ACTGACTGTGTCAAT-------GGGTGGGGTGTTGCATTCTATAAAAACCAGAAATAAAAATGTCTGTTCAAAAGATGCTGGTCC-GAGTGAGCAATGCTCTCGCCCGCTGGGGCCACGGCTGTGCTG---------------------------------------CCCCCACCCCTGCTTCACCCACTGGCTTCCCACTCGCCTCTCAAAGCC-CTGAGCCC------------------------------------------------------------------------------------------TGCAGAGTGCTCA----CAGCAGACAGTG-CAAT-GCTCACC-GCCTCTCCA-CAGCTGCTATGGGCTCACAGGGACATGGGT----GTACA-ACACACATGC-ACACATGCACACA--CAGAGACACA----TGCATG--------------------CATG----------CACA-----------CAGAC----ATAAAC-A----------------------GATATG----CACAC------ACATGGAC--AC-------AGCT------ACA------------CGTGACG-TGGACATTGGCACAC----------A-ACA--CATGCACATG------------TG--CACACATGC-ATG----------------------------------------------CATG--CACA--------------------CAGACACATGCCCAGGCATGGACATA----CACA--AAGGCACACAGGC-------------------------------------------------------------------------------------ACATGTACATAAATGGATGCGGACACAGACACATATAC-TAT-AACAT--GAGCACACA----------AACAC------ATGCA---------------------------CATGTGCAGGTGTGTGCAAATACATAGACACGTGTGTTTGC-------------TGTGCATGTGTGTGTGTG--TGTGGTGCCACG-TGTG-------TGTATACACAT--AGACAC--ATGCA----AAG-TATGGACACATGCACAAAGAAGCA--------CACAGGCACACA----GGCATAGA----------CATA----CACA----------------AATG--AATATGAA------CAAAGAGACAT--GTGCA---GTGGATGTGGGAACACAG----------AGACATGCA--AAGACATGGATAC------------ACACACAAATATCTACACATTCAAACATG--------------TGTACACAGACATGTGCACACT------CATATATA----CATCCACAC--ATGT-----GGA---CA--CATACA--CAGAGAAGCACGAATG-----CACATTGTTCT------------AGAGACA----CACATG----CGA---GAGACATGAGCA--CACTGGCATGTGT--ACACAT--------ACACGTGTGCA---GGGATGTACACATGTACGC--AGATATCTGCACAT--GTGTGCAA--ACATGCAAACATGCAGGCAGACACACAGTTA-ATGCACACTCATATACACATGCACACACGGTCACATACTCACCTGGGCACTCACACA----GATGAGTCATGGGTGCACAGGTGT----ACAC-GG-GCACATGG--ACCCATTTGC--ACAGAC----ACAAGCA----CATACAGA--CACACACATTCATGTGCACACAG---------------------------------------------CACAGACACACACACAGATGTCCACCCTGTGCGCCCAGGTCACTCGGTGCCTTTG-----ACGCCTGCCT--CTGTGCCACGCTTGCTGCACGGCTTCCTGTCCAG---CCTGCTTGTCC-TCTGTCTGC-CCTTGGAGGTACACCCAGGGGCCAGCCCA-CCAGGACTCTGACCAGGC--ACCCGCCCAGGC-CTGGGC-AGGGGCTCAG--GGGCCT--CTGG---------------GCAG-------------------------------------------------GCGGCTGATGAA-GCAGCAGGCCC--TGTACCC------CAGTGAACAGAAGTGG-TCGGC---GTG-TC-CCGGAGGCAGGGAGGTTGAT--------CCACGGGCTCTGCCCC-GCAGACACC------TGGC----CCTG------GAA---CCTG---GTGGGGACAGAAGCCAC--CTGCAGCAGGGAG---------------------------------------------------------------------------------------------------TGA-GGGGCACAGGGACCCGGGGGGG---CCCGTTCCCAGCA-----GAGAGCT---CGGCCCC-----TGG---GCAACC-----CCTAGACACCCTGTGCTCCTGGTCCTTT-----------GGGGCCCTGGACTCCAGAAGCTGCCTCAAAGGCCCATCTGTG-TTGGGGCTCC-AGACCCCACTGTATGTGTCTGTCTGTCCAT-CCAGCCTCACTCTGCCCCGAGCCTTGGGTGTCTGTCAGACCTCTGGGTCCCAGAGATATGATTCCTAGTGGGGCAGACACGCCAGCCAGAGCCCCC-----------CATGGCCTCCTACATTCGCCCTCCACTCTGAGAAGGAGAG----AGTGAGAGTCCCGCTGAGGAAGCAAGGA--GGGTCCCTCGGTCCCAGACCTGTGCCTGCCCCCACTGC-----CACCCCC--ACTCGCAGGGGACAGGAGGCCCCATTCCCAGCTTCATCACCCCAAGTGGCCCTGGCCGTA------CCCCCTCGAGGAGAGCCCGGGACCCTGAATGCATTCCACT-GGGCCCCC------TATCCCGGCCCTG--TGTGGCAC--CCACC-CCTGTGTC-----TGTGAGCTG--CTGT----CACC----CTGTGCCC-AGGGC-CTCAGGACGGGGA--------CTCTGCCTGGCCT---CCAGGC------------GGCTGTGG--GAGCCCAGCTC-TGCCGGGCTCAGA------------------------------------------------CCTGCCCTG--CTGCCCTC-GCTTCTGCC--------------------CCACCCTGCCCCGCCCTCCGG--GGGCAGCACCGC-CAGG--GCCCTGGGCAGCAGGAGGATGGGTGG-CTGGG--AGGGGG-TTTGGGG-----TGCAG-CACTGAGCCCCACGTTGTGTCC-CTGCAGGGGGGGAGGTGAGCGCCGACGAGGAGGGCTTTGAGAACCTCAACACCATGGCCTCCACCTTCATCGTCCTGTTCCTGCTCAGCCTCTTCTACAGCACGACCGTCACTCTGTTCA
Pipistrellus_kuhlii_NW_023425588_Scf83 AAAGCGCGGCTGCCCCCATTG---TCTTCCCCCTCGTCTCCTGTGAGAACTCCCTGTCCGAGGAGCGCCTGGTGGCCATGGGCTGCCTGGCCAAGGACTTCCTGCCCAACTCCGTCACCTTCTCCTGGAGCTTTAAGAACACCAGCACCATCAGC------GCTGTCCAGAACTTCCCATCGCTCCTGAGGGAGGGCAAGTACGAGGCCAGCTCACAGGTTCTCCTGCCCAAGGCTGACATCCTCCAGGGCACGGATGAGTTCGTGACATGCAAGGTCAAACACCCCAATGGTGAAAAAGTATTGCAAGTGCCCCTCCAAGGTGAG-C-AGGCCTCT-----CCCTG--------TCGGGCGG-----GAGGGCGGGC--AAGGG-GGG-----CGGT--GGCCTAACTGA-----TGC---TGTCCCCTCC----CCACAGT--TAG---TGTAGAGC-----AGCCCCCCCACGTGAACGTCTTCATCCCGCCCCGTGACTCCTTCACC------GGCCCCAGCCCCCGCACATCCACGCTCATCTGCCAGGCCACGGGCTTCAGCCCCAAGAAGATCGCCATGTCCTGGTTGAAGGAGGGGAAGCTGCTGACCTCTGGCTTCATCACGGACAAACCAGAGGTCGAGCGCAGAG---CCCGTCCCGTGACCTACAGGGTCACCAGCACGCTGACTGTCACCGAGAGCGACTGGCTGAGCCAGACTGTGTTCACCTGCCAAGTAGAACACCAGGCACTCACTTTCCAGAAGAACGTGTCCTCCATGTGCGGCCCCAGTGAGTGGTCCCACCCC-------AAGGGC--CCC---GGCAG-AGC-------CCCC-----AGCA-CACAGGTGTCCAC-TAGGTCGGCAGA-CCTGCCC--------CAGACGGGGCCGGCGGCTCCCTGAGCCTTGGCTTCCCGTAAAGGCCAGGAGCTGGGAGGGGGCTC------------CCCAGGGTGGTTTGTC-------------AGGTGA--GGCCCGGTGTAC-CCTCT--GGCAGGACCCCAGGGCCCAGGAGA--GGCTCC----GCCAAGTTGAC----GCCT-----TGGCCTGATTC--------------------CTCCC----TGCCTGCCTCCCCCC-CATCCCAGGTACGTCCA---CCATCCGAGTCTTCACCATCCCCCCGACCTTCGCCAGCATCTTCCTCACCAAGGAGGCCACGCTGTCATGCCTGGTCACGGACCTGGCCACCTATGACAGCCTGCACATCTCCTGGACCCGCCAGAATGGCGAGGACGTGAAAACCCACATCAACATCTCTGAGAGCCACCCCAATGCCACCTTCAGTGCCATGGGAAAGGCC-ACGGTGTGCGTGGATGACTGGGAGAGGGGCGAGGAGTTCACCTGCACAGTGACCCACACGGACCTGCCCTCGCCGCTGAAGCACACCATCTTCAGGCCCAAGGGTAGGT--TGCC------------CCCTT--CC-ACCACTCCA-GACCATACC----AGGCATAGCATCCAGGGCCTGGAG-----ATCCCATG-ACAGGCCTGGGAGCAAGAGGCACATGTGCACATGGACACAGGCACACATGAACAGA--CA------------------------------------------------------------------------------------------------------------------------------------------------------------------------------------------------------------------------------------------------------------------------------------------------CATACAGAGACAACCA---TACACCCATGCGAAG------------------ATGTAGACACAGGCACATG-ACACACAGATACCTGCACATTCGTGCACTAAGACACACAGGCACACATGCCTTCTGCTCCCCCTGTTGTCAGG-GAAGAGCCCCGCTGC--CCTGACCTGAGCTCAC-------CC--TGTTCCCACAGATGTCACCAAGCACATACCCGCGGTGTACGTGCAGCCACCCAGCCGGGAGCAGCTGAGCCTGAGGGAGTCGGCCTCGGTCACCTGCCTGGTGAAGGGCTTCTCGCCCCCAGACGTGTTTGTGCAGTGGCTGCAGAGAGGGCAGCCTGTGTCCTCCGACATGTATGTGACCAGCGCCCCAGTGCCGGAGCCCCAGGCCCCCGGCTTGTACTTCGTCCACAGCGTCCTGACCGTGAGCGAGGAGGACTGGAGTGCCGGGGAGACCTACACCTGCGTCGTGGCCCACGAGGCCCTGCCCTACTCGGTGACCGAGAGGACCGTGGACAAGTCCACCGGTAAACCCACCCTGTACAACGTGTCCCTGGTCATGTCTGACCTGGCCAGCTCCTGCCACTGACC-CCAGGCTGCCCCTCCAGGGCAG-TCCCGGAGTCTTTGGCTGACCTGCCGC----TGTGTGTGCATGCATGCAA---ACTGACTGTGTCAAA-------GGGTGGGGTGTTGCATTCTATAAAAACTAGAAATAAAAATGTCTGTTCAAAAAATGCTGGTCC-GAGTGAGCAATGCTCTCGCCTGCTGGGGCCATGGCTGTGCTA-------CCTCCACCCC-GCAGACCACC-GTCACCACTGCCCCCAACCCTGCCTCACTCACTGGCCTCCCACCTGCCTCTCAAAGCC-CTGAGCCCC-TACAGCAAGCATGTTACACTCAAAGGCTCACATGAGCCAAATAAACAAGGCCTGTGAC-TGTGGACCACGAGTCTGACATGCTTGCCCTTCAGAGCTCCCC----CAGCAGACAACACCAAT-GCTCACT-GCTTCTCTA-CTGCTGCAATTGGCTCATGGGGGTCTGGGC----ATACA-ACATGTACAT-ACACATGCATA----CAGAGACACA----TGCATATAGATATACAGC--------CAGT---------AGACA-----------TGGGCACACATGCAC-ATGCC--------CATATTCAGAGACATGTG--CAAAC--ATGCACATAGAT--ACGTGCCC-AAATATGGACACACACAAAGGCATGCATATACATGGACACAGGCACAC--AGAGACATACACA--CATGGAGATG--GACATGAACATGAACACACATGCTATGGACATTGGAACAGAGA------------------------------------CATA----------------------TG--CATGCAT-GCTATGG--ACATT--GGCA--CAGAGACACAGGCATACATGCACAAATGCA----------------------------GAGACACAAG----CATG-------------CACACAGGCATATGCCCGGATACGGATATAAACAAAGACACACATACACTTGGACACCTACGCACACACA--GACATAAACACAG--ACATGCTG----------------------------TGTGCACATGTATGCAAAGACACAGACATATTGGTACATATTCA--------TGCACACCTGCACAGGTG------TTTACACA--GACACA-AC-TGTGTGAACTT--AAACAC--ATGCA----AAGATTTGGACACAT-CACACAGAGTCACACATG--CACATGGACATA----GACACACATGCACA--GACATG----CACA----------------CATG--AATATAA--------------ACAC--ATGCC---ATGGGTATGGATACACAG----------AGACATGCA--AAGACATGGAAACA--TGCACACAGACACATAAATACCCACACATTCATATA--------------------CACAGACACATGCAGGCT------CACACACA----------GAT--ACAT-----GGA---CA--CGTACA--CACAGAGGCACAAGTG-----CACATGTAT--------------ATAAACA----CATATG----CAA-TGGG--CATGGGCA--TACTGGCACATGT--ACACAT--------ACGTACATACAG-TGGCATAGACACA--CACTGAGAGATAAC-GCACA------------------------------------------------CACATTCATACACACATGCA--CAGAGACA------CACATGAACACT--CACACAGAGAGGAGTCATGCATGCACATGTGT----ACAC-TG-ACACATGG--ACATATTTTC--ACAGAC----ACATGCA----TGTACAGA--CATACATATGTATGGGCA------------------------------------------------------------CACAGAGATATACACACA------------CACTCGGTGCCT--------------------CTGCACCATGCTTGCTACACGGCTTCCTGCCCAC---TCTACTTGTCC-TCTGTCTCT-GCTTGGAGGTGCA-------GCCAGCCCAGACAGGACTCTGACCAGAGC-TCCATCCGAGG--------------CTTAG-GGGGCCA-CCGGG-----CAGGTGG-CTGCAG--CCTCTGG-GCCACT-----------------GGCCCAGTCCTG----GCTGTTGATGAA-GCAGCAGGCCC--TGCACCC-----CTTGTGAACAGAAGTAG-TCGGT---TTG-TC-CCAGAGACAGGGAGGCTGAT--------CTTCGGGCTGTGCCTC-GCAAACACC------TGGC----CCTG------GAA---CCTG---ACTGGGAAAGAGGCCGT--CTGCAGCAGGGAG---------------------------------------------------------------------------------------------------TGA-GGGGCACAGGGGCCCGAGTGGAA-CTTGGTTCCCAGCA-----AATGGCA---CTGCCCCCGTTCAGG----TTACC----------------------------CCTTT-----------GGGAACCTGGGCTCCAGACACCGCCTCAAAGGCCCATCTGTG-TTGGGGCTCC-AGAGCCCACTGTATGTGTTCATCTGTCCAT-CCAGCCTCACTCTGCCCAGAGCCTCAGGTGTCTGTCAGACCCCTTGATCCCAGAGATATGATTCCTTGTGGGTCAGACAACCCAGTCAGAGCCCTC------------ATGGCTTCCTGCACTTGCCCTCCACTCTGAGAAAGAGAG------TGAGAGTCCCATTGAGGAAGCAAGGA--GGGTTCCTCAGGCCCAGGCCTGTGCCTGACCCCACTCC-----CACCTCC--AAGC-------------------ACTCCCAGATTCATCACTGCAAGGGGCCCTGGCCGTA------ACCCCTCTAGGAG-----------------GCTCTCCAGT------------------------CCT---G-TGGCAC--CCAT---GTGTGTC-----TGTGAGCTG--CTGT----AACC----CTGCACCC-AGGGCTCT--GCCCA----------------------CCT---CCCATC-----------AGGCTGTGGGAGTG-----------------------------------------------------------CTTCCG------CTT--CTG--CTGCC-ACC----CTGCC--------------------CTGCCCTGCCCTGTCCTCCTG--GGGCAGCACTGC-CAGG--GCCCGTGGAAGTGGGA-GTTGGGTGGCCTGGG--AGGGGG-TTTGGGA-----TGCAG-CACTGATCCCCTGGTTGTGTCC-CTGCAGTGGGGGAGGTGAGTGCTGAGGAGGAGGGCTTTGAGAACCTCAACACCATGGCTTCCACCTTCATTGTCTTGTTCCTGCTCAGCCTCTTCTACAGCACGACCGTCACCCTGTTCA
Pipistrellus_nathusii_OY882858_Chr1 GGACTGCCGTTGCCCCCAACC---TCTTCCCCCTCGTCTCCTGCGGGAACTCCCTGCCCGAGGAGAGCCTGGTGGCCATGGGCTGCCTGGCCAAGGACTTCCTGCCCGACACCGTCACCTTCTCCTGGAGCTATAAGAACACCAGCGCCATCAAC------GCCTTCCAGAACTTTCCCTTGGTCATGAGGGAGGGCAAGTACGAGGCCAGCTCGCACGTCCTCCTGCCCACGGCCGACATCGTCCAGGGCACGGATGAGTACGTGACATGCAAGGTCAAACACCCCAACGGCGAAAGAACAGTGCAAGTGCCCCTCCCAGGTGAG-C-GGGCCCCC-----CCCTG-----CGGGCGGGT---------GGCCGGGAGGGCGGG-GGGG---TGGGC--GGCCGGGCTGA-----CGC---TGTCCCCTCC----CTGCAGT--CGG---CGTAGAGC-----TGCCGCCCCACGTGAACGTCTTCATCCCGCCCCGCGACTCCTTCACG------GGCCCCGGCTCCCGCACGTCCTCGCTCATCTGCCAGGCCTCGGGCTTCAGCCCCAAGAAGATCGCCGTGTCCTGGCTGAAGGAGGGGAAGCTGCTGACCTCCGGCTTCGTCACGGACAAACCAGAGGTCGAGCGCAGAG---CCCGCCCCGTGACCTACAGGGTCACCAGCACGCTGACCGTCACCGAGAGCGACTGGCTGAGCCAGAGCGTGTTCACCTGCCAGGTGGAGCACCAGGCGCTCACCTTCCAGAAGAACGTGTCCTCCATGTGCGGCCCCAGTGAGTGGTCCCGCCCC-------GAGGCC--CC----GGCAG-AGC-------CCCC-----GGCA-CCCAGGTGTCCGCTC-GGCC--CAGA-CCTGCCC--------CTGACG-GGCCAGCAGCTCCCCGAGCCTTGGCTTCCTGGAGAGGCCAGGGGCGGGGAGGGGGGCC------------CCCAGGGAGGCTTGTC-------------AGGCGG--GACCCGGTGTCC-CCTCC--GGCAGGACCCCAGGGCCCAGGAGA--GGCTCC----GCCAAGTTGAC----GCCT-----TGGCCTGA--CC------------------ACCCCC---GT-CCTG------------TCCCAGGTACGTCCA---CCATCCGAGTCTTCACCATCCCCCCGACCTTCGCCAGCATCTTCCTCACCAAGGAGGCCACGCTGTCCTGCCTGGTCACGGACCTGGCCACCTATGACAGCCTGACCATCTCCTGGAGCCGCAAGAATGGCGTTGAGATGCAAACCCACACCAACATCTCCGTGAGCCACCCCAACGCCACCTTCAGTGCCATGGGAAAGGCC-ACGGTGTGCGTGGAGGACTGGGAGTCGGGCGAGGAGTTCACCTGCACGGTGACCCACACGGACCTGCCCTCGCCGCTGAAGCACACCATATTCAGGCCCAAGGGTAGGC--TGCCC------------CCTT--CCCGC-ACCCCA-GGCCCTCCC----ACACATGGCATCCAGGGCTGGG--------CCCCATG-GTAGGCCCGGAAGCAAGAGGCACACATGCA----------------------TAGG--CATTCA-ACAGGCA-------------------------------------------------------------------------------------------------------------------------------------------------------------------------------------------------------------------------------------------------------------------------------------------------------------------------------------C--ACACACAGACATG--------CACACAGATACCTGCACATTCGTGCACGAAGACACACAGACACACATGCCCTCTGCTTCC-CTGTTGTCGGGGGCTGGA-CCCGCCGCC-CCCGACCTGAGCTCAC--CCGCCCC--TCTTCCCACAGACGCCGCCAAGCACGTGCCCTCGGTGTACGTGCAGCCACCCAGCCGGGAGCAGCTGAGCCTGCGGGAGTCAGCCTCGGTCACCTGCCTGGTGAAGGGCTTCTCGCCCCCGGACGTGTTTGTGCAGTGGCTGCAGAGAGGGCAGCCCGTGTCCTCCGACATGTATGTGACCAGCGCCCCAGTGCCCGAGCCCCAGGCCCCCGGCTTGTACTTCGTCCACAGCGTCCTGACGGTGAGCGAGGAGGACTGGAGCGCCGGGGAGACCTACACCTGCGTCGTGGCCCACGAGGCCCTGCCCTACTCGGTGACCGAGAGGACCGTGGACAAGTCCACCGGTAAACCCACCCTGTACAACGTGTCCCTGGTCATGTCTGACCTGGCCAGCACCTGCCACTGACC-CCAGGCTGCCCCTCCAGGGCGG-TCC-GGAGCCTCTGGCTGACCTGTCGC----TGTGTGTGCATGTATGCAA---ACTGACTGTGTCAAT-------GGGTGGGGTGTTGCATTCTATAAAAACCAGAAATAAAAATGTCTGTTCAAAAGATGCTGGTCC-GAGTGAGCAATGCTCTCGCCCGCTGGGGCCACGGCTGTGCTG---------------------------------------TCCCCACCCCTGCTTCACCCACTGGCTTCCCACTCGCCTCTCAAAGCC-CTGAGCCC------------------------------------------------------------------------------------------TGCAGAGTGCTCA----CAGCAGACAGTG-CAAT-GCTCACC-GCCTCTCCA-CAGCTGCTATGGGCTCACAGGAACATGGGT----GTACA-ACACACATGC-ACATATGCACACA--CAGAGACACA----TGCATG--------------------CATG----------CACA-----------CAGGC----ATAAAC-A----------------------GATATG----CACAC------GCACTGAC--AC-------AGGT------ACA------------CGTGATG-TGGACATTGGCACAC----------A-ACA--CATGCACATG------------TG--CACACATGC-ATG----------------------------------------------CATG--AACA--------------------CAGACACATGCCCAGGCATGGACATA----CACA--AAGACACACAGG-------------------------------------------------------------------------------------CACATGCACATAAATGAATGCGGACACAGACACATATA-------ACAT--GAGCACACA----------AACAC------ATGCA---------------------------CATGTGCAGGTGTGTGTAAATACATGGACACACATGT--TTGG-----------TGTGAGTGTATATGTGTA------ATATCACA-TGTG-------TGTATACACAT--TGACAC--ATGCA----AAG-TATGGACACATGCACAAACAAGCA--------CACAGGTACACA----GGCATAGA----------CATA----CACA----------------CATG--AATATGAA------CAAAGAGACAC--GTGCA---GTGGATGTGGGAACACAG----------AGACATCCA--AAGACGTGGATAC------------ACACACAAATACCTACACATTCATACATG--------------TGTACACAAACATGTGCACACT------CATATATA----CATCCACAC--ATGT-----GGA---CA--CATACA--CAGAGAAGCACGAATG-----CACATTGTTAT------------AGAGATA----CACATG----CGA---GAGACATGAGCA--CACTGGCATATGT--ACACAT--------GTACGCATGCAG-AG--ATATACACGTGTACAC--AGATATCTGCACGT--GTGTGCAA--ACATGCAAACATGCAGGCAGACACACAGTTA-ATGCACACTCGTATACACATGCATGCACAGTCACATACTCACCTGGGCA----CACA----GATGAGTCATGGGTGCACAGGTGT----ACAC-GG-GCACATGG--ACCCATTTGC--ACAGAC----ACATGCA----CATACAGA--CACACGCATGCATGTGCACACAG---------------------------------------------CACAGACACACACACAGATGTCCACCCTGTGCGCCCAGGTCACTCGGTGCCTTTG-----ACGCCTGCCT--CTGTGCCATGCTTGCTGCACAGCTTCCTGTCCAG---CCTGCTTGTCC-TCTGTCTGC-CCTTGGAGGTGCACCCAGGGGCC---------------CTGACCAGGC--ACCCGCCCAGGC-CTGGGC-AGGGGCTCAG--GGGCCA--CTGGG----CGGGCGG-CTGCAG--CCTTGGG--CCACCCC---------------AGCCCAGCCCAG----GCTGTTGATGAA-GCAGCAGGCTC--TGCATCC------CAGGGAACAGAAGTAG-TCGGG---GTG-TC-CGGGAGGCAGGGAGGCTGAT--------CTGCAGGCTCTGCCCC-GCAAACACC------AGGC----CCTG------GAA---CCTG---GTGGGGAAAGAGGCCGC--TTGCAGCAGGGAG---------------------------------------------------------------------------------------------------TGA-GGGGCACAGGG-CC-------------------CAGAA----------------------------G-----CCACC-----CCTAGACACCCTGTGCTCCTGGTCCTTT-----------GGGGCCCTGGACTCCAGAAGCTGCCTCAAAGGCCCATCTGTG-TTGGGGCTCC-AGACCCCACTATATGTGTCCGTCTGTCCAT-CCAGCCTCACTCTGCCCCGAGCCTTGGGTGTCTGTCAGACCTCTGGGTCCCAGAGATATGATTCCTAGTGGGGCAGACATGCCAGCCAGAGCCCC----------------------------------CCACTCTGAGAAAGAGTG----AGTGAGAGTCCCACTGAGGAAGCAAGGA---GGTCCCTCGGGCCCAGACCTGTGCCTGCCCCCACTGC-----CACCCCC--ACCCACAGGGGACAGGAGGCCCCACTCCCAGCTTCATCACCCCAAGTGGCCCTGGCCATA------CCCCCTCG-GGAAAGCCCAGGACCCTGAATGCACTCCACT-GGGTCCCC------TATCCCGGCCCT-G-TGTGGCAC--CCACC-GCTGTGTC-----TGTGAGCTG--CTGT----CACC----CTGCGCCC-AGGGC-CTCAGGACCAGGG------------------------CTCAGC--------------CTGAGT--G-------------------------------------------------------------CTTCTGGG--AGGTGC-CTG--CTGCCCTC-GCTTCTGCC-CTGCCCTGCC-------CCACCCAGCCCCCCCCCCT-CAG--GGTCAGCACCAC-CAGG--GCCCTGGCCAGCGGGAGGATGGGTGG-CTGGG--AGGGGG-TTTGGGG-----TGCAG-CACTGAGCCCCACGTTGTGTCC-CTGCAGCGGGGGAGGTGAGTGCCGAGGAGGAGGGCTTTGAGAACCTCAACACCATGGCTTCCACCTTCATCGTCCTGTTCCTGCTCAGCCTCTTCTACAGCACAACCGTCACCCTGTTCA
Pipistrellus_pipistrellus_LR862356_Chr1 GGACTGCCGCTCCCCCCAACC---TCTTCCCCCTCGTCTCCTGCGGGAACTCCCTGCCCGAGGAGAGCCTGGTGGCCATGGGCTGCCTGGCCAAGGACTTCCTGCCCGACACCGTCACCTTCTCCTGGAGCTTTAAGAACACCAGCGCCATCAGT------GCCGTCCAGAACTTTCCCTCGGTCATGAGGGAGGGCAAGTACCAGGCCAGCTCGCAGGTCCTCCTGCCCACGGCCGACATCCTCCAGGGCCTGGACGAGTTTGTGACATGCAAGGTCAAACACCCCAACGGCGAAAAAGTATTGCAGCTTTCCATCCCAGGTGAG-C-GGGCCTCC-----CCCTG-----CGGGCGGCTGCC------GGGCGGGC--GAGGG-GGC------AGC--GGCCCGGCTGA-----CTC---TGTCTCCTCC----CCGCAGA--CAG---CGAAGTGC-----TGCCGCCCCACGTGAACGTCTTCATCCCGCCCCGCGACTCCTTCACC------GGCCCCGGCCTCCGCACGTCCTCGCTCATCTGCCAGGCCTCGGGCTTCAGCCCCAAGAAGATCGCCGTGTCCTGGCTGAAGGAGGGGAAGCTTCTGACCTCCGGCTTCGTCACGGACAAGCCAGAGGTCGAGCGCAGAG---CCCGCCCCCTGACCTACAGGGTCACCAGCACGCTGACCGTCACCGAGAGCGACTGGCTGAGCCAGAGCGTGTTCACCTGCCAGGTGGAGCACCAGGCGCTCACCTTCCAGAAGAACGTGTCCTCCATGTGCGGCCCCAGTGAGTGATCCCGCCCC------------G---------GCAG-AGC-------CCCC-----AGCA-CACAGGTGTCCGCTC-GGTCGGCAGA-CCTGCCC--------CTGACG-GGCCGGCAGCTCCCCGAGCCTTGGCTTCCCGGAGAGGCCAGGGGCGGGGAGGGGGGCC------------CCCAGGGAGGCTTGTC-------------GGGCGG--GACCCGGTGTCC-CCTCC--GGCAGGACCCCAGGGCCCAGGAGA--GGCTCC----GCCAAGTTGAC----GCCT-----TGGCCTGA--CC------------------ACCCCC---GT-CCTG------------TCCCAGGTACGTCCA---CCATCCGAGTCTTCACCATCCCCCCGACCTTCGCCAGCATCTTCCTCACCAAGGAGGCCACGCTGTCCTGCCTGGTCACTGACCTGGCCACCTATGATAGCCTGACCATCTCCTGGACCCGCAAGAATGGCATTGAGCTGAAAACCAACACCAACATCTCCGTGAGCCACCCCAACGCCACCTTCAGTGCCATAGGAAAGGCC-ACGGTGTGCGTGGAGGACTGGGAGTCGGGCGAGGAGTTCACCTGCACGGTGACCCACACGGACCTGCCCTCGCCGCTGAAGCATACCATCTTCAGGCCCAAGGGTAGGC--TGTCC-----------CCCTT--CCCGCCACCCCA-GACCCTCCC----ACACATGGCATCCAGGGCTGGGG------ATCCCATG-GTAGGCCCGGAAGCAAGAGGCACACATGCA----------------------TAGG--CATGCA-ACAGGCACATAGACACAGGCAC-------------------------------------------------------------------------------------------------------------------------------------------------------------------------------------------------------------------------------------------------------------------------------------------------------------------------ACACAGAGACATG--------CACACAGATACCTGCACATTCGTGCACTAAGACACACAGACACACATGCCCTCTGCTTCC-CTGTTGTCGGGGGCTGAACCCCGCCGCC-CCCGACCTGAGCTCAC--GCCCCCC--TCTTCCCACAGACGTCGCCAAGCACGTGCCCTCGGTGTACGTGCAGCCACCCAGCCGGGAGCAGCTGAGCCTGCGGGAGTCGGCCTCAGTCACCTGCCTGGTGAAGGGCTTCTCGCCCCCTGACGTGTTTGTGCAGTGGCTGCAGAGAGGGCAGCCCGTGTCCTCCGACATGTATGTGACCAGCGCCCCAGTGCCCGAGCCCCAGGCCCCCGGCTTGTACTTCGTCCACAGCGTCCTGACCGTGAGCGAGGAGGACTGGAGCGCCGGGGAGACCTACACCTGCGTCGTGGCCCACGAGGCCCTGCCCTACTCGGTGACCGAGAGGACCGTGGACAAGTCCACCGGTAAACCCACCCTGTACAACGTGTCCCTGGTCATGTCTGACCTGGCCAGCTCCTGCCACTGACC-CCAGGCTGCCCCTCCAGGGCGG-TCC-GGAGCCTCTGGCTGACCTGTCGC----TGTGTGTGCATGTATGCAA---ACTGACTGTGTCAAT-------GGGTGGGGTGTTGCATTCTATAAAAACCAGAAATAAAAATGTCTGTTCAAAAGATGCTGGTCT-GAGTGAGCAATGCTCTCGCCCGCTGGGGCCACGGCTGTGCTG---------------------------------------CCCCCACCCCTGCTTCACCCACTGGCTTCCCACTCGCCTCTCAAAGCC-CTGAGCCC------------------------------------------------------------------------------------------TGCAGAGTGCTCA----CAGCAGACAGTG-CAAT-GCTCACC-GCCTCTCCA-CAGCTGCTATGGGCTCACAGGGACATGGGT----GTACA-ACACACATGC-ACACATGCACACA--CAGAGACACA----TGCATG--------------------CATG----------CACA-----------CAGGC----ATAAAC-A----------------------GATATG----CACAC------ACATGGAC--AC-------AGCT------ACA------------CGTGACG-TGGACATTGGCACAC----------A-ACA--CATGCACATG------------TG--CACACATGC-ATG----------------------------------------------CATG--CACA--------------------CAGACACATGCCCAGGCATGGACATA----CACA--AAGGCACACAGGC-------------------------------------------------------------------------------------ACATGTACATAAATGGATGTGGACACAGACACATATAC-TAT-AACAT--GAGCACACA----------AACAC------ATGCA---------------------------CATGTGCAGGTGTGTGCAAATACATGGACATGTGTGT--TTGC-----------TGTGCATGTGTGTGTGTA------GTGCCACA-TGTG-------TGTATACACAT--AGACAC--ATGCA----AAG-TATGGACACATGCACAAAGAAGCA--------CACAGGCACACA----GGTATAGA----------CATA----CACA----------------AATG--AATATGAA------CGAAGAGACAC--GTGCA---GTGGATGTGGGAACACAG----------AGACATGCA--AAGACATGGATAC------------ACACACAAATATCTACACATTCATACATG--------------TGTACACAGACATGTGCACACT------CATATATA----CATCCACAC--ATGT-----GGA---CA--CATACA--CAGAGAAGCACGAATG-----CACATTGTTCT------------AGAGACA----CACATG----CGA---GAGACATGAGCA--CACTGGCATGTGT--ACACAT--------ACACGTATGCA---GGGATGTACACATGTACAC--AGATATCTGCACGT--GTGTGCAA--GCATGCAAACATGCAGGCAGACACACAGTTA-ATGCACACTCATATACACATGCACACACGGTCACATACTCACCTGGGCACTCACACA----GATGAGTCATTGGTGCACAGGTGT----ACAC-GG-GCACATGG--ACCCATTTGC--ACAGAC----ACATGCA----CATACAGA--CACACACATTCATGTGCACACAG---------------------------------------------CACAGACACACACACAGATGTCCACCCTGTGCGCCTAGGTCACTCGGTGCCTTTG-----ACGCCTGCCT--CTGTGCCACGCTTGCTGCACGGCTTCCTGTCCAG---CCTGCTTGTCC-TCTGTCTGC-CCTTGGAGGTACACCCAGGGGCCAGCCCA-CCAGGACTCTGACCAGGC--ACCCGCCCAGGC-CTGGGC-AGGGGCTCGG--GGGCCA--CTGG-----GAGGCGG-CTGCAG--CCTTGGG--CCACCCC---------------GGCCCAGCCCAG----GCTGTTGATGAA-GCAGCAGGCCC--TGTACCC------CAGTGAACAGAAGTAG-TCGGC---GTG-TC-CCGGAGGCAGGGAGGCTGAT--------CTACGGGCTCTGCCCC-GCAGACACC------TGGC----CCTG------GAA---CCTG---GTGGGGAAAGAGGCCAC--CTGCAGCAGGGAG---------------------------------------------------------------------------------------------------TGA-GGGGCACAGGGGCCCGGGGGGGC-CTCCGTTCCCAGCA-----GAGAGCT---CGGCCCC-----TGG---GCAACC-----CCTAGACACCCTGTGCTCCTGGTCCTTT-----------GGGGCCCTGGACTCCAGAAGCTGCCTCAAAGGCCCATCTGTG-TTGGGGCTCC-AGACCTCACTGTATGTGTCCGTCTGTCCAT-CCAGCCTCACTCTGCCCCGAGCCTTGGGTGTCTGTCAGACCTCTGGGTCCCAGAGATATGATTCCTAGTGGGGCAGACACGCCAGCCAGAGCCCCC-----------CACGGCCTCCTACATTCGCCCTCCACTCTGAGAACGAGAG----AGTGAGAGTCCCACTGAGGAAGCAAGGA--GGGTCCCTCAGTCCCAGACCTGTGCCTGCCCCCACTGC-----CACCCCC--ACCCGCAGGGGACAGGAGGCCCCATTCCCAGCTTCATCACCCCAAGTGGCCCTGGCCGTA------CCCCCTCGAGGAGAGCCCAGGACCCTGAATGCATTCCACT-GGGCCCCC------TATCCCGGCCCT-G-TGTGGCAC--CCACC-CCTGTGTC-----TGTGAGCTG--CTGT----CACC----CTGTGCCC-AGGGC-CTCAGGACGGGGA--------CTCTGCCCGGCCT---CCAGGC------------GGCTGTGG--GAGCCCAGCTC-TGCCGGGCTCAGA------------------------------------------------CCTGCCCTG--CTGCCCTC-GCTTCTGCC--------------------CCGCCCTGCCCCGCCCTCCGG--GGGCAGCACTGC-CAGG--GCCCTGGGCAGCAGGAGGATGGGTGG-CTGGG--AGGGGG-TTTGGGG-----TGCAG-CACTGAGCCCCACGTTGTGTCC-CTGCAGGGGGGGAGGTGAGCGCCGACGAGGAGGGCTTTGAGAACCTCAACACCATGGCCTCCACCTTCATCGTCCTGTTCCTGCTCAGCCTCTTCTACAGCACGACCGTCACTCTGTTCA
Pipistrellus_pipistrellus_LR862376_Chr20 AGAGTGCGGCTGCCCCCATTG---TCTTCCCCCTCGTCTCCTGTGAGAACTCCCTGTCCGAGGAGCGCCTGGTGGCCATGGGCTGCCTGGCCAAGGACTTCCTGCCCAACTCCGTCACCTTCTCCTGGAGCTTTAAGAACACCAGCACCATCAGC------GCTGTCCAGAACTTCCCATCGCTCCTGAGGCAGGGCAAGTACGAGGCCAGCTCACAGGTTCTCCTGCCCACGGCTGACATCCTCCAGGGCACGGATGAGTTCGTGACATGCAAGGTCAAACACCCCAATGGTGAAAAAGTATTGCAAGTGCCCCTCCAAGGTGAG-C-AGGCCTCT-----CCCTG--------GCGGGCGG-----GAGGGCGGGC--GAGGG-GGG-----CGGT--GGCCTAGCTGA-----CGC---TGTCCCCTCC----CCACAGT--TAA---TGTAGAGC-----AGCCCCCCCACGTGAACGTCTTCATCCCGCCTCGTGACTCCTTCACC------GGCCCCAGCCCCCGCACATCCACGCTCATCTGCCAGGCCACGGGCTTCAGCCCCAAGAAGATCGCCATGTCCTGGCTGAAGGAGGGGAAGCTGCTGACCTCTGGCTTTGTCACGGACAAACCAGAAGTCGAGCGCAGAG---TCCGTCCCGTGACCTACAGGGTCACCAGCACGCTGACTGTCACCGAGAGCGACTGGCTGAGCCAGACTGTGTTCACCTGCCAAGTGGAGCACCAGGCACTCACCTTCCAGAAGAACGTGTCCTCCATGTGCGGCCCCAGTGAGTGGTCCCGCCCC-------GAGGGC--CCC---GGCAG-AGC-------CCCC-----AGCA-CACAGGTGTCCAC-TAGGTCGGCAGA-CCTGCCC--------CAGACAGGGCCGGCAGCTTCCTGAGCCTTGGATTCCCGTAGAGGCCAGGGGCTGGGAGGGGGCCC------------CCCAGGGTGGTTTGTC-------------TGGTGA--GGCCCGGTGTCC-CCTCT--GGCAGGACCCCAGGGCCCAGGAGA--GGCTCC----GCCAAGTCGAT----GCCT-----TGGCCTGATTC-------------------CCCCCTG-CCTGCCTCCCCCCCCCC--ATCCCAGGTACATCCA---CCATACGAGTCTTCACCATCCCCCCGACCTTCGCCAGCATCTTCCTCACCAAGGAGGCCACGCTGTCATGCCTGGTCACGGACCTGGCCACCTATGACAGCCTGCACATCTCCTGGACCCGCCAGAACGGCGAGGACGTGAAAACCCACATCAACATCTCTGAGAGCCACCCCAACGCCACCTTCAGTGCCATGGGAAAGGCC-ACGGTGTGCGTGGATGACTGGGAGAGGGGCGAGGAGTTCACCTGCACGGTGACCCACACGGACCTGCCCTCGCCGCTGAAGCACACCATCTTCAGGCCCAAGGGTAGGT--TGCC------------CCCTT--CC-ACCACCTCA-GACCCTACC----AGGCATGGCATCCAGGGCCTGGAG-----ATCCCATG-GCAGGCCTGGGAGCAAGAGGCACATGTGCACATGGACACAGGCACACATGGACAGA--CA------------------------------------------------------------------------------------------------------------------------------------------------------------------------------------------------------------------------------------------------------------------------------------------------CATACAGAGACAACCA---TACACCCATGCGAAG------------------ATGTAGACACAGGCACATGGC-ACACAGATACCTGC----------ACTAAGACACACAGGCACACATGCCTTCTGCTCCCCCTGTTGTCAGG-GAAGAGCCCCGCTGC--CCCGACCTGAGCTCAC-------CC--TGTTCCCACAGATGTCACCAAGCACATACCCGCGGTGTACGTGCAGCCACCCAGCCGGGAGCAGCTGAGCCTGCGGGAGTCTGCCTCGGTCACCTGCCTGGTGAAGGGCTTCTCGCCCCCAGACGTGTTTGTGCAGTGGCTGCAGAGAGGGCAGCCTGTGTCCTCCGACATGTATGTGACCAGCGCCCCAGTGCCCGAGCCCCAGGCCCCCGGCTTGTACTTCGTCCACAGTGTCCTGACCGTGAGCGAGGAGGACTGGAGTGCCGGGGAGACCTACACCTGCGTCGTGGCCCACGAGGCCCTGCCCTACTCGGTGACCGAGAGGACCGTGGACAAGTCCACCGGTAAACCCACCCTGTACAACGTGTCCCTGGTCATGTCTGACCTGGCCAGCTCCTGCCACTGACC-CCAGGCTGCCCCTCCAGGGCAG-TCCCGGAGTCTTTGGCTGACCTGTCGC----TGTGTGTGCATGCATGCAA---ACTGACTGTGTCAAC-------GGGCGGGGTGTTGCATTCTATAAAAACTAGAAATAAAAATGTCTGTTCAAAAAATGCTGGTCC-GAGTGAGCAATGCTCTCGCCTGCTGGGGCCATGGCTGTGCTA-------CCTCCACCCC-GCAGACCACC-GTCACCACTGCCCCCAACCCTGCCTCACTCACTGGCCTCCCACCTGCCTCTCAAAGCC-CTGAGCCCC-TACAGCAAGCATGTCACACTCAAAGGCTCACACGAGCCAAATAAACAAGGCCTGTGAC-TGTGGGCCACGAGTCTGACATGCTTGCCCTTCAGAGCTCCCC----CAGCAGACAACACCAAT-GCTCACT-GCTTCTCTA-CTGCTGCAATCGGCTCATGGGGGCCTGGGC----ATACA-ACATGTACAT-ACACATGCATA----CAGAGACACA----TGCATATAGATATA------------CAGGCA-----GTAGACA-----------TGGGCACACATGCAC-ATGCC--------CATATTCAGAGACATGTG--CAAAC--ATGCACATAGAT--ACGTGCCC-AAATATGGACACACACAAAGGCATATATATACATGGACACAGGCACAC--AGAGACATACACA--CATGGAGATG--GACATGAACATGGACACACATGCTATGGACATTGGCACAGAGACA----------------------------CCTG--CACA--------------------CATG--CATGCAT-GCTATGG--ACATT--GGCA--CAGAGACACATGCATACATGCACAAATGCA----------------------------GAGACACAAG----CATG-------------CACACAGGCATATGCCCGGATATGGATATAAACAAAGACACACATGCACTTGGACACCTACGCACACACA--GACATAAACACAG--ACATGCTG----------------------------TGTGCACATGTATGCAAAGACACAGACATATGGGTACATACTCA--------TGCACACCTGCACAGGTG------TTTACACAGACACACC----TGTATGCACTG--AAACAC--ATGCA----AAGATTTGGACACAT-CACACAGAGTCACACATG--CACATGAACATA----GACACACATGCACA--GACATG----CACA----------------CATG--AATAT--------------AAACAC--ATGCC---ATGGGTATGGATACACAG----------AGACATGCA--AAGACATGGAAACA--TGC--ACAGACACACAAATACCCACACATTCATATA--------------------CACAGACACATGCAGACT------CACACACA----------GAT--ACAT-----GGA---CA--CTTACA--CACAGAGGCACAAGTG-----CACATGTAT--------------ATAAACA----CATATG----CAA-TGGA--CATGGGCA--TACTGGCACATGT--ACACATACACACATACACACATACAG-TGGCATAGACACA--CACTGAGAGATACCTGCACA--------------------CACATGCATACA----CACAGTTA-ATGTACATTCATACACACATGCA--CAGAGACA------CACATGAACACT--CACACAGAGAGGAGTTATACATGCACATGTGT----ACAC-TG-ACACATGG--ACACATTTTC--ACAGAC----ACATGCA----TGTACAAA--CATACATATGTATGGG------------------------------------------------------------CATACAGAGATATACACACA------------CACTCGGTGCCT--------------------CTGCACCATGCTTGCTACACGGCTTCCTACCCAC---TCTACTTGTCC-TCTGTCTCT-GCTTGGAGGTGCA-------GCCAGCCCAGACAGGACTCTGACCAGAGC-TCCATCCCAGG--------------CTCAG-GGGGCTA-CCGGG-----CAGGTGG-CTGCAG--CCTCTGG-GCCACCCC---------------GGCCCAGTCCTG----GCTGTTGATGAA-GCAGCAGGCCC--TGCACCC-----CCTGTGAACAGAAGTAG-TCAGT---TTG-TC-CCGGAGACAGGGAGGCTGTT--------CTGCGGGCTGTGCCCC-GCAAACACC------TGGC----CCTG------GAA---CCTG---ACTGGGAAAGAGGCCGT--CTGCAGCAGGGAG---------------------------------------------------------------------------------------------------TGA-GGGGCACAGGGGCCCGGGTGGGA-CTCGGTTCCCAGCA-----GATGGCA---CTGCCCCC-CTTCGG---GCTACC----------------------------CCTTT-----------GGGAACCTGGGCTCCAGACACCGCCTCAAAGGCCCATCTGTG-TTGGGGCTCC-AGAGCCCACTGTATGTGTCCACCTGTCCAT-CCAGCCTCACTCTGCCCAGAGCCTCAGGTGTCTGTCAGACCCCTTGATCCCAGAGATATGATTCCTTGTGGGTAAGACAACCCAGCCAGAGCCCCC------------ATGGCTTCCTGCACTCGCCCTCCACTCTGAGAAAGAGA------GTGAGAGTCCCATTGAGGAAGCAAGGA--GGGTCCCTCAGGCCCAGGCCTGTGCCTGCCCCCACTCC-----CACCTCC--AACC-------------------ACTCCCAGCTTCATCACTGCAAGGGTCCCTGGCCATA------ACCCCTCTAGGAG-----------------GCACTCCACTGGGTTCCCC------CATCCCAGTCCT---G-TGGAAC--CCAT---GTGTGTC-----TGTGAGCTG--CTGT----CACC----CTGCATCC-AGGGCTCTGCCCAC------------------------CT---CCCATC-----------AGGCTGTCGGAGTG-----------------------------------------------------------CTTCCG------CTT--CTG--CTGCC-ACC----CTGCC--------------------CTGCCCTGCCCTGTCCTCCTG--GGGCAGCACTGC-CAGG--GCCCGTGGAAGTGGGA-GTTGGGTGGCCTGGG--AGGGGG-TTTGGGA-----TGCAG-CACTGATCCCCTGGTTGTGTCC-CTGCAGTGGGGGAGGTGAGCGCCGAGGAGGAGGGCTTCGAGAACCTCAACACCATGGCTTCCACCTTCATTGTCTTGTTCCTGCTCAGCCTCTTCTACAGCAC-----------------
Pipistrellus_pygmaeus_CATLKD010000043_Scf_43 GGACTGCCGCTCCCCCCAACC---TCTTCCCCCTCGTCTCCTGCGGGAACTCCCTGCCCGAGGAAAGCCTGGTGGCCATGGGCTGCCTGGCCAAGGACTTCCTGCCCGACACCGTCACCTTCTCCTGGAGCTTTAAGAACACCAGCGCCATCAGT------GCCGTCCAGAACTTTCCCTCGGTCATGAGGGAGGGCAAGTACCAGGCCAGCTCGCAGGTCCTCCTGCCCACGGCCGACATCCTCCAGGGCCTGGACGAGTTTGTGACATGCAAGGTCAAACACCCCAACGGCGAAAAAGTATTGCAGTTTTCCATCCCAGGTGAG-C-GGGCCTCC-----CCCTG-----CGGGCGGCTGCC------GGGCGGGC--GAGGG-GG------CAGC--GGCCCGGCTGA-----CTC---TGTCTCCTCC----CCGCAGA--CAG---CGAAGTGC-----TGCCGCCCCACGTGAACGTCTTCATCCCGCCCCGCGACTCCTTCACC------GGCCCCGGCCTCCGCACGTCCTCGCTCATCTGCCAGGCCTCGGGCTTCAGCCCCAAGAAGATCGCCGTGTCCTGGCTGAAGGAGGGGAAGCTTCTGACCTCCGGCTTCGTCACGGACAAGCCAGAGGTCGAGCGCAGAG---CCCGCCCCCTGACCTACAGGGTCACCAGCACGCTGACCGTCACCGAGAGTGACTGGCTGAGCCAGAGCGTGTTCACCTGCCAGGTGGAGCACCAGGCGCTCACCTTCCAGAAGAACGTGTCCTCCATGTGCGGCCCCAGTGAGTGATCCCGCCCC-----------G----------GCAG-AGC-------CCCC-----AGCA-CACAGGTGTCCGCTC-GGTCGGCAGA-CCTGCCC--------CTGACG-GGCCGGCAGCTCCCCGAGCCTTGGCTTCCCCGAGAGGCCAGGGGCGGGGAGGGGGGCC------------CCCAGGGAGGTTTGTC-------------GGGCGG--GACCCGGTGTCC-CCTCC--CGCAGGACCCCAGGGCCCAGGAGA--GGCTCC----GCCAAGTCGAC----GCCT-----TGGCCTGA--CC------------------ACCCCC---GT-CCTG------------TCCCAGGTACGTCCA---CCATCCGAGTCTTCACCATCCCCCCGACCTTCGCCAGCATCTTCCTCACCAAGGAGGCCACGCTGTCCTGCCTGGTCACTGACCTGGCCACCTATGACAGCCTGACCATCTCCTGGACCCGCAAGAATGGCATTGAGCTGAAAACCAACACCAACATCTCCGTGAGCCACCCCAACGCCACCTTCAGTGCCATAGGAAAGGCC-ACGGTGTGCGTGGAGGACTGGGAGTCGGGCGAGGAGTTCACCTGCACGGTGACCCACACGGACCTGCCCTCGCCGCTGAAGCATACCATCTTCAGGCCCAAGGGTAGGC--TGCCC-----------CCCTT--CCCGCCACCCCA-GACCCTCCC----ACACATGGCATCCAGGGCTGGGG------ATCCCATG-GTAGGCCCGGAAGCAAGAGGCACACATGCA----------------------TAGG--CATGCA-ACAGGCACATAGACACAGGCAC-------------------------------------------------------------------------------------------------------------------------------------------------------------------------------------------------------------------------------------------------------------------------------------------------------------------------ACACAGAGACATG--------CACACAGATACCTGCACATTCATGCACTAAGACACACAGACACACATGCCCTCTGCTTCC-CTGTTGTCGGGGGCTGAACCCCGCCGCC-CCCGACCTGAGCTCAC--GCTCCCC--TCTTCCCACAGACGTCGCCAAGCACGTGCCCTCGGTGTACGTGCAGCCACCCAGCCGGGAGCAGCTGAGCCTGCGGGAGTCGGCCTCAGTCACCTGCCTGGTGAAGGGCTTCTCGCCCCCTGACGTGTTTGTGCAATGGCTGCAGAGAGGGCAGCCCGTGTCCTCCGACATGTATGTGACCAGCGCCCCAGTGCCCGAGCCCCAGGCCCCCGGCTTGTACTTCGTCCACAGCGTCCTGACCGTGAGCGAGGAGGACTGGAGCGCCGGGGAGACCTACACCTGCGTCGTGGCCCACGAGGCCCTGCCCTACTCGGTGACCGAGAGGACCGTGGACAAGTCCACCGGTAAACCCACCCTGTACAACGTGTCCCTGGTCATGTCTGACCTGGCCAGCTCCTGCCACTGACC-CCAGGCTGCCCCTCCAGGGCGG-TCC-GGAGCCTCTGGCTGACCTGTCGC----TGTGTGTGCATGTATGCAA---ACTGACTGTGTCAAT-------GGGTGGGGTGTTGCATTCTATAAAAACCAGAAATAAAAATGTCTGTTCAAAAGATGCTGGTCC-GAGTGAGCAGTGCTCTCGCCCGCTGGGGCCACGGCTGTGCTG---------------------------------------CCCCCACCCCTGCTTCACCCACTGGCTTCCCACTCGCCTCTCAAAGCC-CTGAGCCC------------------------------------------------------------------------------------------TGCAGAGTGCTCA----CAGCAGACAGTG-CAAT-GCTCACC-GCCTCTCCA-CAGCTGCTATGGGCTCACAGGGACAGGGGT----GTACA-ACACACATGC-ACACATGCACACA--CAGAGACACA----TGCATG--------------------CATG----------CACA-----------CAGGC----ATAAAC-A----------------------GATATG----CACAC------ACATGGAT--AC-------AGCT------ACA------------CGTGACG-TGGACATTGGCACAC----------A-ACA--CATGCACATG------------TG--CACACATGC-ATG----------------------------------------------CATG--CACA--------------------CAGACACATGCCCAGGCATGGACATA----CACA--AAGGCACACAGGC-------------------------------------------------------------------------------------ACATGTACATAAATGGATGTGGACACAGACACATATAC-TAT-AACAT--GAGCACACA----------AACAC------ATGCA---------------------------CATGTGCAGGTGTGTGCAAATACATGGACAT--GTGTGTTTGC-----------TGTGCATGTGTGTGTGTA------GTGCCACA-TGTG-------TGTATACACAT--AGACAC--ATGCA----AAG-TATGGACACATGCACAAAGAAGCA--------CACAGGCACACA----GGTATAGA----------CATA----CACA----------------AATG--AATATGAA------CAAAGAGACAC--GTGCA---GTGGATGTGGGAACACAG----------AGACATGCA--AAGACATGGATAC------------ACACACAAATATCTACACATTCATACATG--------------TGTACACAGACATGTGCACACT------CATATATA----CATCCACAC--ATGT-----GGA---CA--CATACA--CAGAGAAGCACGAATG-----CACATTGTTCT------------AGAGACA----CACATG----CGA---GAGACATGAGCA--CACTGGCATGTGT--ACACAT--------ACACGTATGCA---GGGATGTACACATGTACAC--AGATATCTGCACGT--GTGTGCAA--GCATGCAAACATGCAGGCAGACACACAGTTA-ATGCACACTCATATACACATGCACACACGGTCACATACTCACCTGGGCACTCACACA----GATGAGTCATTGGTGCACAGGTGT----ACAC-GG-GCACATGG--ACCCATTTGC--ACAGAC----ACATGCA----CATACAGA--CACACACATTCATGTGCACACAG---------------------------------------------CACAGACACACACACAGATGTCCACCCTGTGCGCCTAGGTCACTCGGTGCCTTTG-----ACGCCTGCCT--CTGTGCCACGCTTGCTGCACGGCTTCCTGTCCAG---CCTGCTTGTCC-TCTGTCTGC-CCTTGGAGGTACACCCAGGGGCCAGCCCA-CCAGGACTCTGACCAGGC--ACCCGCCCAGGC-CTGGGC-AGGGGCTCGG--GGGCCA--CTGG-----GAGGCGG-CTGCAG--CCTTGGG--CCACCCC---------------GGCCCAGCCCAG----GCTGTTGATGAA-GCAGCAGGCCC--TGTACCC------CAGTGAACAGAAGTAG-TCGGC---GTG-TC-CCGGAGGCAGGGAGGCTGAT--------CTACGGGCTCTGCCCC-GCAGACACC------TGGC----CCTG------GAA---CCTG---GTGGGGAAAGAGGCCAC--CTGCAGCAGGGAG---------------------------------------------------------------------------------------------------TGA-GGGGCACAGGGGCCCGGGGGGGC-CTCCGTTCCCAGCA-----GAGAGCT---CGGCCCC-----TGG---GCAACC-----CCTAGACACCCTGTGCTCCTGGTCCTTT-----------GGGGCCCTGGACTCCAGAAGCTGCCTCAAAGGCCCATCTGTG-TTGGGGCTCC-AGACCTCACTGTATGTGTCCGTCTGTCCAT-CCAGCCTCACTCTGCCCCGAGCCTTGGGTGTCTGTCAGACCTCTGGGTCCCAGAGATATGATTCCTAGTGGGGCAGACACGCCAGCCAGAGCCCCC-----------CACGGCCTCCTACATTCGCCCTCCACTCTGAGAACGAGAG----AGTGAGAGTCCCACTGAGGAAGCAAGGA--GGGTCCCTCAGTCCCAGACCTGTGCCTGCCCCCACTGC-----CACCCCC--ACCCGCAGGGGACAGGAGGCCCCATTCCCAGCTTCATCACCCCAAGTGGCCCTGGCCGTA------CCCCCTCGAGGAGAGCCCAGGACCCTGAATGCATTCCACT-GGGCCCCC------TATCCCGGCCCTG--TGTGGCAC--CCACC-CCTGTGTC-----TGTGAGCTG--CTGT----CACC----CTGTGCCC-AGGGC-CTCAGGACGGGGA--------CTCTGCCCGGCCT---CCAGGC------------GGCTGTGG--GAGCCCAGCTC-TGCCGGGCTCAGA------------------------------------------------CCTGCCCTG--CTGCCCTC-GCTTCTGCC--------------------CCGCCCTGCCCCGCCCTCCGG--GGGCAGCACCGC-CAGG--GCCCTGGGCAGCAGGAGGATGGGTGG-CTGGG--AGGGGG-TTTGGGG-----TGCAG-CACTGAGCCCCACGTTGTGTCC-CTGCAGGGGGGGAGGTGAGCGCCGACGAGGAGGGCTTTGAGAACCTCAACACCATGGCCTCCACCTTCATCGTCCTGTTCCTGCTCAGCCTCTTCTACAGCACGACCGTCACTCTGTTCA
Pipistrellus_pygmaeus_CATLKD010000165_Scf_165 AGAGTGCGGCTGCCCCCACTG---TCTTCCCCCTCGTCTCCTGTGAGAACTCCCTGTCCGAGGAGCGCCTGGTGGCCATGGGCTGCCTGGCCAAGGACTTCCTGCCCAACTCTGTCACCTTCTCCTGGAGCTTTAAGAACACCAGCACCATCAGC------GCTGTCCAGAACTTCCCATCGCTCCTGAGGCAGGGCAAGTACGAGGCCAGCTCACAGGTTCTCCTGCCCACGGCTGACATCCTCCAGGGCACGGATGAGTTCGTGACATGCAAGGTCAAACACCCCAATGGTGAAAAAGTATTGCAAGTGCCCCTCCAAGGTGAG-C-AGGCCTCT-----CCCTG--------GCGGGCGG-----GAGGGCGGGC--GAGGG-GGG-----CGGT--GGCCTAGCTGA-----CGC---TGTCCCCTCC----CCACAGT--TAG---TGTAGAGC-----AGCCCCCCCACGTGAACGTCTTCATCCCGCCTCGTGACTCCTTCACC------GGCCCCAGCCCCCGCACATCCACGCTCATCTGCCAGGCCACGGGCTTCAGCCCCAAGAAGATCGCCATGTCCTGGCTGAAGGAGGGGAAGCTGCTGACCTCTGGCTTTGTCACGGACAAACCAGAAGTCGAGCGCAGAG---TCCGTCCCGTGACCTACAGGGTCACCAGCACGCTGACTGTCACCGAGAGTGACTGGCTGAGCCAGACTGTGTTCACCTGCCAAGTGGAGCACCAGGCACTCACCTTCCAGAAGAACGTGTCCTCCATGTGCGGCCCCAGTGAGTGGTCCCGCCCC-------GAGGGC--CCC---GGCAG-AGC-------CCCC-----AGCA-CACAGGTGTCCAC-TAGGTCGGCAGA-CCTGCCC--------CAGACGGGGCCGGCAGCTTCCTGAGCCTTGGCTTCCCGTAGAGGCCAGGGGCTGGGAGGGGGCCC------------CCCAGGGTGGTTTGTC-------------TGGTGA--GGCCCGGTGTCC-CCTCT--GGCAGGACCCCAGGGCCCAGGAGA--GGCTCC----GCCAAGTCGAC----GCCT-----TGGCCTGATTCC------------------CCCCTGC--CTGCCTCCCCCCCCCC-CATCCCAGGTACATCCA---CCATACGAGTCTTCACCATCCCCCCGACCTTCGCCAGCATCTTCCTCACCAAGGAGGCCACGCTGTCATGCCTGGTCACGGACCTGGCCACCTATGACAGCCTGCACATCTCCTGGACCCGCCAGAACGGCGAGGACGTGAAAACCCACATCAACATCTCTGAGAGCCACCCCAACGCCACCTTCAGTGCCATGGGAAAGGCC-ACGGTGTGCGTGGATGACTGGGAGAGGGGCGAGGAGTTCACCTGCACGGTGACCCACACGGACCTGCCCTCGCCGCTGAAGCACACCATCTTCAGGCCCAAGGGTAGGT--TGCC------------CCCTT--CC-ACCACCTCA-GATCCTACC----AGGCATGGCATCCAGGGCCTGGAG-----ATCCCATG-GCAGGCCTGGGAGCAAGAGGCACATGTGCACATGGACACAGGCACACATGGACAGA--CA------------------------------------------------------------------------------------------------------------------------------------------------------------------------------------------------------------------------------------------------------------------------------------------------CATACAGAGACAACCA---TACACCCATGCGAAG------------------ATGTAGACACAGGCACATGGC-ACACAGATACCTGCACATTCGTGCACTAAGACACACAGGCACACATGCCTTCTGCTCCCCCTGTTGTCAGG-GAAGAGCCCCGCTGC--CCCGACCTGAGCTCAC-------CC--TGTTCCCACAGATGTCACCAAGCACATACCCGCGGTGTACGTGCAGCCACCCAGCCGGGAGCAGCTGAGCCTGCGGGAGTCTGCCTCGGTCACCTGCCTGGTGAAGGGCTTCTCGCCCCCAGACGTGTTTGTGCAGTGGCTGCAGAGAGGGCAGCCCGTGTCCTCCGACATGTATGTGACCAGCGCCCCAGTGCCCGAGCCCCAGGCCCCCGGCTTGTACTTCGTCCACAGCGTCCTGACCGTGAGCGAGGAGGACTGGAGCGCCGGGGAGACCTACACCTGCGTCGTGGCCCACGAGGCCCTGCCCTACTCGGTGACCGAGAGGACCGTGGACAAGTCCACCGGTAAACCCACCCTGTACAACGTGTCCCTGGTCATGTCTGACCTGGCCAGCTCCTGCCACTGACC-CCAGGCTGCCCCTCCAGGACAG-TCCCGGAGTCTTTGGCTGACCTGTCGC----TGTGTGTGCATGCATGCAA---ACTGACTGTGTCAAC-------GGGTGGGGTGTTGCATTCTATAAAAACTAGAAATAAAAATGTCTGTTCAAAAGATGCTGGTCC-GAGTGAGCAATGCTCTCGCCTGCTGGGGCCACGGCTGTGCTA-------CCTCCACCCC-GCAGACCACC-GTCACCACTGCCCCCAACCCTGCCTCACTCACTGGCCTCCCACCTGCCTCTCAAAGCC-CTGAGCCCC-TACAGCAAGCATGTCACACTCAAAGGCTCACACGAGCCAAATAAACAAGGCCTGTGAC-TGTGGGCCACGAGTCTGACATGCTTGCCCTTCAGAGCTCCCC----CAGCAGACAACACCAAT-GCTCACT-GCTTCTCTA-CTGCTGCAATCGGCTCATGGGGGCCTGGGC----ATACA-ACATGTACAT-ACACATGCATA----CAGAGACACA----TGCATATAGATATA------------CAGGCA-----GTAGACA-----------TGGGCACACATGCAC-ATGCC--------CATATTCAGAGACATGTG--CAAAA--ATGCTCATAGAT--ACGTGCCC-AAATATGGACACACACAAAGGCATATATATACATGGACACAGGCACAC--AGAGACATACACA--CATGGAGATG--GACATGAACATGGACACACATGCTATGGACATTGGCACAGAGACA----------------------------CCTG--CACA--------------------CATG--CATGCAT-GCTATGG--ACATT--GGCA--CAGAGACACATGCATACATGCACAAATGCA----------------------------GAGACACAAG----CATG-------------CACACAGGCATATGCCCGGATATGGATATAAACAAAGACACACATGCACTTGGACACCTACGCACACACA--GACATAAACACAG--ACATGCTG----------------------------TGTGCACATGTATGCAAAGACACAGACATATGGGTACATACTCA--------TGCACACCTGCACAGGTG------TTTACACAGACACACC----TGTATGCACTG--AAACAC--ATGCA----AAGATTTGGACACAT-CACACAGAGTCACACATG--CACATGAACATA----GACACACATGCACA--GACATG----CACA----------------CATG--AATATAA--------------ACAC--ATGCC---ATGGGTATGGATACACAG----------AGACATGCA--AAGACATGGAAACA----TACACAGACACACAAATACCCACACATTCATATA--------------------CACAGACACATGCAGACT------CACACACA----------GAT--ACAT-----GGA---CA--CGTACA--CACAGAGGCACAAGTG-----CACATGTAT--------------ATAAACA----CATATG----CAA-TGGA--CATGGGCA--TACTGGCACATGT--ACACATA--------CACACATACAG-TGGCATAGACACA--CACTGAGAGATACCTGCACA--------------------CACATGCATACA----CACAGTTA-ATGTACATTCATACACACATGCA--CAGAGACA------CACATGAACACT--CACACAGAGAGGAGTTATACATGCACATGTGT----ACAC-TG-ACACATGG--ACACATTTTC--ACAGAC----ACATGCA----TGTACAAA--CATACATATGTATGGG------------------------------------------------------------CATACAGAGATATACACACA------------CACTCGGTGCCT--------------------CTGCACCATGCTTGCTACACTGCTTCCTGCCCAC---TCTACTTGTCC-TCTGTCTCT-GCTTGGAGGTGCA-------GCCAGCCCAGACAGGACTCTGACCAGAGC-TCCATCCCAGG--------------CTCAG-GGGGCTA-CCGGG-----CAGGTGG-CTGCAG--CCTCTGG-GCCACCCT---------------GGCCCAGTCCTG----GCTGTTGATGAA-GCAGCAGGCCC--TGCACCC-----CCTGTGAACAGAAGTAG-TCAGT---TTG-TC-CCGGAGACAGGGAGACTGTT--------CTGCGGGCTGTGCCCC-GCAAACACC------TGGC----CCTG------GAA---CCTG---ACTGGGAAAGAGGCCGT--CTGCAGCAGGGAG---------------------------------------------------------------------------------------------------TGA-GGGGCACAGGGGCCCGGGTGGAA-CTCGGTTCCCAGCA-----GATGGCA---CTGCCCCC-CTTCGG---GCTACC----------------------------CCTTT-----------GGGAACCTGGGCTCCAGACACCGCCTCAAAGGCCCATCTGTG-TTGGGGCTCC-AGAGCCCACTGTATGTGTCCACCTGTCCAT-CCAGCCTCACTCTGCCCAGAGCCTCAGGTGTCTCTCAGACCCCTTGATCCCAGAGATATGATTCCTTGTGGGTAAGACAACCCAGCCAGAGCCCCC------------ATGGCTTCCTGCACTCGCCCTCCACTCTGAGAAAGAGA------GTGAGAGTCCCATTGAGGAAGCAAGGA--GGGTCCCTCAGGCCCAGGCCTGTGCCTGCCCCCACTCC-----CACCTCC--AACC-------------------ACTCCCAGCTTCATCACTGCAAGGGTCCTTGGCCGTA------ACCCCTCTAGGAG-----------------GCACTCCACTGGGTTCCCC------CATCCCAGTCCT----GTGGAAC--CCAT---GTGTGTC-----TGTGAGCTG--CTGT----CACC----CTGCATCC-AGGGCTCT--GCCCA----------------------CCT---CCCATC-----------AGGCTGTCGGAGTG-----------------------------------------------------------CTTCTG------CTT--CTG--CTGCC-ACC----CTGCC--------------------CTGCCCTGCCCTGTCCTCCTG--GGGCAGCACTGC-CAGG--GCCCGTGGAAGTGGGA-GTTGGGTGGCCTGGG--AGGGGG-TTTGGGA-----TGCAG-CACTGATCCCCTGGTTGTGTCC-CTGCAGTGGGGGAGGTGAGCGCCGAGGAGGAGGGCTTCGAGAACCTCAACACCATGGCTTCCACCTTCATTGTCTTGTTCCTGCTCAGCCTCTTCTACAGCACGACCGTCACCCTGTTCA
Plecotus_auritus_OY734036_Chr14 CAAGCGCGGCTGTCCCCAACC---TCTTCCCCCTCGTCTCCTGTGAGAACTCCCTGTACGATGAGCGCCTGGTGGCCATGGGCTGCCTGGCCAAGGACTTCCTGCCTGACTCCGTCACCTTCTCCTGGAGCTTTAAGAACACCAGCGCCATCAGCAGCCAGGACATCCAGAACTTCCCGTCAGTCCTGAGGGAAGGCAAGTACGAGGCCAGCTCGCAGGTTTTCCTGCCCACGGCCGACATCCTCCAGGGCACGGACGAGTTCGTGACGTGCAAGGTCAAACACTCCAACGGCGAAAAAGAATTGCAAGTGCCCCTCCAAGGTGAG-CAGGGCCTCC---TCCCCTG--------GCGGG-------------CGGGC--GAGGG-GGGG---TGGGC--AGCTTGGCTGA-----CGC---TGTCCCCTCC----CTGCAGC--CGG---CGTAGTGC-----TGCCCCCCCACGTGAACGTCTTCATCCCGCCTCGCGACTCCTTCACC------GGCCCCGGCCCCCGCACGTCCACGCTCATCTGCCAGGCCACGGGCTTCAGCCCCAAGAAGATCGCGGTGTCCTGGCTGAAGGAGGGAAAGCTGCTGACCTCTGGCTTCGTCACGGACAAACCAGAGGTCGAGCGCAAAG---CCCGCCCCGTGACCTACAGGGTCACCAGCACGCTGACCATCACCGAGAGCGACTGGCTCAGCCAGAGCGTGTTCACCTGCCAAGTGGAGCACCAGGAGCTGATCTTCCAGAAGAACGTGTCGTCCATGTGCGGCCCCAGTGAGTGGTCCTGCCCC-------GAGGGC--CCC--GGGCAG-AGAC-----CCCCC-----AACA-CACAGGTGTCTACTCCGGTCAGCAGACCCTGCCC--------CCGACGAGGCCGGCCGCTCCCCGAGCCTTGGCTTCCCAGAGAGGCCAGGGGCGGGGAAGGGGCCC--CACAGGGCTGCTCGGGGCC-CTTGTA-------------GGGCGG--GGCCGGGTGTTC-CCTCC--CGCAGGACCCCAAGGCCCAGGAGA--GGCTCT----GCCAAGTCGAC----GCCT-----TGGCCTGATTCC------------------GCTCCC--TCT-CCTG------------TCCCAGGTACATCCA---CCATCCGAGTCTTCACCATCCCCCCGACCTTTGCCAGCATCTTCCTCACCAAGGAGGCCACGCTGTCCTGCCTGGTCACGGACCTGGCCACCTATGACAGCCTGCACATCTCCTGGACCCGCCAGAATGGCAAGGAGGTGAAAACCCACACCAACATCTCCGAGAGCCACCCCAACGCCACCTTCAGCGCCACAGGAAAGGCC-ACGGTGTGCATGGAGGACTGGGAGGCGGGCGAGGAGTTCACCTGCACGGTGACCCACACGGACCTGCCCTCACCGCTGAAGCACACCATCTTCAGGCCCAAGGGTAGGCC-TGCCC---------CACCCTT--CCCACCACCCCA-GACCCTCCC----ACACATGGTATCCAGGGCCTGGAG-----ACCCCATG-GCAGGCCCGGGAGCAAAAGGCACACATGCACATGGACACAGGCACACATGCACAGG--CATGCA-ACATGCACATGGACACAGGCACACATGCAC------------------ATGGACAGAGA--CACATGCAGTGGACACGGGC-------------------------------------------------------------------------------------------------------------------------------------------------------------------------------------------------------------ATACAGAGACAACCAGTACACACATGCAAAG------------------ACATAGACACAGGCACATGGACACACAGATACCTGCACATTCATACACTAAGACACACAGACACACATGCCCTCTGCTCCCCCTGTTGTCAGG-GAAGATCCCCGCTGC--CCCGACTTGAGCTCACC-CCACCCC--TCTTCCCACAGACGTCGCCAAGCACATGCCCGCGGTGTACGTGCAGCCGCCCAGCCGGGAGCAGCTGAGCCTGCGGGAGTCAGCCTCGGTCACCTGCCTGGTGAAGGGCTTCTCGCCCCCAGATGTGTTTGTGCAGTGGCTGCAGAGAGGGCAGCCCGTGTCCTCCGACATGTATGTGACCAGCGCCCCAGTGCCCGAGCCCCAGGCCCCCGGCTTGTACTTCGTCCACAGCATCCTGACCGTGAGTGAGGAGGACTGGAGCGCCGGGGAGACCTTCACCTGCGTCGTGGCCCACGAGGCCCTGCCGTACTCTGTGACCGAGAGGACCGTGGACAAGTCCACTGGTAAACCCACCCTGTACAACGTGTCCCTGGTCATGTCTGATGTGGCCAGCACCTGCCACTGACCCCCAGGCTGCCCCTCAAGGGCAG-TCCCGGAGCCTCTGGCTGACCTGTTGC----TATTTGTGCATGTATGCAA---ACTGACTATGTCAAT------GGGGTGGGGTGTTGCATTCTATAAAAACTAGAAATAAAAAGATCCGTTCAAAAGATGCTGGTCCTGAGTGAGCAATGCTCTCACCTGCTGGGGCCATGGCTATGCTA-------CCCCCACCCC-GCAGACCACCTGCCACCACTGCCCCCAACCCTGCCTCACTCACTGGCCTCCCACCTGCCTCTCAAAGCC-CTGAGCCCC-TACAGCAAGCATGTCAAACTCAAAGGCTCACACAGGCCAAATAAACAAGGCATGTGGCTTGTGGGCTACGAGTTTGACATGCTTGCCCTTCAGAGCGCTCC----CAGCAGACAGCACCAAT-GCTTACT-GCTTCTCTA-CTGCTGCTATCGTCTCATGGGGGCCTGAGC----GTATA-ACACATACAT-ACATATGCGCA----CAGAGACACA----TGCATGTGTGCACACAGACACACACTCATGGATGTAGATACACATGCAGTAGACATGGGCACACATACAC-ATGCC--------CATATGCAGAGATATGTG--CAAGC--ATGCACATAGAC--ACATGCCC-AAATATAGACACACACAAAGGCATACATGTACATGGACAAAGGCACAC--AGAGACATACACA--CATGGACATG--------AACATAGACACACATGCTATGGACATTGGCACA----------------------------------------------------------------CAGACACATGCACA--CATGCA----------------GAGACACATG----CATGCATG-----------------------------------------------------------------CACACAGACATATGCCCAGATATGGACATACACAAAGACACAGATACATTTGGACAC--ATGCACACACACAGACATAAATACAT--ACATGTTGTGGACATGGGCACACAAACACATGCCCATGTGCACATGTATGCAAAGACGCATACATACGGGTACGCACACG--------TGCACATGTGCACAGGT--------TTACACAGACACACA----TGTATGCACTG--GAACAC--ATGCA----AAGATATGGATACATTCACACAGATACACACATG--CACATGGACACA----GGCACACATGCACA--GATATA----CACA----------------CATG--AATATAGA------CACAGAGACAC--ATACC---ATGGGTATGGACACACAG----------AGACATGCA--AAGACATGGAAACA--TGCACACAGACACATAAATACCCACACATTCATATA--------------------CACAGACACATGCACACT------CACACACA----CA--CACAT--ACAT-----GGA---CA--CATACA--CACAGAGGCACAAATG-----CACATGGAT--------------ATAGACA----CACATG----CAA-TGGA--CATGGGCA--TACTTGGACATGT--AGATGT--------ACACACATGCAG-AGGCAGAGGA----GCACACACAGATACATGCACA--------------------CACATGCACA------CACAGTTA-ATGCACATTCATACACACATGCACACAGAGACA------CACATGAACACTCGCACACAGAGATGAGTCATGGATGCACAGATGT----ACAC-TG-ACACATGG--ACACATTTGC--ATAGAC----ACATGCA----CGTACAGA--CACACACATGCATGTGCACGCAGAG--------------------------------------------ATACACACACACACAGATGTACACCCTGTGCGCCCTGGTCACTCGGTGCCTTTGC--ACACACCTGCCT--CTGCACCGTGCTTGCTACAGGGCTTCCTGCCCAG---TCTGCTTGTCC-TCTTTCTCT-GCTTGGAGGTGCA-------GCCAGCCCAGCCAGGACTCTGACCAGAGC-TCCGTCCCAGG--------------CTCAG-GGGGCCA-CCTGG-----CTGGTGGGCTGCAGCTCCTTGGG-GCCCCCCG----------------GCCCTGTCCAG----GCTGTTGATGAA-GCAGCAGGACC--TGCACCC-----GCTGTGAACAGAAGTAG-TCAGC---GTG-TC-CTGGAGGCAGGGAGGCTGAT--------CTGGCGGCTCTGCCCC-GCAAACACC------TGGC----CCTG------GAAACACCTG---GTGGGGAAAGAGACTGC--CTGCAGCAGGGAG---------------------------------------------------------------------------------------------------TGA-GGGACACAGGGGCCCGGGTGGGT-CTCCATTCCCAGCA-----GACGGCA---CTGCCCCC-CTTTGG---GCTACC----CCCTAGACACCCCATGTTCTTGGTCCTTT-----------GGGAACCTGGGCTCCAGACTCTGCCTCAAACGCCCATCTATG-TTGGGGCTCC-AGACCCCACTGTATGTGTCCGTCTGTCCATCCCAGCCTCACTCTGCCCAGAGCCTCAGGTGTCTGTCAGACCCCTTGATCCCAGAGATATGATTCCTGGTGGGTCAGACAACCCAGCCAGAGCCCCC------------ACAGCTTCCCACACTCGCCCTCCACTCTGAGAAGGAGAA----AGTGAGAGTCCCACTGAGGAAGCAAGGA--GGGTCCCTCAGGCCCAGACCTGTGCCTGCCCCCACTCC-----CACCTCC--AACCACAGGGGACAGGAGGTCCCACTCCCAGCTTCATCACCCCAAGTGGCCCTGGCCATA------CCCCCTCTAGGAGAATCCAGGACCCTGAATACAATCCACTGGGTTCCCC------CATCCCAGCCCT---GCTG-CAC--CCACC-CCTATGTC-----TGTGAGCTG--CTGT----TACCAC--CTGCACCC-AGGGCTCTCTGCCCCA---------------------CCT---CCCATC-----------AGGCTGTCGGAGTGC-----------------------------------------------------------TTCGGGGC-CCCTGC-CTG--CTACCCTCCACTTCTGCCGCCGCCCTGCC---------CCGCCCCACCCTGTCCTTCTG--GGGCAGCACCGT-CAGG--GCCCTGGGCAGCGGGA-AATGGGTGGCCTGGG--AGGGGG-TTTGCGG-----TGCAA-CACTGAGCCCCGTGTT--GTCC-CTGCAGCGGGGGAGGTGAGCGCTGATGAGGAGGGCTTCGAGAACCTCAACACCATGGCCTCCACCTTCATCGTCCTGTTCCTGCTCAGCCTCTTCTATAGCACGACTGTCACCCTGTTCA
Rhinolophus_ferrumequinum_NC_046289_Chr6 CGAGCGCATCGGCCCCAGACC---TCTTCCCTCTCGTGTCCTGTGAGAGCTACCCGTCCGAGGCGAACTTCATGGCCGTGGGCTGCCTGGCCCACAATTTCCTGCCCGACAACGTCAAATTCTCCTGGGACTACCAGAACACCAGCAAGATCTCCACCCAGGCCATCAAAAGTTTCCCATCAGTCCTGAGAGAGGGCAAGTATGTGGCCACCTCTCAGGTGTTCCTGCCATCCGCCGAGGTCCTCGAGGGCACGGATCAGTACGTGATGTGCAATGTCAAGCACGACAACATCAACAGGAATGTGAAAGTACCCATCCCAGGTGAGGCAGGGCCCAG-----CCCTC-------AGCCCG------------GCGGGC----GGG-GGC-----GGGGCAGGCCCGGCTGA-----TGT--GTGTCCTCTCA----CTGCAG---TGACGGAATATG-------TGTCCCCCCATGTGAGCATCTTCGTCCCGTCCCGCGACTCCTTCTCC------AGCAACAGCCCACGCACATCCAAGCTCATCTGCCAGGCCACCGGCTTCAGCCCCAGGCAGATCTCCGTGTCCTGGTTCCAGGACGGAAAGAAGGTGGAGTCTGGCGTCACCACAGACAAGGTGGAGGCCGAGGCCAAAGGGCCCGGACCCCTGACATTCAAGGTCACCAGCAGTCTGACCATCACCGAAAGCAACTGGCTTAGCCAGAACATGTTCACTTGCCACGTGGAGCACAACGACCTGAGCTTCGAGAAGAACGTGTCCTCCACATGCAGCTCCAGTGAGTGCTCCTGCCCCC------CCTGGA--CCCTCGGGCGG-GGAC------CCCC------AGTGCAGAGGTATCCAC--------TCAG------------------------GGCCAGCTGCTCCCCAAGCCTTAGCTTCCCGGAGAGGCCGAGGGCAG---------C--------------TGGGGGCTACCTGTC-------------AGGAGC-GGGCCTGGCACCC-CCTCC--AGCAAGACCCC-GGGCTCAGCAAAGTGGATGGTGTTGCCTGGTTTCAGGTCCCCTG---GGTCACTCAAACC-----------------CACTCTC---CTGCCT---------------CCAGGTACCTCCAGTGGCATCACTGTCTTCACCATCCCCCCGTCCTTCTCTGACATCTTCCTGACCAAGATGGCCAAGCTGTCCTGCCTGGTCACAAACCTGGCCACCTACGACAGCCTGACCATCTCCTGGACCCGCCAGAATGGTGAGGTTCTGAAAACCCACGTCAGCATTACCGAGAGCCACCCCAACGCCACCTTCAGTGCCACCGGAGACACC-ACCGTGTGCGTGGAGGACTGGGACTCGGGTGACACGTTCACCTGCACAGTGACCCACACGGACCTGCCCTCACCACTGAAGGACACCATCTCCAAGCCCAAAGGTGGGCCCTGCCC--------------------------------------------------GGCCT-CGGGGTCTGGGG-----ATGCCCAGGGCGGGCCC----------------------------------------------------------------------------------------------------------------------------------------------------------------------------------------------------------------------------------------------------------------------------------------------------------------------------------------------------------------------------------------------------------------------------------------------------------------------------------AGC-------------AGGGCCT--------GTGCC-CCTGTCCCGGGCTCACCGCTGTCTG--TCCTCCCACAGATGTCGTCAAGCACATGCCCTCCGTGTACGTGATGCCACCAACCCGGGAGCAGCTGAGCCTGCGGGAGTCGGCCTCCATCACCTGCCTGGTGAAGGGATTCTCACCCCCTGATGTGTTGGTGCAATGGATGCAGCGGGGGCAGCCTTTGTCCCCTGACACGTACGTCACCAGCGCCCCGATGCCCGAGCCCCAGACCCCGGACTCCTACTTCGTCCACAGCATCCTGACCGTGAGTGAGGAGAACTGGAGCGCTGGGGAGCCCTACACCTGCGTCGTGGTCCATGAGGCCCTGCCCCACACGGTGACCGAGAGGACCGTGGACAAGTCCACCGGTAAACCCACCCTGTACAACGTGTCCCTGGTCATGTCTGACACAGCCAGCACCTGCCCCTGACCACCGGGCCGCCCCTCCAGGGTGCTGCCCAGAGCCTCTGGCTGACCTGTCAC----TGTGCTTGCTCACGTGCAA---ACTGACCGTGTCCTC------GGGGTGAGATGTTGCATTCTATAAAAACTAGAAATAAAAAGATCCGTTCAAAAGATGCTGGTCCTGACTGAGCAATGCTCTTGCCTGCTGGGGCCACGGCTGTGCTG------------CCCCC----------------------CCCCCCCCGCAGAC-GACCCCCAGCCCCCCC-----CCGCGGGCAGCCTCTGGCCCTC------------------------------------------------------------------------------------------GCAGAGTCCTCA----CAGCACACAGCACCCAT-GCTCACC-GCTCCTCCAGCTGCTGCCACAGCCACACAGGCACACGGGT----GTGC------------------TGCACACA-----TGACACA----------------------------------------------------------------------------------------------------------------------------------------------G-------------------ACATG----TACAC-------------------------------------------------------ACA------------------------------------------------------------------------------------------------------TGGA--------CACA----GGGACACAGGCA--C---------------------------------------------------------------------------------ACATGCG-----ATGGACATG---------------------GGA---------ACACA-------------------------------------------------------------------------GACA----------------------------------CACGTG--------------------------------------------------------------------------CACATGCACAAA----------------CATGCACA------------------------CCT---------------------------------------------------GACAC--GTGC--------ACATGGAAACACAG--------------ATG--------CATG------------------CTCACAAAT--------GTGCAT--------------------------------GTGCACAC------------------------------ACAT------------------------------GCAC-----------ACATG--------------------------------------------------------------TGCAC------ACACAT-----------------------GCAT--ACACGTGCACAC----------GGACA----------------------CATGCACAC------GC------ATGGA----CATGGACACATGCAGGCACA----------CCCATGGGCA----CACACA---------------TGCAC---TG-----------------------GGAC----GC---CAGCC-----CTTGCA--------------------------------------------------------------------------------------------------------CACCCT----------GTCACTCAGCACCTCT-----------TG-------GGGCCTCGCGC-CTG-----CTTACTGCCCAGGC-ACTGCTTGT---TCTGTCA---GCTTGG-GGTGCAGCCATGGGCC----CAGCCTGCACTCTGACCAGGCC-ACCAGCCTAG-CCCAGGGCAAAGGGCTCTG-AGGGCCAAACC------------------CAGC-CCTTGT---CCAA-------------------GCCC----------------TGATGGA---AGCAGGCCCC-AGCACCC----ACCTGTGAGCAGAAAGAGCTGGAG---CCCGGC-CTGGAGGCAGGGAGT----------------------TGCCCCT-GCACACAGC------CAGC----CCTG------GAGAAG-------GCGGGAAAGGGGACGGC--CTGCAGTAGGGAG-----------------------------------------------------------------------------------------------------A-GGGCC----GGGCCTGAGTGGGGGCTCCACTCTCGGTA---------------CTGCCCC---TTTGG----CCCCT-----CCTAGACACCCCACACTCCTGGCCCTTG-----------GGGGGTCTGAGTTCCAGACAC--ACTCAAGGGCACCTCTGTG-CAGGGGCTGC-AGATCCCAGCGAATGGGTCAGCCTGTCCAGGCCA-CATCACTCTCCCTGGGGCCTCAGGTGTGGGTCTGACCCCTCAGTGCCTGAGCCATGAGTCCCAGTGGGGCAGACGAGCCAGCCAGGGCCCCA-----------CATGGCCCCTCACACGTTCCTACCATTCCCAGAAGGAGAAAGAAAGTGAAAGTCCCACTGAGGAAGCAAGGTGGGGGT--------CCCAGACATCTGCCAGCTCC--------------------AGCCACAGGTGACAAGAGG--CCAATCCCAGCCTGTGAGCCCCAAGTGGCCCTGGCTGAA------CGTCCTCTAGAAGAGTCCAGGACTCTGGGACCACTTCTCTCGGGTCCCCA-----CCTCCCACCCCAGGCCAGGCCTCTACCACC-CCTATCTC-------TGCGCTG--CTGTCATGCTCT----CTGCACCCCAGGGCTGCTAGGACAGGGACAGGGTCCCCCGGCTCAGCCTTGACCCTGCTTGCTTCTGCCCGGCTGTCGG-GGGTGCAGCTCGTGCCTGGCTGAGACCCTTCCAGACC--------GAGCCCAGGCACTCCCACCCCCACGT-CACAGT------CTACG---CAC-TCTG--------CTGCC---------CCTCCCCACCCAGCCCTCCTGGTGGGCAGCACAGC-CAGG---GCCCGTGGGCTGGGAACGTGGGTGGCCTGGGGGCCCTG---CTGGTG-----TGTGGGAACTGAGCCCTGTGCTGTGTCCCCTGCAGAGGGGGAGGTGAGCGCCGAGGAGGAGGGCTTCGAAAACCTGAATACCATGGCCTCCACCTTCATCGTGCTCTTCCTCCTCAGTCTCTTCTACAGCACGACGGTCACCCTGTTCA
Eptesicus_fuscus_CM050732_Chr5 CGAGCGCCGCTTCCCCCAACC---TCTTCCCCCTCGTCTCCTGTGAGAACTCCCTGTCCGATGAGAGCCTGGTGGCCATGGGCTGCCTGGCCAAGGACTTCCTGCCCGACTCCGTCACCTTCTCCTGGAGCTTTAAGAACACCACCGCCATCAGCAGCCAGGACATCAAGAACTTCCCGTCGGTCCTGAAGGAAGGCAAGTACGAGGCCAGCTCGCAGGTTCTCCTGCCCACGGCCGACATCCTCCAGGGCACGGACGAGTTCGTGACGTGCAAGGTCAAACACTCCAACGGCGAAAAAGAATTGCAAGTGGCCTTACCAAGTGAG--TGGGCCTCC-----CCCTG--------GCGGGCGGGCAAGGGGGACGGGC--GAGGG-GG-----CGGGT--GGCCGGGCTGA-----CGC---TGTCCCCTCC----CTGCAGG--TGGCGGCGTATCGC--------CCCCCCACGTGAACGTCTTCATCCCGCCACGCGACTCCTTCACC------GGCCCCGGCCCCCGCACGTCCACGCTCATCTGCCAGGCCACGGGCTTCAGCCCCAAGAAGATCGCGGTGTCCTGGCTGAAGGAGGGGAAGCTGCTGACCTCCGGCTTCGTCACGGACAAACCAGAGGTCGAGCGCAAAG---CCCGCCCCGTGACCTACAGGGTCACCAGCACGCTGACCATCACCGAGAGCGACTGGCTCAGCCAGAGCGTGTTCACCTGCCAGGTGGAGCACCAGGAGCTCATCTTCCAGAAGAACGTGTCGTCCATGTGCGGCCCCAGTGAGTGGTCCTGCCCC-------GAGGGC--CCC--GGGCAG-AGC-------CCCC-----AGCA-CACAGGTGTCCACTC-GGTCGGCAGACCCTGCCC--------CCGACGGGGCCGGCGGCTCCCCGAGCCTTGGCTTCCCTGAAAGGCCAGGGGCGGGGAGGGGCCCC--GGCAGGGCCGCTC-GGGTCGCTTGTC-------------GGGCGG--GGCCCGGTGTCC-CCTCC--GGCAGGACCCCAGGGCCCAGGAGA--GGCTCC----GCCGAGTCGAC----GCCT-----TGGCCTGACT---------------------CCCGG---CT-CCTG------------TCCCAGGTACATCCA---CCATCCGAGTCTTCACCATCCCCCCGACCTTCGCCAGCATCTTCCTCACCAAGGAGGCCACGCTGTCCTGCCTGGTCACGGACCTGGCCACCTATGACAGCCTGCGCATCTCCTGGACCCGCCAGAACGGCGATGAGGTGAACACCGACACCAAAGTCTCCGAGAGCCACCCCAACGCCACCTTCAGTGCCATGGGAAAGGCC-ACGGTGTGCGTGGAGGACTGGGAGGCGGGCGAGCAGTTCACCTGCACGGTGACCCACACGGACCTGCCCTCGCCGCTGAAGCACACCATCTTCAGGCCCAAGGGTAGGC--TGCCC-----------CCCTT--CCCGCCACCCCA-GACCCCCCCC--CACGCATGGCATCCAGGGCCTGGGG-----ACCCCACG-GCAGGCCCGGGAGCAAGAGGCACAC--------------GGGCACACACGCACATG--CATGCA-ACATGCACATGGGCATGTGCACACATGCACCGACATGCA------CAC-TGGCACACACG-------CACAGACATGCAACATGCGCATGGACACAGGTGCACACGCAC----------------------------------------------------------------------------------------------------------------------------------------------------------------------------------------------------------------------------------------AGACATG--------CACACAGATACCTGCACATTCGTACACTGAAACACACAGACACACATGCCCTCTACTCCC-CTGTTGTTGAGGGCTGAACCCCGCCGCC-CCCGACCCGAGCTCACC-CCTTCCC--TCT-CCCACAGACGTCGCCAAGCACATGCCCTCGGTGTACGTGCAGCCGCCCAGCCGGGAGCAGCTGAGCCTGCGGGAGTCGGCCTCGGTCACCTGCCTGGTGAAGGGCTTCTCGCCCCCAGATGTGTTTGTGCAGTGGCTGCAGAGAGGGCAGCCCGTGTCCTCCGACATGTATGTGACCAGCGCCCCAGTGCCCGAGCCCCAGGCCCCCGGCTTGTACTTCGTCCACAGCATTCTGACCGTGAGCGAGGAGGACTGGAGCGCCGGGGAGACCTACACCTGCGTCGTGGCCCACGAGGCCCTGCCGTACTCTGTGACCGAGAGGACCGTGGACAAGTCCACCGGTAAACCCACCCTGTACAACGTGTCCCTGGTCATGTCTGACGTGGCCAGCACCTGCCACTGACCCCCAGGCTGCCCCTCCAGGGCGG-TCCCGGAGCCTCTGGCTGACCTGTCGC----TGTGTGTGCATGTATGCA----ACTGACTGTGTCAAT-------GGGTGGGGTGTTGCATTCTATAAAAACTAGAAATAAAAATATCTGTTCAAAAGATGCTGGTCC-GAGTGAGCAATGCTCTTGCCCGCTGGGGCCACGGCTGTGCTG--------------CCC------CCACCCGCCGCCACCACCCCCAACCCTGCTTCACCCACTGGCTTCCCACTCGCCTCTCAAAGCC-CTGAGCCCC-----------------------------------------------------------------------------------------TGCAGAGTGCTCA----CAGCAGACAGTG-CAAT-GCTCACC-GCCTCTCCA-CGGCTGCTATGGGCTCACAGGGACATGGGT----GTACA-ACAC---------ACATGCACACA--CAGACACACA----TGCATG--------------------CATG----------CACA-----------CAGAC----ATAAAC-A----------------------GATATG----CACAC------ACATGGAC--AC-------AGAT------ACA------------CGTGCTG-TGGACATTGGCACAC----------A-ACA--CATGCACATG------------TG--CACA-------------------------------------------------------------CACA----------------------------AAGGCA--CATGGA--------TACA----GGCACACA-----------------------------------------------------------------------------------CAGACACATGCACATACATGGATGTGGACACAGACGTATATAC-TGTGAACAT--GGGCACACA----------AGCAC------ATGCA---------------------------TATGTGCACATGTGTGGGAATACATAGACACACAGGTCCACACA----------TGTGCACATGCACAGGCA------TGTGCACAGTATCACATACATGTATACACCG--AGACAC--ATGCA----AAGATACGGACACATACACAAAGAAGCA--------CACAGGCACACA----TGCATAGA----------CATA----CACG----------------CATG--AATATGAA------CAAAGAGACAC--ATACA---GTGGATATGGGAACATGG----------AGACATGCA--AAGACATGGATAC----------AGACACATAAATACCTACACATTCATACACA--------------GAGACACAGACATGTACGCACT------CATACACA----CATGCACAT--ACAT-----GGA---CA--CATACA--CACAGAGGCATGCATG-----CACATGGCTCT------------AGAGACA----CATGTG----CAA-GGGA--CATGAGCA--CACTGGCACATGT--ACACAT--------ACCCACATGCAA-AGGCATACACACATGCACACAGAGATACCTGCACAT------------GCATGCACACATGCACACAGACACACCGTTA-ATGCACGCTCATATACACATGCACACACAGTCACATACTCACATGGGCACTCACACACAGAAATGAGTCATGGATGCACAGGTGT----ACAC-TG-ACACATGG--ACACATTTGC--ACAGAC----ACATGCA----TGTGCGCACAGACACACACACACACA------C----------------------------------------------ACACACACACACACAGATATCCACCCTGTGCACCCAGGTCACTCGGTGCCTTTGC--ACACGCCTGCCT--CTGTGCCACGCTTGCTGCACGGCTTCCTGCCCAG---CCTGCTTGTCC-TCTGTCTGC-CCTTGGAGGTGCACCCAGGGGCCAGTCCAGCCAGGACTCTGACCAGGC--ACCATCCCAGGCCCTGGAC-AGGGGCTCAG-GGGGCCA-CCTGT-----AGGGCGG-CTGCAG--CCTTAGG-GCCACCCC----------------------------------------------AGCAG---------------------------------------------------------------------------------------------------------------------------------------------------------------------------------------------------------------------------------------------------------------------------------------------------------------------------------ACGGCA---CTGCCCCC----TGG---GCCACC----CCCTAGACACCCCATGTTCCTGGTCCTTT-----------GGGGCCCTGGGCTCCAGATGCTGCCTCAAAGGCCCATCTGTG-TTGGGGCTCC-AGACCCCACTGTATGTGTCCGTCTGTCCATCCCAGCCTCACTCTGCCCGGAGCCTCGAGTGTCTGTCAGACCTCTGGGTCCCAGAGATATGATTCCTAGTGGGGCAGACAAGCCAGCCAGG-ACCCCC----------CACGGCCTCCCACACTCGCCCTCCACTCC---AAGGAGAG----AGTGAGAGTCCCACTGAGGAAGCAAGGA--GGGTCCCTCGGGCCC-GACCTGTGCCTGCCCCCACTGC-----CACCCCC--AACCGCAGGGGACGGGAGGCCCCACTCCCAGCTTCATCACCCCAAGTGGCCCTGGCCGTA------CCCCCTGGAGGAGAGCTCAGGACCCTGAATGCACTCCTCT-GGGTCCCC------CATCCCAGCCCT---GCTG-CAC--CCACC-CCTGTGTC-----TGTGAGCTG--CTGC----CACC----CTGCACCC-AGGGCTCTCAGGACAGGG--------CCTCTGCCCGGCCT---CCCAGC------------GGCTGTGG--GAGCCCAGCTCGCGCCAGGCTCAGGCCTGCCCACGA---------GAGGCTCAGCGTGAGCACTTCCGG---CCGTGC-CTG--CTGCCCTCCGCTTCTGCCTCCGCC--------------CCGCCCTGCCCCGCCCTCCTG-GGGGCAGCACCGC-AAGG--GCCCTGGGCAGCGGGAGGATGGGTGGCGTGGG--AGGGGGGATTGGGG-----TGCAG-CACTGAGCCCCGGGTTGTGTCC-CTGCAGGGGGGGAGGTGAGCGCCGATGAGGAGGGCTTCGAGAACCTCAACACCATGGCCTCCACCTTCATCGTCCTGTTCCTGCTCAGCCTCTTCTACAGCACGACCGTCACCCTGTTCA
Myotis_myotis_PVIZ010106845_Scf AGAGCGTGTCTGCCCCCAACG---TCTTCCCCCTCGTCTCCTGTGAGAACTCCCTGTACGATGAGCGCCTGGTGGCCATGGGCTGCCTGGCCAAGGACTTCCTGCCCATCCCCGTCACCTTCTCCTGGAAATTTAAGAACACCAGCGACATCATCAACCAGGACATCCAGAACTTCCCATCGGTCCTGAGAGGGGGCAAGTACGAGGCCAGCTCGCAGCTGCTCCTGCCCAGCGCCGACATCCTCCAGGGCACGGACGAGTTCGTGACGTGCAAGGTCAAACACTCCAATGGCGAAAAAGAGGTGCAAGTGCCCATCCCAGGTGAG-CGAGGCCTCC----CCCCTG--------GTGGGC---------GGGTGGGT--GAGGG-GGG----CGGGC--AGCCTGGCTGA-----CGC---TGTCCCCTCC----CTGCAGG--TGG---CCAACCGC-----TGCCCCCCCACGTGAACGTCTTCATCCCGCCCCGCGACTCCTTCACC------GGCCCCGGCCCCCGCACGTCCACGCTCATCTGCCAGGCCACAGGCTTCAACCCCAGGAAGATCGAGGTGTCCTGGCTGAAGGAGGGGAAGCAGCTGACCTCCGGCTTCGTCACGGACAAACCAGAGGTCGAGCGCAAAG---CCCGCCCCGTGACCTACAGGGTCACCAGCAGGCTGACCATCACCGAGAGCGACTGGCTCAGCCAGAGCGTGTTCACCTGCCAAGTGGAGCACCAGGAGCTGATCTACCAGAAGAACGTGTCGTCCATGTGCGGCCCCAGTGAGTGGTCCTGCCCC-------GAGGGC--CCA--GGGCAG-AGAC------CCCC-----AACA-CACAGGTGTCCACTCGGGTCGGCAGACCCTGCCC---------CAATGAGGCCGGCAGCTCCCCGAGCCTTGGCTTCCCAGAGAGGTCAGGGGCAGGGAGGGGGCCC--CACAGGGCTGCTCAGGGCCTCTTATCCCCTCCCTGCAGGTGGCGA--GTCCCAGGGTCC-CCTCC--GGCAGGACCCCAGGGCCCAGGAAC--GGCTCG----GCTAAGTTGAC----CCCT-----TGTCCTGATTCC------------------ACCCCC--TCT-CCTG------------TCCCAGGTTCGTCCA---CCATCCGAGTCTTCACCATTCCCCCAACCTTCGCCAGCATCTTCCTCACCAAAGAGGCCACTCTGTCCTGCCTGGTCACGGACCTGGCCACATATGACAGTCTGAGCATCTCCTGGAGCCGCAAGAATGGCGAGGAGGTGAAAACCCACGTCAACATCTCTGAGAGCCACCCCAACGCCACCTTCAGTGCCATAGGCAAGGCC-ACGGTGTGCGTGGAGGACTGGGAGTCGGGCCAGGAGTTCACCTGCACAGTGACCCACACGGACCTGCCCTCGCCGCTGAAGCACAGCATCTTCAGGCCCAAGGGTAGGCC-TGCCC---------TGCCCTT--CCCGCCATC-CA-GACCCTCCC----ACACATGGCATCCAGGGCCTGG-------ACCCCATG-GCAGGCCCGGGAGC-AGAGGCACACATGCACATGGACA----------------T-------------------------------------------------------------------------------------------------------------------------------------------------------------------------------------------------------------------------------------------------------------------------------------------------------------------------------------------------------------AGGCACGTGCACACGGACACACAGATACCTGCACATTCATACACTAAGACACACAGACACACATGCCCTCTGCTCCCCCTGTTGTCAGG-GAAGAACCCCGCTGCC-CCTGACCTGAGCTCACC-CCATCCC--TCTTCCCACAGAAACCGCCAAGCACATGCCCGCGGTGTACGTGCAGCCACCCAGCCGGGAGCAGCTGAGCCTGCGGGAGTCGGCCTCGGTCACCTGCCTGGTGAAGAGCTTCTCGCCCCCAGACGTGTTTGTGCAGTGGCTGCACAGAGGGCAGCCCGTGTCCCCCGACATGTATGTGACCAGCGCCCCAATGCCTGAGCCCCAGGCCCCCGGCTTGTACTTCGCCCACAGCATCCTGACCGTGAGTGAGGAGGACTGGAGTGCCGGGGAGACCTACACCTGCGTCGTGGCCCACGAGGCCCTGCCGTACTCGGTGACCGAGAGGACCGTGGACAAGTCCACCGGTAAACCCACCCTGTACAACGTGTCCCTGGTCATGTCTGACATGGCCAGCACCTGCCACTGACCCCCAGGCTGCCCCTCAAGGGCGG-TCCCGGAGCCTCTGGCTGACCTGTTGC----TGTGTGTGCATGTATGCAA---ACTGACTGTGTCAAT------GGGGTGGGGTGTTGCATTCTATAAAAACTAGAAATAAAAAGATCCATTCAAAAGATGCTGGTCC-GAGTGAGCAATGCTCTTGCCTGCTGGGGCCACGGCTGTGCTGCCCCCACCCCCCACCCC-ACAGACCACTTGCCACCACTGCCCCCACCCCTGCCTCACCCACTGGCCTCCCACCTGCCTCTCAAAGCC-CTGAGCCCC-TACAGCAAGCATGTCAAACTCAAAGGCTAACAC----------------------------------------------------------------------------------------------------------------------------------------------------------------------------------------------------------------------------------------------------------------------------------------------------------------------------------------------------------------------------------------------------------------------------------------------------------------------------------------------------------------------------------------------------------------------------------------------------------------------------------------------------------------------------------------------------------------------------------------------------------------------------------------------------------------------------------------------------------------------------------------------------------------------------------------------------------------------------------------------------------------------------------------------------------------------------------------------------------------------------------------------------------------------------------------------------------------------------------------------------------------------------------------------------------------------------------------------------------------------------------------------------------------------------------------------------------------------------------------------------------------------------------------------------------------------------------------------------------------------------------------------------------------------------------------------------------------------------------------------------------------------------------------------------------------------------------------------------------------------------------------------------------------------------------------------------------------------------------------------------------------------------------------------------------------------------------------------------------------------------------------------------------------------------------------------------------------------------------------------------------------------------------------------------------------------------------------------------------------------------------------------------------------------------------------------------------------------------------------------------------------------------------------------------------------------------------------------------------------------------------------------------------------------------------------------------------------------------------------------------------------------------------------------------------------------------------------------------------------------------------------------------------------------------------------------------------------------------------------------------------------------------------------------------------------------------------------------------------------------------------------------------------------------------------------------------------------------------------------------------------------------------------------------------------------------------------------------------------------------------------------------------------------------------
