# Supplementary material for: Immunoglobulin heavy chain locus duplication in bats
Source: Sci Adv. 2026 Jul 29;12(31):eaeb6714. doi: 10.1126/sciadv.aeb6714 (PMC13418733; doi:10.1126/sciadv.aeb6714)
Supplement: Supplementary file 2 — Data S1 to S3 [file sciadv.aeb6714_data_s1_to_s3.zip › aeb6714_data_s2.txt]

(Miniopterus_natalensis_NW_015504874.1:0.01174691,(Miniopterus_fuliginosus_JBLYEM010000026_Scf26:0.02477308,Miniopterus_schreibersii_OZ071092.2:0.00836530)84:0.01043854,(Tadarida_brasiliensis_CM061257_Chr1:0.12020459,(((Rhinolophus_ferrumequinum_NC_046289_Chr6:0.22152668,Eonycteris_spelaea_PUFA01000875:0.27308186)100:0.05140369,(Phyllostomus_discolor_NC_040917_Chr15:0.10492140,Artibeus_jamaicensis_ptg000026l:0.12413000)100:0.13440596)76:0.01460832,((((Lasiurus_cinereus_JAAGEH040000014.1:0.08336364,((Pipistrellus_abramus_cm097869.1:0.05764393,(Pipistrellus_nathusii_OY882875_Chr18:0.02068664,((Nyctalus_leisleri_caxwae020000002.1:0.01830169,Nyctalus_aviator_CM072940_Chr19:0.01496318)100:0.02165934,(Pipistrellus_kuhlii_NW_023425588_Scf83:0.02295159,(Pipistrellus_hanaki_oz03252.1:0.00953077,(Pipistrellus_pygmaeus_CATLKD010000165_Scf_165:0.00470608,Pipistrellus_pipistrellus_LR862376_Chr20:0.00343916)100:0.00173390)100:0.00632720)100:0.00801371)99:0.00497929)100:0.01076135)100:0.05483363,(Ia_io_JAJQQW010000024_Chr23:0.02628558,(Eptesicus_fuscus_CM050751_Chr24:0.01773261,Cnephaeus_nilssonii_JAULJE010000024_Scf24:0.01100090)90:0.00469542)100:0.00628556)99:0.00552032)57:0.00181456,(Plecotus_auritus_OY734036_Chr14:0.02515180,Corynorhinus_townsendii_JAPDVU010000016_Scf16:0.03884147)100:0.00781681)100:0.02372269,(Murina_feae_PVJC01060259.1:0.06294547,(((Myotis_mystacinus_OZ077871_Chr21:0.01961714,Myotis_pilosis_JASKON010000027.1_Contig27:0.02768849)80:0.00457725,(Myotis_emarginatus_oz220668.2:0.02584699,(Myotis_daubentonii_OZ250136.1:0.01907656,(Myotis_myotis_PVIZ010106845_Scf:0.00701548,Myotis_nattereri_oz125696.2:0.01366564)100:0.00612049)95:0.00687048)31:0.00031719)100:0.02614737,(Myotis_brandtii_NW_005370397_Scf627:0.00744248,((Myotis_yumanensis_JAPQVT010000022_Scf22:0.00414788,Myotis_findleyi_JAWQEE010000008_ntjoin16:0.00491529)100:0.00830557,(Myotis_lucifugus_carissima_cm107843:0.00758831,Myotis_vivesi_JAWPEG010038709_ntJoin:0.01644866)48:0.00071626)86:0.00148561)100:0.01269722)100:0.02149302)98:0.01155186)100:0.02363284,((Murina_feae_PVJC01049261.1:0.06549266,((Myotis_vivesi_JAWPEG010064502_ntJoin:0.02397565,(Myotis_lucifugus_carissima_cm107823:0.01090814,(Myotis_yumanensis_JAPQVT010000001_Scf1:0.00735449,Myotis_findleyi_JAWQEE010059017_ntjoin5:0.00819913)100:0.00723433)93:0.00277969)100:0.01190151,(Myotis_emarginatus_oz220647.2:0.02214414,((Myotis_mystacinus_OZ077851_Chr1:0.01821447,Myotis_brandtii_NW_005353568_Scf1057:0.01300043)96:0.00674864,(Myotis_pilosis_JASKON010000004.1_Contig4:0.02192842,(Myotis_daubentonii_OZ250116.1:0.02014322,(Myotis_myotis_PVIZ010033222_Scf:0.01737473,Myotis_nattereri_oz125675.2:0.01112365)100:0.00624493)100:0.00775189)100:0.00592252)44:0.00128797)86:0.00409568)100:0.01651053)100:0.01495607,((Antrozous_pallidus_CM050515_Chr8:0.08863122,(Lasiurus_cinereus_JAAGEH040000943.1:0.13176397,(Plecotus_auritus_OY734022_Chr1:0.04089608,Corynorhinus_townsendii_JAPDVU010000001_Scf1:0.05174629)63:0.00587242)57:0.00339473)32:0.00183258,((Pipistrellus_abramus_cm097868.1:0.04837091,((Pipistrellus_kuhlii_NW_023425413_Scf107:0.01584145,(Pipistrellus_pipistrellus_LR862356_Chr1:0.00204460,(Pipistrellus_hanaki_oz03233.1:0.00075116,Pipistrellus_pygmaeus_CATLKD010000043_Scf_43:0.00100258)99:0.00151734)100:0.00895258)100:0.01823726,(Pipistrellus_nathusii_OY882858_Chr1:0.03161539,(Nyctalus_aviator_CM072922_Chr1:0.01637432,Nyctalus_leisleri_ox183624.2:0.01001907)100:0.01744916)36:0.00297674)79:0.01002399)100:0.04490814,(Ia_io_JAJQQW010000008_Chr7:0.02078863,(Cnephaeus_nilssonii_JAULJE010000009_Scf9:0.01796257,Eptesicus_fuscus_CM050732_Chr5:0.01775434)85:0.00422573)100:0.01840542)96:0.00600845)100:0.01712520)100:0.01371545)100:0.06695662)92:0.01662861)100:0.13480599);
