# Supplementary material for: Immunoglobulin heavy chain locus duplication in bats
Source: Sci Adv. 2026 Jul 29;12(31):eaeb6714. doi: 10.1126/sciadv.aeb6714 (PMC13418733; doi:10.1126/sciadv.aeb6714)
Supplement: Supplementary file 2 — Data S1 to S3 [file sciadv.aeb6714_data_s1_to_s3.zip › aeb6714_data_s3.xlsx]

## Sheet: S1A. Allele Evaluation
Extended Data Table S1A: IGH Allele Evaluation
Bat ID	Locus	Gene	Allele Name	Mutation String	N Mutations	Naives (Raw/Filtered)	% Neg Score Clones	Avg Score Delta	Isotypes	SHM (IgM/IgG)	Clone Count	Reliable Region	Unique alleles for germline V gene	Top Clone %	SC N Cells	SC Mean nSHM	SC Min nSHM	SC Mean UMI	SC Data available	Detected in SC	Bulk/SC Concordance
217	A-IGH	IGHV4-22	Chr5-IGHV4-22-M10-VF7TILOMYVRHGCRKGP5RKKVE	SG3CSC80TSC101TSA131GSA137GSG149AST150CSA151GSG169CSC176T	10	16 / 2	26.5	111.836	IGHG, IGHM	4.06 / 8.38	642	VRegion(0,-11)	5	47.8	1	1.4	1.40351	87	TRUE	TRUE	Detected in bulk and SC
217	A-IGH	IGHV4-22	Chr5-IGHV4-22-M11-CCSZUSLB7JCSSJTHNLTVGJCI	SG3CSC80TSC101TSA131GSA137GSG149AST150CSA151GSG169CSC176TSG276C	11	23 / 8	28.5	140.59	IGHG, IGHM	5.17 / 10.53	221	VRegion(0,-11)	5	47.8					TRUE	FALSE	Bulk only - not in SC
217	A-IGH	IGHV1-27	Chr5-IGHV1-27-M11-CDR3-1-7SC56ZLIAEXTLKOW25TKD5KN	SA112GST113ASC149GSG176CSC197TSA212CSC224TSA227GSG229ASG272AST275CSC292G	12	49 / 29	18	130.457	IGHG, IGHM	3.73 / 6.52	4223	VRegion(0,-2)	2	15	31	4.82	0	325.52	TRUE	TRUE	Detected in bulk and SC
217	A-IGH	IGHV3-2	Chr5-IGHV3-2-M13-YQOUI2LK473QFRJUWT2MSYAO	SC62AST95CSG96TSG97ASA102CSC143TST144GSC147TSG148ADA162DG163DT164SG279C	13	6 / 4	19.4	121.719	IGHG, IGHM	5.45 / 8.31	1498	VRegion(0,-11)	6	10.1	10	3.26	0.701754	260.1	TRUE	TRUE	Detected in bulk and SC
217	A-IGH	IGHV4-22	Chr5-IGHV4-22-M13-5SZWRDTVCBYAXBU5DPT7AOEV	SG3CSC80TSC101TSA131GSA137GSG149AST150CSA151GSG169CSC176TSG276AST277CSG278T	13	34 / 14	9.3	253.234	IGHG, IGHM	3.84 / 8.8	537	VRegion(0,-9)	5	47.8					TRUE	FALSE	Bulk only - not in SC
217	A-IGH	IGHV3-2	Chr5-IGHV3-2-M14-4XZRDS3SRAFR3ULTBLMQS4A7	ST2GSG23ASC86TSA87GSG91CST95CSG96TSG97ASA102CSG148ASA159GSG172CSA196GSG279C	14	11 / 9	49.5	13.1633	IGHG, IGHM	4.06 / 8.8	1106	VRegion(0,-11)	6	10.1					TRUE	FALSE	Bulk only - not in SC
217	A-IGH	IGHV1-27	Chr5-IGHV1-27-M14-CDR3-1-XE7NXZLKWWZCBCGGXEUZZAGN	SA112GST113ASC149GSA154TSA171GSG176CSC197TSA212CSC224TSA227GSG229ASG245ASG272AST275CSC292G	15	38 / 26	5.9	236.364	IGHG, IGHM	1.92 / 5.01	421	VRegion(0,-2)	2	15	5	5.89	3.15789	584	TRUE	TRUE	Detected in bulk and SC
217	A-IGH	IGHV3-2	Chr5-IGHV3-2-M15-JIA25NZRQCSH7NJD7XBP3XPJ	ST41GSG96ASA102GST144GSC147TSG148ASG154ASA159GSG160ADA162DG163DT164SA187CSG262ASG279C	15	15 / 7	22.8	140.078	IGHG, IGHM	4.24 / 8.62	1049	VRegion(0,-11)	6	10.1	12	3.51	0	120.67	TRUE	TRUE	Detected in bulk and SC
217	A-IGH	IGHV3-2	Chr5-IGHV3-2-M15-QH5OHIOZFNMGOB5EVLS6S3HD	SC62AST95CSG96TSG97ASA102CSC143TST144GSC147TSG148ADA162DG163DT164SG262ASC266TSG275A	15	14 / 6	16.2	210.364	IGHG, IGHM	2.85 / 6.34	865	VRegion(0,-8)	6	10.1	5	2.88	0	1258.6	TRUE	TRUE	Detected in bulk and SC
217	A-IGH	IGHV3-21	Chr5-IGHV3-21-M15-PCM24MXLDME67TVAGRUA56F7	SG27ASA87CST89ASC95TST96GSA97GSC172GSA173CSA175GST177ASA178CST181CSA183TSA193CSA268G	15	16 / 10	7.1	260.639	IGHG, IGHM	2.99 / 5.26	645	VRegion(0,-7)	1	32.5	1	0	0	2	TRUE	TRUE	Detected in bulk and SC
217	A-IGH	IGHV3-26	Chr5-IGHV3-26-M15-LTYSLNUG3IPXOQWICW5GIYNZ	SC30GST84GSC110GDC157DT158DG159ST164CSC182TSC197GSC251TSA259GSG261AST263CSC264GSA276G	15	27 / 17	12.3	202.159	IGHG, IGHM	3.68 / 8.29	2205	VRegion(0,-2)	2	17.3	4	8.16	0.35461	133	TRUE	TRUE	Detected in bulk and SC
217	A-IGH	IGHV3-31	Chr5-IGHV3-31-M16-NMBQKFDWW5VRTBBWYQRI3TTL	ST2GSC67AST93CSC95TST96GSA125GSG128ASG131AST147CSA154GSA165GSC179TSA184CST231ASA250GSG276C	16	13 / 7	29.1	135.756	IGHG, IGHM	3.69 / 7.07	991	VRegion(0,-11)	6	23.5	7	3.11	0	1052.14	TRUE	TRUE	Detected in bulk and SC
217	A-IGH	IGHV3-31	Chr5-IGHV3-31-M16-Y6PPYMBSJSTP5ZUUGG6NJRKQ	ST2GSG11ASG47CSG97ASG98CSA125GSA154GSA160GDT167DA168DG169ST231ASA250GSA261GST263CSG276C	16	10 / 6	18.9	156.179	IGHG, IGHM	3.34 / 7.18	1621	VRegion(0,-11)	6	23.5					TRUE	FALSE	Bulk only - not in SC
217	A-IGH	IGHV3-26	Chr5-IGHV3-26-M17-ISDXXMYQPZVMS7Q6HM2FGCP3	SC30GSC50TSC71TST95CSG97ASA98CSG131TSA153GDG165DG166DT167SA184CST232CSA259GST263CSC264GSA276C	17	37 / 19	19.6	208.291	IGHG, IGHM	4.33 / 8.24	2731	VRegion(0,-6)	2	17.3					TRUE	FALSE	Bulk only - not in SC
217	A-IGH	IGHV3-31	Chr5-IGHV3-31-M17-X4OAIYHM5TENSCCYVEAZP2UO	ST2GSC67AST93CSC95TST96GSA125GSG128ASG131AST147CSA154GSA165GSC179TSA184CST231ASC239TSA250GSG276C	17	22 / 18	4.1	329.965	IGHG, IGHM	2.91 / 9.69	654	VRegion(0,-6)	6	23.5					TRUE	FALSE	Bulk only - not in SC
217	A-IGH	IGHV3-2	Chr5-IGHV3-2-M18-SJWD3T6ZDCMGJABQQAM6AIOD	ST2GSG11ASG47CST95CSG96TSG97ASA103GSC147TSG148ASG157CDA159DG160DT161DA162DG163DT164SA168GSG279A	18	66 / 47	12	184.777	IGHG, IGHM	3.73 / 7.41	3931	VRegion(0,-1)	6	10.1	2	0	0	8.5	TRUE	TRUE	Detected in bulk and SC
217	A-IGH	IGHV3-31	Chr5-IGHV3-31-M18-PNYO6ZBRUOWCYI5AUFZFK2S7	ST2GSC9TSG11ASG47CSA87CSG97ASG98CSA125GSA154GSA160GDT167DA168DG169ST231ASA250GSA261GST263CSG276A	18	37 / 21	6.8	313.566	IGHG, IGHM	2.2 / 8.93	427	VRegion(0,-11)	6	23.5					TRUE	FALSE	Bulk only - not in SC
217	A-IGH	IGHV3-31	Chr5-IGHV3-31-M19-DCWYDZGPJW6T2XWJQVTKGS2N	ST2GSG91CSC92TSG101ASA102TSG103ASA125GST144GST147ASA148GSA154GSA156GSC157ASA160GSG169CSG194AST231ASA250GSG276C	19	7 / 3	10.1	268.173	IGHG, IGHM	3.93 / 7.52	1360	VRegion(0,-11)	6	23.5	2	5.61	5.61404	2	TRUE	TRUE	Detected in bulk and SC
217	A-IGH	IGHV3-4	Chr5-IGHV3-4-M21-AVWKKTVPBMMYKB6XLPAW63SZ	SG30CST41ASG47ASG91CSC92TSC94AST95CSG96TSC98GSG101ASC102TST144GST147ASA148GSA156GSG157ASA162GSC164TST172CSG194AST221C	21	11 / 4	70.3	-29.2075	IGHG, IGHM	6.77 / 11.51	1139	VRegion(0,-9)	2	58.4					TRUE	FALSE	Bulk only - not in SC
217	A-IGH	IGHV3-31	Chr5-IGHV3-31-M22-7AYVDF6AEX3VVIPNFQS4GXKF	ST2GSA102CSG103ASG117ASA125GSC143AST147GSA148CSA156GSC157GSA160GST161ASA165GSG166AST174CSA184CSA238TSA250GSA261GST263CSC271TSG276C	22	11 / 6	1.4	391.225	IGHG, IGHM	3.66 / 8.86	1184	VRegion(0,-11)	6	23.5	1	11.93	11.9298	311	TRUE	TRUE	Detected in bulk and SC
217	A-IGH	IGHV4-22	Chr5-IGHV4-22-M22-CVYUG5P263PQY5NXXE4W7JVP	SG3CSC39GSC49ASC61GSC71GSA79CSC80TSG94ASA131GSA137GST150CSA151GST158CSA159GSG169ASC170TSC172TSC176TSG181ASC182TSG245ASG250A	22	17 / 10	0.3	423.419	IGHM	3.32 / —	308	VRegion(0,-4)	5	47.8					TRUE	FALSE	Bulk only - not in SC
217	A-IGH	IGHV3-4	Chr5-IGHV3-4-M23-OGTQT5UZIGFUO4NHLPJD4OCL	SG30CST41ASG47ASG91CSC92TSC94AST95CSG96TSC98GSG101ASC102TST144GST147ASA148GSA156GSG157ASA162GSC164TST172CSG194AST221CSG261ASC263T	23	51 / 32	33.1	169.436	IGHG, IGHM	3.59 / 8.67	997	VRegion(0,-5)	2	58.4					TRUE	FALSE	Bulk only - not in SC
217	A-IGH	IGHV1-13	Chr5-IGHV1-13-M24-HM34PKRM5VXLGC2QYFLXLZS6	SC36ASG44CSC89TSA90GSA97GSC98GSC104GSA141GST147GSG148ASG149AST153ASG159ASG160ASA161CSA168GSC170ASA176GSA188GSC212TSC218ASA272GST275CSG276C	24	29 / 18	85.1	-242.698	IGHG, IGHM	6.46 / 10.32	6648	VRegion(0,-6)	2	12.6	15	5.12	0	212.8	TRUE	TRUE	Detected in bulk and SC
217	A-IGH	IGHV4-32	Chr5-IGHV4-32-M24-6GXU27GEZWSENGBXHT7KVIVX	SA7TSC39TSA44GSA48TSA90GST126CSA147GSA149GST153GST162CSG167TSG170ASA183GSC194GSA196GSA204GST223CSA231GSG236CSG245ASC246ASG248ASC249TSC262T	24	27 / 15	79.9	-374.963	IGHG, IGHM	4.07 / 11.48	914	VRegion(0,-3)	2	44.3					TRUE	FALSE	Bulk only - not in SC
217	A-IGH	IGHV3-2	Chr5-IGHV3-2-M25-WLSMLOIMSPT5YL43QMBM437H	ST2GSG30CSC82ASC83ASC86TSA87GSG88ASA90GSG91ASA102CSC104ASC147TSG148ASA156TST158GSG160ASA162GDT170DA171DG172SA187CSA218GSC235TSA241TSC266T	25	20 / 13	4	336.388	IGHG, IGHM	3.38 / 6.73	1616	VRegion(0,-2)	6	10.1	24	5.32	0	412.5	TRUE	TRUE	Detected in bulk and SC
217	A-IGH	IGHV1-13	Chr5-IGHV1-13-M27-X6MVNDVSI6VOGNQGCACFLJRW	SC36ASG44CSC89TSA90GSA97GSC98GSC104GSA141GST147GSG148AST153ASG159ASG160ASA161CSA168GSC170ASC172GSA176GSA182TSA188GSG201ASC212TSC218ASA219GSA272GST275CSG276C	27	46 / 30	24.7	455.862	IGHG, IGHM	1.54 / 12.28	396	VRegion(0,-2)	2	12.6					TRUE	FALSE	Bulk only - not in SC
217	A-IGH	IGHV4-22	Chr5-IGHV4-22-M54-P7B3DNJRZNJKVHYBAFB55OUP	SG3CSA42TSA44GSG45CST51CSG53CSC71GST74CST77GST78GSA79GSC83ASA84GST92CSG93ASG100ASG105CSC135TSA137GSG138CDC152DA153DT154DA155DT156DG157SA159TST161GSG163CST164ASG167CST173AST174ASG181ASC185AST186GSC189TSA192CSA195GSA200CSC202TST210ASC212TSA213GSG214CSA215TSC218TST222GSA226GSG227ASA243CST251CST254CSG276T	54	23 / 9	0	1215.78	IGHG, IGHM	3.31 / 3.97	487	VRegion(0,-11)	5	47.8	2	0.72	0	2.5	TRUE	TRUE	Detected in bulk and SC
217	A-IGH	IGHV4-32	Chr5-IGHV4-32-M57-3LNER2EP6E42VTGJL3YACQ4R	SG3CSG11TSA44GSC71GST74CSA77GST78GST79GSC83ASA84GSA89CSC91GDG97DT98DT99SG103ASG108CSA110CST126CSG134ASC138TSG141CSA149GDC155DA156DT157DA158DT159DG160SA163GST164GSG165ASA166CSG167ASG170CST176AST177ASA178GSG184ASC188AST189GSC192TSA195CSA198GSA203CSC205TST213ASC215TSA216GSG217CSA218TSC221TST223CST225GSG230AST266CSA275G	57	58 / 30	1.2	1241.68	IGHG, IGHM	1.81 / 6.14	672	VRegion(0,-11)	2	44.3	5	2.65	1.43369	2339.6	TRUE	TRUE	Detected in bulk and SC
221	A-IGH	IGHV3-23	Chr5-IGHV3-23-M1-EMSVH7XQMS3QGYQJOR5G6NGJ	ST111C	1	7 / 4	1.4	28.1096	IGHG, IGHM	4.4 / 6.52	485	VRegion(0,-11)	1	15.6					FALSE	FALSE	No SC data for this bat
221	A-IGH	IGHV2-6	Chr5-IGHV2-6-M4-KUF7QRMPU4ERQXSE4U7XTBJV	SC59TSG68TSG71CSA96G	4	5 / 1	42.6	10.9	IGHG, IGHM	2.01 / 6.9	296	VRegion(0,-11)	1	7.3					FALSE	FALSE	No SC data for this bat
221	A-IGH	IGHV4-10	Chr5-IGHV4-10-M4-L6VQ3N37DVRBDUONJFDYONGY	ST81GSC185TSC260TSA263G	4	10 / 3	7	73.5914	IGHG, IGHM	4.47 / 6.3	488	VRegion(0,-11)	1	12.1					FALSE	FALSE	No SC data for this bat
221	A-IGH	IGHV1-27	Chr5-IGHV1-27-M7-YN4UPFMDRSQIMIQRLWWE6GDS	SA112GST113ASC149GSG176CSA212CSG272AST275C	7	16 / 5	5.8	108.146	IGHG, IGHM	2.88 / 6.94	3219	VRegion(0,-11)	3	11.2					FALSE	FALSE	No SC data for this bat
221	A-IGH	IGHV3-9	Chr5-IGHV3-9-M8-YK6SD6SS3TIBUUTF3FTGMFTL	ST30GSC37ASA38GSC95TST96GSA102CSG103ASG267A	8	6 / 6	10.5	131.333	IGHG, IGHM	2.33 / 6.59	275	VRegion(0,-11)	1	22.5					FALSE	FALSE	No SC data for this bat
221	A-IGH	IGHV1-14	Chr5-IGHV1-14-M10-AUFMVY3QLZBXPPXOK6TQSPHK	SA36CSG168TSA170CST179CSA181CSG182AST203CSG214CSA272GST275C	10	7 / 5	19.5	128.508	IGHG, IGHM	1.48 / 6.42	635	VRegion(0,-11)	1	6.5					FALSE	FALSE	No SC data for this bat
221	A-IGH	IGHV3-26	Chr5-IGHV3-26-M10-IWS5NLO7EGGY6YEIRF25F44N	SC30GSC50TST95CSG97ASA98CSA127GSG128AST232CSC239TSA276G	10	12 / 7	29.9	86.5965	IGHG, IGHM	7.08 / 8.91	3691	VRegion(0,-11)	1	8					FALSE	FALSE	No SC data for this bat
221	A-IGH	IGHV1-27	Chr5-IGHV1-27-M11-AF5GBRKRKQW53ZVTIJNUQ37Q	SA112GST113ASC149GSG176CSC197TSA212CSC224TSA227GSG229ASG272AST275C	11	7 / 1	0.8	183.356	IGHG, IGHM	1.86 / 7.05	1576	VRegion(0,-9)	3	11.2					FALSE	FALSE	No SC data for this bat
221	A-IGH	IGHV1-27	Chr5-IGHV1-27-M13-HKREB6WYPFMQNJS7TPJMIFKL	SC36ASA112GSC149GST153GSG159AST161CSG168TSG176CSC179TSA212CSC226TSA227GSC263T	13	17 / 9	1.5	237.284	IGHG, IGHM	2.16 / 6.56	2158	VRegion(0,-11)	3	11.2					FALSE	FALSE	No SC data for this bat
221	A-IGH	IGHV1-13	Chr5-IGHV1-13-M14-SUEIZVYOVRMRIDEDUZZRL3ET	SC82GSA97GSC98GSC102AST147ASG150ASA161CSA162GSA168GSA176CSA188GSG266ASA272GST275C	14	17 / 8	50.3	-11.251	IGHG, IGHM	6.92 / 8.58	6967	VRegion(0,-11)	1	5.9					FALSE	FALSE	No SC data for this bat
221	A-IGH	IGHV3-2	Chr5-IGHV3-2-M14-YUECP67SMQ3AUFBFFWABTRWS	ST95CSG96TSG97ASA102CSC143TST144GSC147TSG148ADA162DG163DT164SG262ASC266TSG275A	14	10 / 6	39.3	42.4735	IGHG, IGHM	6.2 / 9.09	3648	VRegion(0,-11)	1	2.6					FALSE	FALSE	No SC data for this bat
221	A-IGH	IGHV3-33	Chr5-IGHV3-33-M16-PAAEU7VXQEQ5LHN5XLLOBXWZ	SG90ASG97ASG98CSA102GSA148GSC156GSA160GSA165GDT170DT171DA172ST175CST185CSC224TSG229ASG262A	16	51 / 20	27.5	78.846	IGHG, IGHM	6.29 / 9.19	11556	VRegion(0,-7)	1	23.9					FALSE	FALSE	No SC data for this bat
221	A-IGH	IGHV4-32	Chr5-IGHV4-32-M54-ZBEDQYMZ53XETXQDX6FYAF4K	SG3CSA44GSC71GST74CSA77GST78GST79GSC83ASA84GSA89CSC91GDG96DG97DT98SG103ASG108CSA110CST126CSG134ASC138TSG141CSA149GDC155DA156DT157DA158DT159DG160SA163GST164GSG165ASA166CSG167ASG170CST176AST177ASG184ASC188AST189GSC192TSA195CSA198GSA203CSC205TST213ASC215TSA216GSG217CSA218TSC221TST223CST225GSG230AST266C	54	10 / 6	20.2	753.494	IGHG, IGHM	6.84 / 8.79	2657	VRegion(0,-11)	1	8.6					FALSE	FALSE	No SC data for this bat
226	A-IGH	IGHV1-13	Chr5-IGHV1-13-M2-AWYHTTYM3BHTSHSGB5TN3JCW	SA90GSG91A	2	16 / 8	35.1	-14.5808	IGHG, IGHM	6.03 / 9.31	7820	VRegion(0,-11)	2	4.3					FALSE	FALSE	No SC data for this bat
226	A-IGH	IGHV3-30	Chr5-IGHV3-30-M4-CDR3-2-5LZVUP4AFEV2CDVQQ5H4RLBD	ST102ASA103GSC104TSG244ASG285ASC286G	6	18 / 10	24.4	37.8547	IGHG, IGHM	4.49 / 7.2	3161	VRegion(0,-2)	1	9.1					FALSE	FALSE	No SC data for this bat
226	A-IGH	IGHV4-22	Chr5-IGHV4-22-M11-LIAIZC4274LUZLJBQPAYW2ZF	SC25AST77ASA79TI89GI89AI89CSG105CSA168GST174GSC176TSC203G	8	22 / 9	45.5	44.2251	IGHG, IGHM	4.51 / 8.35	3173	VRegion(0,-4)	2	11.1					FALSE	FALSE	No SC data for this bat
226	A-IGH	IGHV2-3	Chr5-IGHV2-3-M10-5QZBBFXXMGUGHEY2HOUHCAE3	SC102ASA152GST156GSA157GSA160GSA171GSG179CST186CSC198GSC236T	10	8 / 3	35.2	58.5757	IGHG, IGHM	4.13 / 9.12	437	VRegion(0,-11)	2	26.5					FALSE	FALSE	No SC data for this bat
226	A-IGH	IGHV3-26	Chr5-IGHV3-26-M12-LJLQCMSCOOWL2IWYLIW7EWBD	SC50TSA77GSG97CDC157DT158DG159SG162AST232CSG233AST263CSC264GSA276C	12	11 / 5	26.7	96.8407	IGHG, IGHM	4.91 / 8.18	1615	VRegion(0,-11)	2	10.3					FALSE	FALSE	No SC data for this bat
226	A-IGH	IGHV3-2	Chr5-IGHV3-2-M14-U7X2ABH7BHV2YQHVYUYLMAYC	ST18GST95CSG96TSG97ASC147ASA156GSG157ASA159GSA162GDT170DA171DG172SA187CSG279C	14	22 / 13	22.8	90.9109	IGHG, IGHM	5.24 / 7.74	7937	VRegion(0,-6)	2	5.4					FALSE	FALSE	No SC data for this bat
226	A-IGH	IGHV4-34	Chr5-IGHV4-34-M14-4VJKZUZOFBBLYLAJP7MKTGDS	SC0GSA5GSA66GSG103CSG108ASA110CSG137ASA165GSA178TSC185TSC194GSG254CSC278TSA279G	14	5 / 1	30.4	116.972	IGHG, IGHM	4.87 / 10.2	563	VRegion(0,-11)	2	7.2					FALSE	FALSE	No SC data for this bat
226	A-IGH	IGHV4-8	Chr5-IGHV4-8-M14-MWIYZOZUGFI4IJPQAQ3NO7XI	SG66ASG95TSA108GSG109ASA134GSA140GST153CSA154GSA158TSA171GSA172GST177GSA178CSG206C	14	9 / 0	48.5	38.6158	IGHG, IGHM	5.84 / 12.42	2495	VRegion(0,-11)	1	8.3					FALSE	FALSE	No SC data for this bat
226	A-IGH	IGHV2-3	Chr5-IGHV2-3-M15-OKHAY7QL6A7ZAMSIGUEGTZRT	SA20GSC23ASC59TSG71CSC102ASG141AST156GSA157CSG179CST186CSG231CSA234TSA259CSA260CSG273T	15	21 / 10	16.1	183.227	IGHG, IGHM	3.49 / 6.4	447	VRegion(0,-6)	2	26.5					FALSE	FALSE	No SC data for this bat
226	A-IGH	IGHV4-34	Chr5-IGHV4-34-M15-QTBWKFKUB33VZT7SOB5MXMQG	SC0GSA5GSA66GSG103CSG108ASA110CSG128ASG137ASA165GSA178TSC185TSC194GSG254CSC278TSA279G	15	4 / 1	2.6	224.208	IGHG, IGHM	5.88 / 7.93	1220	VRegion(0,-11)	2	7.2					FALSE	FALSE	No SC data for this bat
226	A-IGH	IGHV1-13	Chr5-IGHV1-13-M19-MZSMGZCJWVZQMMECA3QR3AEI	SG23ASC36ASG91ASA97GSC98GSG149TST153GSG159ASA161CSA162GSA168GSA175GSA176GSA188GSG209CSC263TST275CSG276ASG278T	19	28 / 19	19.1	127.252	IGHG, IGHM	3.25 / 8.75	5082	VRegion(0,-11)	2	4.3					FALSE	FALSE	No SC data for this bat
226	A-IGH	IGHV3-2	Chr5-IGHV3-2-M19-FKTLBOCBRWPW7JOH5PVGOXJF	SC71TST95CSG97ASA102CSG131TSC143TDA146DC147DG148DC149DA150DT151SA153GSG154CSG157TSA159GSA168GSA187CSG279C	19	6 / 1	7.1	253.654	IGHG, IGHM	3.8 / 7.6	849	VRegion(0,-11)	2	5.4					FALSE	FALSE	No SC data for this bat
226	A-IGH	IGHV3-26	Chr5-IGHV3-26-M19-5PXI63YQAR2XUNCKLKMJTKPP	SC30ASG33ASG47CSC50TSG97ASA98CSC102ASG125AST143CST144GST146ASG147TSC148AST149CSG261AST263CSC264GSG266TSG272T	19	25 / 13	5.9	265.051	IGHG, IGHM	3.42 / 6.8	861	VRegion(0,-11)	2	10.3					FALSE	FALSE	No SC data for this bat
226	A-IGH	IGHV4-22	Chr5-IGHV4-22-M53-S3GXZV2OFQTCYDD2EL2J5MT2	SG3CSA42TSA44GSG45CST51CSG53CSC71GST74CST77GST78GSA79GSC83ASA84GST92CSG93ASG100ASG105CSC135TSA137GSG138CDC152DA153DT154DA155DT156DG157SA159TST161GSG163CST164ASG167CST173AST174ASG181ASC185AST186GSC189TSA192CSA195GSA200CSC202TST210ASC212TSA213GSG214CSA215TSC218TST222GSA226GSG227ASA243CST251CST254C	53	3 / 2	0.1	1039.81	IGHG, IGHM	3.86 / 7.56	1225	VRegion(0,-11)	2	11.1					FALSE	FALSE	No SC data for this bat
231	A-IGH	IGHV3-9	Chr5-IGHV3-9-M6-JYE2UPWTFQQGBV5PUD2QAYPR	SC95TST96ASG98CSG103ASG245TSG279A	6	11 / 7	10.3	103.457	IGHG, IGHM	3.08 / 6.03	581	VRegion(0,-11)	2	10	45	1.19	0	386.6	TRUE	TRUE	Detected in bulk and SC
231	A-IGH	IGHV4-22	Chr5-IGHV4-22-M11-VFCOOTKAQ7SAP6MTAGKV527X	SC25AST77ASA79TI89AI89AI89CSG105AST174GSC176TSC203GST256G	8	11 / 6	29.8	119.187	IGHG, IGHM	5.54 / 6.67	1016	VRegion(0,-4)	3	4.8	21	0.64	0	356.95	TRUE	TRUE	Detected in bulk and SC
231	A-IGH	IGHV3-9	Chr5-IGHV3-9-M9-JMFIPJFAGPUARQEYVFZIA5XH	ST30GSC37ASA38GSC95TST96GSA102CSG103AST215CSG267A	9	11 / 6	8.9	146.14	IGHG, IGHM	2.13 / 5.65	660	VRegion(0,-11)	2	10	16	1.37	0	519.19	TRUE	TRUE	Detected in bulk and SC
231	A-IGH	IGHV1-20	Chr5-IGHV1-20-M10-CA4ZU7NJ5PEX2EG6TC2EOBIB	ST79AST80CSA97GSC98GSG159ASA160GSA161CST232CST239CSC272A	10	10 / 4	0.5	224.462	IGHG, IGHM	2.66 / 6.52	645	VRegion(0,-11)	1	13.1	98	5.74	0	229.58	TRUE	TRUE	Detected in bulk and SC
231	A-IGH	IGHV3-2	Chr5-IGHV3-2-M9-CDR3-1-VJZFM3ABOIECVRNOFBYNH6NC	ST2GST95CSG96TSG97ASA102CSA159GSC200TSC266TSG275ASA294G	10	20 / 11	18.7	96.7547	IGHG, IGHM	3.85 / 6.59	1740	VRegion(0,-4)	4	5.2	98	1.34	0	49.1	TRUE	TRUE	Detected in bulk and SC
231	A-IGH	IGHV1-27	Chr5-IGHV1-27-M11-MCAPVIJFF3NMN7MGZC5XYBHU	SA112GST113ASC149GSG176CSC197TSA212CSC224TSA227GSG229ASG272AST275C	11	4 / 0	9.9	153.731	IGHG, IGHM	5.4 / 6.71	1744	VRegion(0,-11)	1	10.9	27	0.91	0	221.3	TRUE	TRUE	Detected in bulk and SC
231	A-IGH	IGHV3-2	Chr5-IGHV3-2-M11-NL6OJXNLAMAXEEZHV6PQNPWR	SG55AST95CSG96TSG97ASA103GSC147ASA159GSA187CSG262ASG275ASG276T	11	4 / 2	15	122.368	IGHG, IGHM	4.26 / 7.55	1642	VRegion(0,-11)	4	5.2	96	1.47	0	171.59	TRUE	TRUE	Detected in bulk and SC
231	A-IGH	IGHV4-22	Chr5-IGHV4-22-M11-V7275DAEYQLFJHVHCOUMBGRL	SG0CSA106GST150ASA151TSC152ASA159TSG160ASA162GSG163AST174GSA175C	11	8 / 3	20.1	166.467	IGHG, IGHM	4.9 / 6.53	1085	VRegion(0,-11)	3	4.8	26	2.15	0	405.12	TRUE	TRUE	Detected in bulk and SC
231	A-IGH	IGHV4-32	Chr5-IGHV4-32-M11-HAUYC2WMMJKBZLWRF5TGZ5RC	SG108ASA110CST126CSA149GST153GSG167TSG172AST223CST266CSA275GSG279A	11	6 / 1	0	154.321	IGHG, IGHM	6.04 / 9.41	1301	VRegion(0,-11)	1	7.1	8	3.91	0	617.25	TRUE	TRUE	Detected in bulk and SC
231	A-IGH	IGHV3-2	Chr5-IGHV3-2-M13-CCXFQRTW2CXC5OP2LU3KIIWM	ST2GSG96ASA102GSG134ASC147GSG148ASC149ASA156GSA162GDT170DA171DG172SG262A	13	3 / 0	27.2	74.4368	IGHG, IGHM	6.4 / 9.09	2506	VRegion(0,-11)	4	5.2	43	0.91	0	15.84	TRUE	TRUE	Detected in bulk and SC
231	A-IGH	IGHV1-13	Chr5-IGHV1-13-M14-SUEIZVYOVRMRIDEDUZZRL3ET	SC82GSA97GSC98GSC102AST147ASG150ASA161CSA162GSA168GSA176CSA188GSG266ASA272GST275C	14	17 / 9	0	166.387	IGHG, IGHM	6.92 / 8.58	2307	VRegion(0,-11)	1	7.2	55	0.68	0	143.36	TRUE	TRUE	Detected in bulk and SC
231	A-IGH	IGHV3-31	Chr5-IGHV3-31-M14-IDYHH2PTZRYYOGKVMW5HXEJC	ST2GSG55ASC67ASG103ASA125GST144GSC157GST174ASC185ASG233ASA250GSA261GST263CSG276C	14	5 / 1	0	230.998	IGHG, IGHM	3.59 / 7.1	559	VRegion(0,-11)	1	4.7	30	1.06	0	359.85	TRUE	TRUE	Detected in bulk and SC
231	A-IGH	IGHV3-33	Chr5-IGHV3-33-M16-SWSZTP2G4VGPTKFYKKKZEGVE	SG90ASA103GSC147ASA148GSC156GSA160GDT167DA168DG169DT170DT171DA172ST175CST185CSG229ASG275T	16	5 / 1	10	226.412	IGHG, IGHM	4.47 / 6.84	2731	VRegion(0,-11)	2	21.3	37	4.66	0	474.15	TRUE	TRUE	Detected in bulk and SC
231	A-IGH	IGHV3-33	Chr5-IGHV3-33-M17-CDR3-1-W7Y7CGAZOJEN5ZXP6BXIWGWP	SG90ASA103GSC147ASA148GSC156GSA160GDT167DA168DG169DT170DT171DA172ST175CST185CSG229ASA293C	16	44 / 15	7.7	247.712	IGHG, IGHM	2.8 / 6.51	4593	VRegion(0,-5)	2	21.3	121	1.49	0	186.18	TRUE	TRUE	Detected in bulk and SC
231	A-IGH	IGHV4-8	Chr5-IGHV4-8-M16-EL7XBRMSQ3SJWL3WOQBX4YON	SG66ASG95TSA108GSG109ASA134GSA140GST153CSA154GSA158TSA171GSA172GST177GSC179TSC188TSC194GSG281A	16	58 / 20	27	223.472	IGHG, IGHM	2.54 / 6.49	2155	VRegion(0,-1)	1	20.9	31	0.83	0	525.19	TRUE	TRUE	Detected in bulk and SC
231	A-IGH	IGHV3-26	Chr5-IGHV3-26-M19-YYKCHCOTFUPQL6RD723SNY5C	SC30GSC50TSA77GSG97CST143AST146AST149CSG154ASA156GSC157GSC179TSG183ASA184GSG196AST232CSA259GST263CSC264GSA276C	19	3 / 2	72.8	-82.7301	IGHG, IGHM	8.04 / 10.43	1521	VRegion(0,-11)	1	12.1	8	0.79	0	97.5	TRUE	TRUE	Detected in bulk and SC
231	A-IGH	IGHV3-4	Chr5-IGHV3-4-M20-KBCQZEBPRPFJVGDA45YUJDBP	SG30CSG35TSG47TST50CSC94ASG97ASC102AST144GSG157CSG159ASA162GSC164TSA165GSC169GST172CSC203TSA231TSG233TSC271TSC276A	20	29 / 15	71.6	-85.3865	IGHG, IGHM	5.88 / 10.8	1388	VRegion(0,-1)	1	11.8	58	0.94	0	138.24	TRUE	TRUE	Detected in bulk and SC
231	A-IGH	IGHV3-2	Chr5-IGHV3-2-M24-A5KDCY5BUXT5G5UZLYHTHDVD	ST2GSG30CSC82ASC83GSC86TSA87GSG88ASA90GSG91ASA102CSC147TSG148ASA156TST158GSG160ASA162GDT170DA171DG172SA187CSA218GSC235TSA241TSC266T	24	24 / 15	3.5	335.185	IGHG, IGHM	3.95 / 7.02	1979	VRegion(0,-2)	4	5.2	193	1.02	0	205.36	TRUE	TRUE	Detected in bulk and SC
231	A-IGH	IGHV4-22	Chr5-IGHV4-22-M54-M3EULXHBQU5HNS33WKY5L2KU	SG3CSA42TSA44GSG45CST51CSG53CSC71GST74CST77GST78GSA79GSC83ASA84GST92CSG93ASG100ASG105CSC135TSA137GSG138CDC152DA153DT154DA155DT156DG157SA159TST161GSG163CST164ASA168GST173AST174ASG181ASC185AST186GSC189TSA192CSA195GSA200CSC202TST210ASC212TSA213GSG214CSA215TSC218TST222GSA226GSG227ASA243CST251CST254CSG276T	54	6 / 4	0.8	1154.08	IGHG, IGHM	2.93 / 6.2	638	VRegion(0,-11)	3	4.8	66	1.16	0	152.36	TRUE	TRUE	Detected in bulk and SC
567	A-IGH	IGHV3-11	Chr5-IGHV3-11-M1-ICVIX6WAOJOEVYZFKUSLSUKW	SG30C	1	24 / 14	0	29	IGHG, IGHM	1.66 / 5.74	224	VRegion(0,-7)	2	38.6					TRUE	FALSE	Bulk only - not in SC
567	A-IGH	IGHV1-13	Chr5-IGHV1-13-M2-JENH3KZYUQ2C6VA6CZINC67M	SA272GST275C	2	6 / 0	0	57.8869	IGHG, IGHM	3.94 / 6.9	2053	VRegion(0,-11)	6	21.4	41	3.99	0.350877	152.17	TRUE	TRUE	Detected in bulk and SC
567	A-IGH	IGHV3-11	Chr5-IGHV3-11-M2-IF44SNR7OXDE5HZ6WQSMAMOM	SG30CSA281G	2	1 / 0	0	46.9774	IGHG, IGHM	3.7 / 7.63	313	VRegion(0,-11)	2	38.6	22	4.04	1.02041	44.73	TRUE	TRUE	Detected in bulk and SC
567	A-IGH	IGHV1-13	Chr5-IGHV1-13-M3-ZJNQ7L5XK3B42XCMLK5O7SLQ	SA90GSG91ASC102T	3	65 / 39	0	64.8216	IGHG, IGHM	1.55 / 5.8	909	VRegion(0,-2)	6	21.4	32	0.76	0	177.5	TRUE	TRUE	Detected in bulk and SC
567	A-IGH	IGHV3-31	Chr5-IGHV3-31-M3-J7RZDQJDEUS5A2AQ244BSX3E	SG30CSC36ASC59A	3	24 / 13	78.7	-39.8387	IGHG, IGHM	4.06 / 8.85	1736	VRegion(0,-7)	2	18.6	37	2.37	0	156.8	TRUE	TRUE	Detected in bulk and SC
567	A-IGH	IGHV1-13	Chr5-IGHV1-13-M4-342TJ6A3J5LCUUCFKLNC2FYE	SG131ASG137CSG245ASG278T	4	11 / 5	0	73.0173	IGHG, IGHM	1.75 / 3.88	1500	VRegion(0,-11)	6	21.4	1	2.81	2.80702	1375	TRUE	TRUE	Detected in bulk and SC
567	A-IGH	IGHV1-13	Chr5-IGHV1-13-M4-WXI7MJGINPTK35266W2YAYZU	SA90GSG91ASC102TST275C	4	10 / 5	0	73.8182	IGHG, IGHM	1.57 / 7.5	504	VRegion(0,-11)	6	21.4	4	3.6	2.80702	13.5	TRUE	TRUE	Detected in bulk and SC
567	A-IGH	IGHV1-13	Chr5-IGHV1-13-M5-APJ3NXXPTBQDT3U2R3ETCE3N	SA90GSG91ASC102TSA272GST275C	5	11 / 4	0	114.605	IGHG, IGHM	1.94 / 6.55	403	VRegion(0,-11)	6	21.4	4	2.28	1.40351	199.5	TRUE	TRUE	Detected in bulk and SC
567	A-IGH	IGHV3-4	Chr5-IGHV3-4-M8-7U2HK76XI25PRU5HZMYCDTTY	SG30CSC164TSG166ASA168TSC169ASC185TST221CSC230T	8	4 / 2	42.3	25.9078	IGHG, IGHM	3.39 / 9.08	1927	VRegion(0,-9)	2	17.3	3	6.2	3.85965	4.67	TRUE	TRUE	Detected in bulk and SC
567	A-IGH	IGHV1-27	Chr5-IGHV1-27-M9-ZO5Y7S7VECPP4DAPN6SDIN6N	SA112GST113ASG137ASG148TSC149GSA212CSC218TSA227GST275C	9	11 / 6	0.8	116	IGHG, IGHM	2.26 / 8.51	1291	VRegion(0,-11)	5	21.2					TRUE	FALSE	Bulk only - not in SC
567	A-IGH	IGHV3-4	Chr5-IGHV3-4-M10-IFQEMV4XCYZGPQOX5KPKXBXY	SG30CST41GST155CSC164TSA168TSC169ASA184CSC185TST221CSC230T	10	10 / 4	40.2	49.9726	IGHG, IGHM	3.1 / 11.28	894	VRegion(0,-9)	2	17.3	14	4.16	1.05263	14.33	TRUE	TRUE	Detected in bulk and SC
567	A-IGH	IGHV1-27	Chr5-IGHV1-27-M11-A7SJNGXHW636EAA5WOTTQSVF	SC9TSC36ASA112GST113ASG137ASG148TSC149GSA212CSC218TSA227GSG272A	11	3 / 1	2.9	159.979	IGHG, IGHM	1.42 / 7.63	244	VRegion(0,-11)	5	21.2	3	4.33	4.21053	10.67	TRUE	TRUE	Detected in bulk and SC
567	A-IGH	IGHV1-27	Chr5-IGHV1-27-M11-AUOG4BKLBJGMGW64CPQ7YYMQ	SC9TSC36ASA112GST113ASG137ASG148TSC149GSA212CSC218TSA227GST275C	11	29 / 18	1	178.21	IGHG, IGHM	1.9 / 9.16	497	VRegion(0,-7)	5	21.2	3	4.33	4.21053	9	TRUE	TRUE	Detected in bulk and SC
567	A-IGH	IGHV1-27	Chr5-IGHV1-27-M12-CEUZOFPO6XS5KRZKUT4DOSNP	SC9TST102CSA112GST113ASG137ASG148TSC149GSA212CSC218TSA227GSG272AST275C	12	7 / 2	0.3	208.681	IGHG, IGHM	1.16 / 6.11	732	VRegion(0,-11)	5	21.2	10	1.05	0	54.7	TRUE	TRUE	Detected in bulk and SC
567	A-IGH	IGHV1-13	Chr5-IGHV1-13-M13-PCNQYP6OAZTGALB7TDOUYXWZ	SC0GSC36ASA90GSG91ASG160ASA161CSA162GSA168GSA176GSA188GSG209CSA272GST275C	13	14 / 8	0	118.868	IGHG, IGHM	3.39 / 9.66	1369	VRegion(0,-11)	6	21.4	28	4.55	0	509.72	TRUE	TRUE	Detected in bulk and SC
567	A-IGH	IGHV3-2	Chr5-IGHV3-2-M15-CCV67HBPHN3Y5TZ3F7WKBWH3	ST2GSG47CST95CSG96TSG97ASC147ASA156GSG157ASA159GSA162GSG166TDT170DA171DG172SA187C	15	16 / 8	25.3	83.9651	IGHG, IGHM	4.6 / 8.82	2758	VRegion(0,-7)	3	10.9	23	3.57	0	6.96	TRUE	TRUE	Detected in bulk and SC
567	A-IGH	IGHV3-2	Chr5-IGHV3-2-M16-CPGOK45Y2IZ2DQ3Z2TN3TWHX	ST95CSG96TSG97ASA102GSC147ASA156CSG157ASA159GSG160ADA162DG163DT164SG230ASG262ASC266TSG275A	16	19 / 7	23.4	169.425	IGHG, IGHM	3.12 / 8.29	1151	VRegion(0,-7)	3	10.9	71	2.79	0	184.22	TRUE	TRUE	Detected in bulk and SC
567	A-IGH	IGHV3-31	Chr5-IGHV3-31-M16-4ECVMXIMPZZFEBHVJ5S2TZUJ	ST2GSC92TSA102TSG103ASA125GSG128ASG131ASG140TST147CSA154GSA165GST167GSA184CST231ASA250GSG276C	16	23 / 12	22.5	142.166	IGHG, IGHM	3.65 / 9.12	1230	VRegion(0,-7)	2	18.6	13	5.64	3.50877	5.77	TRUE	TRUE	Detected in bulk and SC
567	A-IGH	IGHV3-33	Chr5-IGHV3-33-M16-DOJK6L6PP5R5C6Z5IJQOJFJ5	SG90ASC92TSA102TSG128ASG131ASG140TSC156ASA157CSA165GST167GDT170DT171DA172ST175CST185CSG229A	16	3 / 2	49.7	21.0785	IGHG, IGHM	4.85 / 10.57	1492	VRegion(0,-11)	1	16.7	2	4.21	3.15789	7	TRUE	TRUE	Detected in bulk and SC
567	A-IGH	IGHV3-2	Chr5-IGHV3-2-M17-YCPLNHFP2BY3DEJNM2GFIF7X	ST2GSG5ASA90GSG91AST95CSG96TSG97ASA102CSC147GSG148ASC149ASA162GDT170DA171DG172SA187CSG279C	17	9 / 5	12.5	128.058	IGHG, IGHM	4.66 / 8.36	2443	VRegion(0,-11)	3	10.9	80	4.31	0	37.65	TRUE	TRUE	Detected in bulk and SC
567	A-IGH	IGHV4-8	Chr5-IGHV4-8-M26-ZLLCEALI2YVQAU6WYVM2K4IK	SG17ASG66AST68GSC91GSG95TSG97ASA100GSA108GSG109ASC116ASA134GSG137ASA140GST153CSA154GSA158TSA165GSA171GSA172GST177GSA178CSC185TSC205ASG206CST213GSA218G	26	4 / 1	53.6	27.4457	IGHG, IGHM	10.27 / 8.83	1521	VRegion(0,-11)	1	14.9	20	5.7	3.81944	652.86	TRUE	TRUE	Detected in bulk and SC
567	A-IGH	IGHV1-27	Chr5-IGHV1-27-M27-2ZRRL2LSM2ZLHKOQE2KX2LIZ	ST84ASG101TSA112GST113ASC149GSG150ASC155TST158CSG159ASG162ASG165ASA193GSC197TSA207TSA212CSC223TSA227GSG229ASC235TSC236TSC239TSC246ASA260CSG272AST275CSG276ASG278T	27	11 / 7	0	534.511	IGHG, IGHM	3.16 / 3.26	352	VRegion(0,-11)	5	21.2					TRUE	FALSE	Bulk only - not in SC
567	A-IGH	IGHV4-22	Chr5-IGHV4-22-M54-QEWT4VBS6IYVM7YWFYUPUIZD	SG3CSG20ASA42TSG45CST51CSG53CSC71GST74CST77GST78GSA79GSC83ASA84GST92CSG93AST95ASG100ASG105CSC135TSA137GSG138CDC152DA153DT154DA155DT156DG157SA159TST161GSG163CST164ASA168GST173AST174ASA175GSG181ASC185AST186GSC189TSA192CSA195GSA200CSC202TST210ASC212TSA213GSG214CSA215TSC218TST222GSA226GSG227ASA243CST254C	54	12 / 4	36.3	444.105	IGHG, IGHM	17.57 / 8.57	1555	VRegion(0,-11)	1	31.4	80	2.87	0.716846	27.8	TRUE	TRUE	Detected in bulk and SC
2007	A-IGH	IGHV3-23	Chr5-IGHV3-23-M1-EMSVH7XQMS3QGYQJOR5G6NGJ	ST111C	1	8 / 6	2.6	27.4533	IGHG, IGHM	4.4 / 6.52	1016	VRegion(0,-11)	1	15.9	39	3.4	0	567.62	TRUE	TRUE	Detected in bulk and SC
2007	A-IGH	IGHV3-30	Chr5-IGHV3-30-M4-KKDMLGQITCUR7EMIXY6NWPWY	ST102ASA103GSC104TSC215T	4	5 / 0	18.9	35.9348	IGHG, IGHM	4.34 / 8.55	1493	VRegion(0,-11)	1	9.1	44	3.25	0	520.76	TRUE	TRUE	Detected in bulk and SC
2007	A-IGH	IGHV4-22	Chr5-IGHV4-22-M10-PM7HELMN73XODJQPBRXJPR45	ST77ASA79TI89AI89AI89CSG105ASA168GST174GSC176TSC203G	7	13 / 5	51.6	6.94249	IGHG, IGHM	8.46 / 9.94	7096	VRegion(0,-4)	1	9.3	72	3.24	0	724.05	TRUE	TRUE	Detected in bulk and SC
2007	A-IGH	IGHV3-9	Chr5-IGHV3-9-M9-MDBVFIU5GTF4DFVVWWK5ORD5	ST30GSC37ASA38GSC95TST96GSA102CSG103ASG267ASC287T	9	5 / 3	24.5	85.7266	IGHG, IGHM	4.61 / 6.33	1455	VRegion(0,-11)	1	3.7	45	3.53	1.38889	631.22	TRUE	TRUE	Detected in bulk and SC
2007	A-IGH	IGHV3-2	Chr5-IGHV3-2-M11-H3QNT3RQSULPGJ3OC4GSUKVM	SG30CST89CST95CSG96TSC98GSA103GSA159GSA187CSG262ASC266TSG275A	11	3 / 3	23.5	86.9243	IGHG, IGHM	4.86 / 7.41	2490	VRegion(0,-11)	3	2.7	48	3.18	0	705.08	TRUE	TRUE	Detected in bulk and SC
2007	A-IGH	IGHV3-21	Chr5-IGHV3-21-M11-4ZFMRAH4QKXFSC6VLPITR6TN	SG30CSC71TSC95TST96GSA97GSC98GST170ASA183TSG205ASC239TSA268G	11	2 / 2	12.9	158.818	IGHG, IGHM	4.04 / 7.01	518	VRegion(0,-11)	1	8.8	49	4.3	0	448.19	TRUE	TRUE	Detected in bulk and SC
2007	A-IGH	IGHV1-13	Chr5-IGHV1-13-M14-YO4CUGSSXIPM4TMQBXA4WHTV	SC82GSA97GSC98GSC102AST147ASG150ASA161CSA162GSA168GSA176CSA188GSG266ASA272GST275C	14	25 / 13	34.2	79.0573	IGHG, IGHM	4.15 / 6.89	8630	VRegion(0,-7)	1	2.3	101	4.56	0	589.41	TRUE	TRUE	Detected in bulk and SC
2007	A-IGH	IGHV3-2	Chr5-IGHV3-2-M15-CDR3-1-BKMOUIALAILUPZTVYDFAEUHZ	ST2GSC86TST95CSG96TSG97ASA156GSG157ASA159GSA162GDT170DA171DG172SA187CSA294G	14	12 / 9	19.7	83.4495	IGHG, IGHM	6.02 / 8.06	6262	VRegion(0,-4)	3	2.7	90	4.9	0	426.82	TRUE	TRUE	Detected in bulk and SC
2007	A-IGH	IGHV4-8	Chr5-IGHV4-8-M14-NAFKVPXY32OTKLQEGQQSPD6V	SG66ASG95TSA108GSG109ASA134GSA140GST153CSA154GSA158TSA171GSA172GST177GSC179TSC194G	14	57 / 24	37.5	97.9379	IGHG, IGHM	4.46 / 8.57	4851	VRegion(0,-2)	1	14.9	13	2.64	0	23.46	TRUE	TRUE	Detected in bulk and SC
2007	A-IGH	IGHV3-2	Chr5-IGHV3-2-M17-KO77JD33C5FF7JUSENAKUFW4	ST2GSG124AST144GSC147TSG148ASA162GSG169CDT170DA171DG172SG186ASA187CSA218GSG256ASG262ASG275ASG279A	17	19 / 6	15.1	188.593	IGHG, IGHM	5.9 / 7.81	3652	VRegion(0,-11)	3	2.7	66	4.44	0	688.03	TRUE	TRUE	Detected in bulk and SC
2007	A-IGH	IGHV3-26	Chr5-IGHV3-26-M20-PZXL2LG5POFVND3MJEEVR4BJ	SG11CSC36ASA77TST95CSG96TSA98GSG134AST143AST146AST149CSG154ASA156TSC157ASG160ASA184CST232CSG233ASC264GSG272ASA276C	20	17 / 8	60.6	-24.9304	IGHG, IGHM	7.46 / 10.1	2817	VRegion(0,-11)	1	4.5	33	3.98	0	569.83	TRUE	TRUE	Detected in bulk and SC
2007	A-IGH	IGHV4-32	Chr5-IGHV4-32-M22-DAHFKG5GGBVGZRDLRM6PGTN7	SC19TSA44GST72ASA77TST79ASG108ASA110CST126CSG128ASA149GST153ASA154TSC155ASG167TSC173AST177GSA178CSC185TST223CSG229AST266CSC278T	22	52 / 18	62.2	-51.9174	IGHG, IGHM	6.52 / 11.52	3181	VRegion(0,-2)	1	16.2	11	3.25	0	236.91	TRUE	TRUE	Detected in bulk and SC
217	A-IGH (J)	IGHJ4	Chr5_IGHJ4-M1-2JNPBYNF6IUO75QBRXGGLH2N	SG22A	1	4393 / 596	0	29	IGHG, IGHM	— / —	8548	JRegion(17,0)							TRUE	FALSE	Bulk only - not in SC
217	B-IGH	IGHV3-20	Chr24-IGHV3-20-M2-5LXLRATSCE2AGST5ZZ7DVBDN	SG102AST119C	2	12 / 5	13.7	35.5152	IGHG, IGHM	5.07 / 7.13	1410	VRegion(0,-9)	3	44.4	2	1.4	1.40351	2308.5	TRUE	TRUE	Detected in bulk and SC
217	B-IGH	IGHV6-18	Chr24-IGHV6-18-M2-6YGH6UAZFAWOREUA3HJMSUGY	ST188CSC263T	2	4 / 2	2	54.6117	IGHG, IGHM	2.02 / 3.28	399	VRegion(0,-11)	1	24.4	7	1.12	0	4.86	TRUE	TRUE	Detected in bulk and SC
217	B-IGH	IGHV3-28	Chr24-IGHV3-28-M9-C65HNGHBVBK735S24PF25VEK	SA32GST37CSA93TSG94CSG108CSC113ASC164TSA180GSC234G	9	28 / 21	0.1	165.42	IGHG, IGHM	3.89 / 5.04	1529	VRegion(0,-8)	2	33					TRUE	FALSE	Bulk only - not in SC
217	B-IGH	IGHV3-28	Chr24-IGHV3-28-M20-RWUKRPJVYZQAY2QDA4MFUNQU	SG8ASC9TSA32GST37CSG38ASC40TSC83GSA93TSG94CSG108CSC110ASC113ASC164TSG166CST174ASA180GSA207GSC232TSC234GSG278A	20	8 / 3	0	377.93	IGHM	3.15 / —	717	VRegion(0,-11)	2	33					TRUE	FALSE	Bulk only - not in SC
217	B-IGH	IGHV3-20	Chr24-IGHV3-20-M28-IGMPQMZYVK3QH57L365H6NHB	SG17ASC67TSC70ASC82TSC83TSC86GSG91ASC95TSG102ASC104TST119CSG125ASG137ASA149GSC169TSA175CSC176TST177CST179CSC185TSC209TSG214ASA217GSA220TSG227ASC230TSC232TSC234A	28	4 / 2	0	498.728	IGHM	3.71 / —	243	VRegion(0,-9)	3	44.4					TRUE	FALSE	Bulk only - not in SC
217	B-IGH	IGHV3-20	Chr24-IGHV3-20-M30-A2CU3BP77TUYPSJ76WB3Z2XF	SG17ASC67TSC70ASC82TSC83TSC86GSG91ASC95TSG102ASC104TST119CSG125ASG137ASA149GSC169TSA175CSC176TST177CST179CSC185TSC209TSG214ASA217GSA220TSG227ASC230TSC232TSC234ASG266ASG278T	30	43 / 26	0	568.932	IGHM	3.59 / —	545	VRegion(0,-7)	3	44.4	1	0	0	10529	TRUE	TRUE	Detected in bulk and SC
221	B-IGH	IGHV7-54	Chr24-IGHV7-54-M5-RMMNXENJP57E2JOGNUKS5C6B	SC97GSA165GSG180ASC209GSA219G	5	14 / 7	6.4	114.959	IGHG, IGHM	2.98 / 3.7	2179	VRegion(0,-9)	1	20.5					FALSE	FALSE	No SC data for this bat
221	B-IGH	IGHV4-6	Chr24-IGHV4-6-M19-O7Z6HHDCXSZ3VX3OQKZKNNR3	SC0GSG11CSG14CST33GSC37AST42ASG44ASC45GSC51TSC53GSC83ASG100ASA105TSG111ASG128CSC202TSC203ASG214AST250G	19	82 / 43	6.9	366.46	IGHG, IGHM	2.74 / 7.77	1586	VRegion(0,-7)	2	51.8					FALSE	FALSE	No SC data for this bat
221	B-IGH	IGHV4-6	Chr24-IGHV4-6-M20-URCEMDWFOGZMI7FNNYNLJD5I	SC0GSG11CSG14CST33GSC37AST42ASG44ASC45GSC51TSC53GSC83ASG100ASA105TSG111ASG128CSC202TSC203ASG214AST250GSA276G	20	6 / 1	9.3	362.763	IGHG, IGHM	2.39 / 9.16	561	VRegion(0,-11)	2	51.8					FALSE	FALSE	No SC data for this bat
226	B-IGH	IGHV3-37	Chr24-IGHV3-37-M8-Q5WBLKVPYQYSI7BAXI5KYUZW	SG17ASC86TSG90ASC134GSG141CSC148GSA191TSG230A	8	40 / 19	31.6	61.0851	IGHG, IGHM	3.22 / 4.12	1145	VRegion(0,-3)	1	14.5					FALSE	FALSE	No SC data for this bat
226	B-IGH	IGHV3-46	Chr24-IGHV3-46-M12-2C3PVSYT4YDXLY6D4OMAXFXW	ST29CSC37TSG47AST89CSC102AST110CST122ASC147GSA156CSC190ASG230CSG275A	12	47 / 24	0.3	249.436	IGHG, IGHM	3.29 / 4.61	1753	VRegion(0,-5)	2	12.9					FALSE	FALSE	No SC data for this bat
226	B-IGH	IGHV7-54	Chr24-IGHV7-54-M13-QVC3RDUXAWXN75PRYKM6DZJ2	SC97GSA102CSC111AST155CSA159GST161ASA165GSC166GSA169CSC173TSG176TSC182TSC209T	13	60 / 23	37.8	113.134	IGHG, IGHM	1.96 / 7.25	704	VRegion(0,-1)	1	56.1					FALSE	FALSE	No SC data for this bat
226	B-IGH	IGHV3-46	Chr24-IGHV3-46-M21-R7KFQ4AAPALMZDD7C3X6V56P	SG23TST29ASG38ASC41TSG47ASC56TST86CSA90GSC95TSA96GSG97ASC98AST110CST122ASC147GSA156CSC172ASG173TSC190ASG230CSG275A	21	23 / 12	1.3	417.133	IGHG, IGHM	2.77 / 3.69	748	VRegion(0,-8)	2	12.9					FALSE	FALSE	No SC data for this bat
231	B-IGH	IGHV7-54	Chr24-IGHV7-54-M1-HLIG6NG2YOLN46E5SHTZ6FRO	SA165G	1	78 / 26	0	29.0016	IGHG, IGHM	2.33 / 3.13	2926	VRegion(0,-1)	2	12.8	20	1.35	0	543.65	TRUE	TRUE	Detected in bulk and SC
231	B-IGH	IGHV3-20	Chr24-IGHV3-20-M2-5LXLRATSCE2AGST5ZZ7DVBDN	SG102AST119C	2	8 / 3	4.1	48.2074	IGHG, IGHM	5.07 / 7.13	1392	VRegion(0,-9)	1	11.2	16	2.28	0.701754	510.38	TRUE	TRUE	Detected in bulk and SC
231	B-IGH	IGHV3-37	Chr24-IGHV3-37-M2-TWEJIS2DNO6SO2KUR4GKDVFM	SC86TSG90A	2	71 / 20	5.2	50.5548	IGHG, IGHM	4.05 / 2.87	1913	VRegion(0,-2)	4	14.2	17	2.06	0	4.24	TRUE	TRUE	Detected in bulk and SC
231	B-IGH	IGHV3-8	Chr24-IGHV3-8-M2-AIR2D4GPNDBPIMZXLEELE2C3	SG0CSG38T	2	6 / 4	8.5	47.6487	IGHG, IGHM	4.73 / 6.3	413	VRegion(0,-11)	1	3.5	11	3.6	0	165.82	TRUE	TRUE	Detected in bulk and SC
231	B-IGH	IGHV7-54	Chr24-IGHV7-54-M2-TAH6FNXMPROMPB4N3UQI2YVT	SG8ASA165G	2	4 / 2	0	46.0911	IGHG, IGHM	2.35 / 3.6	3263	VRegion(0,-9)	2	12.8					TRUE	FALSE	Bulk only - not in SC
231	B-IGH	IGHV3-37	Chr24-IGHV3-37-M3-R3UINW4X5N7YVEPBCTEHKC32	SC86TSG90ASG281A	3	42 / 3	7.4	68.3459	IGHG, IGHM	4.24 / 3.15	3820	VRegion(0,-11)	4	14.2	8	2.85	1.73611	1481.5	TRUE	TRUE	Detected in bulk and SC
231	B-IGH	IGHV3-37	Chr24-IGHV3-37-M5-XUJTPUN2WSBTRC7J5DVUW4EW	SC9TSG17ASC134GSG141CSC148G	5	32 / 18	9.4	71.7521	IGHG, IGHM	2.66 / 3.92	1237	VRegion(0,-2)	4	14.2	50	0.55	0	527.31	TRUE	TRUE	Detected in bulk and SC
231	B-IGH	IGHV3-37	Chr24-IGHV3-37-M6-EWLCP2KHG2T5CC7X5CI5MAUF	SC9TSG17ASC61TSC134GSG141CSC148G	6	47 / 21	1.1	129.72	IGHM	1.24 / —	284	VRegion(0,-2)	4	14.2					TRUE	FALSE	Bulk only - not in SC
231	B-IGH	IGHV3-95	Chr24-IGHV3-95-M6-SZAPWFAIGF5NVXFLPM76BDJC	SG14ASC15GSA101CSA102TSC103ASG129A	6	5 / 4	0	116.644	IGHG, IGHM	2.43 / 4.82	197	VRegion(0,-11)	1	17.9	29	1.53	0	556.9	TRUE	TRUE	Detected in bulk and SC
231	B-IGH	IGHV1-84	Chr24-IGHV1-84-M10-ME542K5KLYRQ2MR5QYFRD5WU	ST65CSG168AST170CSC179TSA209GSA213GSA214GSG220CSA229GST261G	10	24 / 7	1.9	246.578	IGHG, IGHM	2.12 / 5.02	573	VRegion(0,-10)	1	24.3	25	2.01	0	139.68	TRUE	TRUE	Detected in bulk and SC
567	B-IGH	IGHV4-40	Chr24-IGHV4-40-M1-65W7AZJFSJU4F53WLRFZ6V46	SG237A	1	31 / 16	11	20.3719	IGHM	4.56 / —	327	VRegion(0,-2)	1	53.2	3	0	0	12	TRUE	TRUE	Detected in bulk and SC
567	B-IGH	IGHV6-18	Chr24-IGHV6-18-M4-N5KQMZWP2D5MMPM7YEEWHZEF	ST24GST188CSG209TSG259T	4	34 / 17	4.8	82.127	IGHM	2.09 / —	293	VRegion(0,-7)	1	72.4	4	1.7	0	175.25	TRUE	TRUE	Detected in bulk and SC
567	B-IGH	IGHV4-3	Chr24-IGHV4-3-M13-HSIC2TS7L3GVEHGKBYDANT43	SG3ASG5ASG8AST37CSA38GST43CST48AST57CSG62CST77ASA79TSG106CSC206T	13	12 / 7	5.3	203.955	IGHM	4.65 / —	264	VRegion(0,-8)	2	66					TRUE	FALSE	Bulk only - not in SC
567	B-IGH	IGHV4-3	Chr24-IGHV4-3-M14-S5RF626V7QUP3JDJW2IO4BW6	SG3ASG5ASG8AST37CSA38GST43CST48AST57CSG62CST77ASA79TSG106CSC206TST284C	14	11 / 7	0.6	319.186	IGHM	3.52 / —	156	VRegion(0,-7)	2	66					TRUE	FALSE	Bulk only - not in SC
567	B-IGH	IGHV4-6	Chr24-IGHV4-6-M18-PSZENRZWPDGN5DO5PCZP5GWL	SC0GSG11CST33GSC37AST42ASG44ASC45GSC51TSC53GSC83ASG100ASA105TSG111ASG128CSC202TSC203ASG214AST250G	18	65 / 41	10.5	325.776	IGHG, IGHM	2.58 / 11.43	817	VRegion(0,-7)	2	22.4	6	0	0	16.5	TRUE	TRUE	Detected in bulk and SC
567	B-IGH	IGHV4-6	Chr24-IGHV4-6-M19-WKGACOVV54TE7RJTHQSCDEE3	SC0GSG11CST33GSC37AST42ASG44ASC45GSC51TSC53GSC83ASG100ASA105TSG111ASG128CSC202TSC203ASG214AST250GSA276G	19	12 / 6	10.8	356.086	IGHG, IGHM	2.66 / 4.91	668	VRegion(0,-11)	2	22.4	14	0.35	0	10.47	TRUE	TRUE	Detected in bulk and SC
567	B-IGH	IGHV7-54	Chr24-IGHV7-54-M20-47RBFCHLBY6QNGZVYBBVBDZY	SG12CSG17ASG101ASC118GSC119TSA141GSA153GST161ASA165GSC173TSG176ASG180CSC181ASG187ASG204CSC209GSA219GSC227GSC230TSC235T	20	13 / 4	40.9	130.415	IGHG, IGHM	8.45 / 4.31	171	VRegion(0,-9)	2	54.1	18	7.22	5.96491	32.81	TRUE	TRUE	Detected in bulk and SC
567	B-IGH	IGHV7-54	Chr24-IGHV7-54-M21-CYABZUE3SVLZ4DT7DKW7BLQO	SG12CSG17ASG101ASC118GSC119TSA141GSA153GST161ASA165GSC173TSG176ASG180CSC181ASG187ASG204CSC209GSA219GSC227GSC230TSC235TSG278T	21	44 / 18	1.1	492.492	IGHG, IGHM	0 / 2.44	1038	VRegion(0,-1)	2	54.1	1	10.53	10.5263	6	TRUE	TRUE	Detected in bulk and SC
2007	B-IGH	IGHV3-20	Chr24-IGHV3-20-M1-FEVWDNW4YRX64V5KSKWABITQ	SC218A	1	30 / 8	20.9	16.2619	IGHG, IGHM	4.66 / 6.32	1391	VRegion(0,-9)	1	11.2	21	2.97	0	240.86	TRUE	TRUE	Detected in bulk and SC
2007	B-IGH	IGHV3-22	Chr24-IGHV3-22-M1-GJOKFCIFBYE74LU2HCJGX5ZJ	SA59C	1	3 / 1	0.8	28.5047	IGHG, IGHM	5.52 / 7.35	2397	VRegion(0,-11)	1	4.8	26	3.51	1.05263	412.46	TRUE	TRUE	Detected in bulk and SC
2007	B-IGH	IGHV6-18	Chr24-IGHV6-18-M2-3SKRUKSL4J375T2M4BXON7W6	ST188CSG259T	2	27 / 10	1.1	54.619	IGHG, IGHM	1.84 / 3.2	761	VRegion(0,-10)	1	13	12	1.28	0	1332.25	TRUE	TRUE	Detected in bulk and SC
2007	B-IGH	IGHV3-95	Chr24-IGHV3-95-M3-DZY456SFHNZKBFUEV4IODIVM	SG14ASC15GSG44T	3	7 / 6	0	76.6712	IGHG, IGHM	2.15 / 3.1	233	VRegion(0,-11)	3	6.6	12	2.49	1.03093	461.5	TRUE	TRUE	Detected in bulk and SC
2007	B-IGH	IGHV3-37	Chr24-IGHV3-37-M7-LIVRL4ECWSHF2H2DBPPDWVD6	SC86TSG90ASG102TST110CSC134GSG141CSG230A	7	22 / 8	34.4	69.785	IGHG, IGHM	2.86 / 4.84	1025	VRegion(0,-11)	2	6.1	62	3.72	0	566.38	TRUE	TRUE	Detected in bulk and SC
2007	B-IGH	IGHV3-95	Chr24-IGHV3-95-M7-LRUSN3DD7PUN35GPECHK5Y5B	SG14ASC15GSG44TSC103ASG129ASG130ASC149T	7	15 / 9	0	145.409	IGHG, IGHM	2.32 / 2.76	426	VRegion(0,-11)	3	6.6	21	1.82	0	603.1	TRUE	TRUE	Detected in bulk and SC
2007	B-IGH	IGHV3-37	Chr24-IGHV3-37-M8-ZZIDBTVFM6OR3GDTIY5MNRKD	SC86TSG90ASG102AST110CSC134GSG141CSC172ASG230A	8	11 / 4	30.3	80.6888	IGHG, IGHM	3.77 / 5.17	968	VRegion(0,-11)	2	6.1	1	4.17	4.16667	14	TRUE	TRUE	Detected in bulk and SC
2007	B-IGH	IGHV3-95	Chr24-IGHV3-95-M8-JFEPHYVFY63MYOBCXA7S4QE5	SC9GSG14CSC15GSG44TSC103ASG129ASG130ASC149T	8	3 / 3	0	173.764	IGHG, IGHM	2.4 / 1.8	123	VRegion(0,-11)	3	6.6					TRUE	FALSE	Bulk only - not in SC
2007	B-IGH	IGHV7-54	Chr24-IGHV7-54-M9-KQOGN5RT3FXIGBVP7JUGSDJM	ST155CSA159GST161ASA165GSC166GSA169TSC173TSG176TSC182T	9	47 / 17	0	245.316	IGHG, IGHM	2.03 / 3	2462	VRegion(0,-1)	2	6.5	1	4.56	4.5614	11	TRUE	TRUE	Detected in bulk and SC
2007	B-IGH	IGHV7-54	Chr24-IGHV7-54-M12-TYUJ2FFWNONLUGNRJYMMQBMU	SA36CSA53GST62CST155CSA159GST161ASA165GSC166GSA169TSC173TSG176TSC182T	12	10 / 5	0	302.769	IGHG, IGHM	2.49 / 3.61	1348	VRegion(0,-9)	2	6.5	21	3.66	0.350877	999.65	TRUE	TRUE	Detected in bulk and SC
2007	B-IGH	IGHV3-46	Chr24-IGHV3-46-M14-2UM5FQDXDYKQIONA3K4RRVHA	ST29CSC37TSG47AST89CSC102AST110CST122ASC147GSG148ASC172ASG230CSG232ASA245TSG275A	14	15 / 6	35	107.778	IGHG, IGHM	4.76 / 5.13	2009	VRegion(0,-11)	1	8.3	88	1.54	0	349.33	TRUE	TRUE	Detected in bulk and SC

## Sheet: S1B. SC Gene Coverage
Extended Data table S1B: Single Cell Detection Status for All Reference Genes
Locus	Gene	Detected	Status	N Bats	N Cells	Mean nSHM	Isotypes
A-IGH	IGHV3-24	FALSE	Not detected in SC
A-IGH	orf-IGHV3-15	FALSE	Not detected in SC
A-IGH	IGHV1-13	TRUE	Detected in all SC bats	4	406	2.9	IGHA, IGHD, IGHG, IGHM
A-IGH	IGHV1-14	TRUE	Detected in all SC bats	4	59	1.55	IGHA, IGHD, IGHG, IGHM
A-IGH	IGHV1-18	TRUE	Detected in 1 SC bat only	1	1	13.33	IGHG
A-IGH	IGHV1-20	TRUE	Detected in most SC bats	3	108	5.7	IGHA, IGHD, IGHG, IGHM
A-IGH	IGHV1-27	TRUE	Detected in all SC bats	4	80	3.02	IGHA, IGHD, IGHG, IGHM
A-IGH	IGHV2-3	TRUE	Detected in all SC bats	4	145	4.76	IGHA, IGHD, IGHE, IGHG, IGHM
A-IGH	IGHV2-6	TRUE	Detected in all SC bats	4	132	2.49	IGHA, IGHD, IGHG, IGHM
A-IGH	IGHV3-11	TRUE	Detected in all SC bats	4	122	2.13	IGHA, IGHG, IGHM
A-IGH	IGHV3-17	TRUE	Detected in 2 SC bats	2	16	3.93	IGHA, IGHG, IGHM
A-IGH	IGHV3-2	TRUE	Detected in all SC bats	4	861	2.58	IGHA, IGHD, IGHG, IGHM
A-IGH	IGHV3-21	TRUE	Detected in all SC bats	4	97	3.11	IGHA, IGHG, IGHM
A-IGH	IGHV3-23	TRUE	Detected in all SC bats	4	70	2.75	IGHA, IGHE, IGHG, IGHM
A-IGH	IGHV3-26	TRUE	Detected in all SC bats	4	101	4.11	IGHA, IGHG, IGHM
A-IGH	IGHV3-29	TRUE	Detected in all SC bats	4	81	2.69	IGHA, IGHG, IGHM
A-IGH	IGHV3-30	TRUE	Detected in all SC bats	4	172	2.86	IGHA, IGHD, IGHG, IGHM
A-IGH	IGHV3-31	TRUE	Detected in all SC bats	4	194	2.28	IGHA, IGHG, IGHM
A-IGH	IGHV3-33	TRUE	Detected in most SC bats	3	179	2.59	IGHA, IGHD, IGHE, IGHG, IGHM
A-IGH	IGHV3-4	TRUE	Detected in most SC bats	3	79	1.97	IGHA, IGHG, IGHM
A-IGH	IGHV3-7	TRUE	Detected in 2 SC bats	2	20	1.88	IGHA, IGHD, IGHG, IGHM
A-IGH	IGHV3-9	TRUE	Detected in most SC bats	3	146	2.22	IGHA, IGHG, IGHM
A-IGH	IGHV3-9	TRUE	Detected in most SC bats	3	146	2.22	IGHA, IGHG, IGHM
A-IGH	IGHV4-10	TRUE	Detected in all SC bats	4	12	6.08	IGHG, IGHM
A-IGH	IGHV4-22	TRUE	Detected in all SC bats	4	268	2.29	IGHA, IGHD, IGHG, IGHM
A-IGH	IGHV4-25	TRUE	Detected in most SC bats	3	32	4.83	IGHA, IGHG, IGHM
A-IGH	IGHV4-32	TRUE	Detected in all SC bats	4	56	2.77	IGHA, IGHD, IGHG, IGHM
A-IGH	IGHV4-34	TRUE	Detected in all SC bats	4	17	7.88	IGHG, IGHM
A-IGH	IGHV4-8	TRUE	Detected in most SC bats	3	64	2.77	IGHA, IGHG, IGHM
B-IGH	IGHV2-77	FALSE	Not detected in SC
B-IGH	IGHV3-19	FALSE	Not detected in SC
B-IGH	IGHV3-49	FALSE	Not detected in SC
B-IGH	IGHV3-69	FALSE	Not detected in SC
B-IGH	IGHV4-13	FALSE	Not detected in SC
B-IGH	IGHV4-32	FALSE	Not detected in SC
B-IGH	IGHV4-38	FALSE	Not detected in SC
B-IGH	IGHV4-92	FALSE	Not detected in SC
B-IGH	IGHV6-9	FALSE	Not detected in SC
B-IGH	orf-IGHV1-99	FALSE	Not detected in SC
B-IGH	orf-IGHV2-51	FALSE	Not detected in SC
B-IGH	IGHV1-84	TRUE	Detected in 2 SC bats	2	27	1.98	IGHG, IGHM
B-IGH	IGHV3-10	TRUE	Detected in all SC bats	4	15	5.61	IGHG, IGHM
B-IGH	IGHV3-17	TRUE	Detected in 2 SC bats	2	9	2.85	IGHG, IGHM
B-IGH	IGHV3-20	TRUE	Detected in all SC bats	4	45	2.46	IGHA, IGHG, IGHM
B-IGH	IGHV3-22	TRUE	Detected in 2 SC bats	2	29	3.44	IGHA, IGHG, IGHM
B-IGH	IGHV3-24	TRUE	Detected in all SC bats	4	53	4.13	IGHA, IGHG, IGHM
B-IGH	IGHV3-27	TRUE	Detected in 2 SC bats	2	5	0.98	IGHM
B-IGH	IGHV3-28	TRUE	Detected in 1 SC bat only	1	1	5.61	IGHM
B-IGH	IGHV3-29	TRUE	Detected in 2 SC bats	2	6	5.44	IGHA, IGHM
B-IGH	IGHV3-30	TRUE	Detected in most SC bats	3	25	3.56	IGHG, IGHM
B-IGH	IGHV3-37	TRUE	Detected in all SC bats	4	179	2.65	IGHE, IGHG, IGHM
B-IGH	IGHV3-41	TRUE	Detected in most SC bats	3	25	2.11	IGHG, IGHM
B-IGH	IGHV3-46	TRUE	Detected in most SC bats	3	113	2.61	IGHA, IGHG, IGHM
B-IGH	IGHV3-56	TRUE	Detected in most SC bats	3	20	1.93	IGHA, IGHG, IGHM
B-IGH	IGHV3-58	TRUE	Detected in 2 SC bats	2	6	3.74	IGHG, IGHM
B-IGH	IGHV3-61	TRUE	Detected in 2 SC bats	2	10	3.09	IGHG, IGHM
B-IGH	IGHV3-62	TRUE	Detected in most SC bats	3	45	2.33	IGHG, IGHM
B-IGH	IGHV3-70	TRUE	Detected in 1 SC bat only	1	1	5.61	IGHM
B-IGH	IGHV3-72	TRUE	Detected in 2 SC bats	2	5	2.67	IGHM
B-IGH	IGHV3-76	TRUE	Detected in 2 SC bats	2	14	1.02	IGHG, IGHM
B-IGH	IGHV3-79	TRUE	Detected in all SC bats	4	48	2.43	IGHG, IGHM
B-IGH	IGHV3-8	TRUE	Detected in most SC bats	3	18	3	IGHA, IGHM
B-IGH	IGHV3-90	TRUE	Detected in 1 SC bat only	1	2	0.35	IGHM
B-IGH	IGHV3-91	TRUE	Detected in 2 SC bats	2	3	2.57	IGHG, IGHM
B-IGH	IGHV3-94	TRUE	Detected in all SC bats	4	119	2.46	IGHA, IGHG, IGHM
B-IGH	IGHV3-95	TRUE	Detected in all SC bats	4	151	2.06	IGHA, IGHG, IGHM
B-IGH	IGHV4-11	TRUE	Detected in 2 SC bats	2	2	8.85	IGHM
B-IGH	IGHV4-15	TRUE	Detected in most SC bats	3	52	3.1	IGHG, IGHM
B-IGH	IGHV4-3	TRUE	Detected in 2 SC bats	2	5	3.72	IGHG, IGHM
B-IGH	IGHV4-40	TRUE	Detected in most SC bats	3	13	2.91	IGHG, IGHM
B-IGH	IGHV4-6	TRUE	Detected in 1 SC bat only	1	20	0.25	IGHM
B-IGH	IGHV4-63	TRUE	Detected in 2 SC bats	2	4	2.69	IGHM
B-IGH	IGHV4-65	TRUE	Detected in 1 SC bat only	1	2	2.11	IGHM
B-IGH	IGHV4-73	TRUE	Detected in most SC bats	3	8	5.59	IGHG, IGHM
B-IGH	IGHV6-18	TRUE	Detected in most SC bats	3	23	1.3	IGHA, IGHG, IGHM
B-IGH	IGHV6-2	TRUE	Detected in 2 SC bats	2	71	3.84	IGHG, IGHM
B-IGH	IGHV7-45	TRUE	Detected in all SC bats	4	44	4.8	IGHA, IGHG, IGHM
B-IGH	IGHV7-54	TRUE	Detected in all SC bats	4	66	4.17	IGHA, IGHG, IGHM
B-IGH	IGHV7-66	TRUE	Detected in 1 SC bat only	1	3	0.35	IGHM
B-IGH	orf-IGHV3-14	TRUE	Detected in all SC bats	4	33	1.43	IGHG, IGHM
B-IGH	orf-IGHV3-4	TRUE	Detected in 1 SC bat only	1	1	1.4	IGHG
B-IGH	orf-IGHV3-86	TRUE	Detected in most SC bats	3	14	4.08	IGHG, IGHM

## Sheet: S1C. Allele Summary
Extended Data Table S1C: Alleles per Gene per Bat
Bat ID	Locus	Gene	Total Alleles	Has SC Data
217	A-IGH	IGHV1-13	2	TRUE
221	A-IGH	IGHV1-13	1	FALSE
226	A-IGH	IGHV1-13	2	FALSE
231	A-IGH	IGHV1-13	1	TRUE
567	A-IGH	IGHV1-13	6	TRUE
2007	A-IGH	IGHV1-13	1	TRUE
221	A-IGH	IGHV1-14	1	FALSE
231	A-IGH	IGHV1-20	1	TRUE
217	A-IGH	IGHV1-27	2	TRUE
221	A-IGH	IGHV1-27	3	FALSE
231	A-IGH	IGHV1-27	1	TRUE
567	A-IGH	IGHV1-27	5	TRUE
226	A-IGH	IGHV2-3	2	FALSE
221	A-IGH	IGHV2-6	1	FALSE
567	A-IGH	IGHV3-11	2	TRUE
217	A-IGH	IGHV3-2	6	TRUE
221	A-IGH	IGHV3-2	1	FALSE
226	A-IGH	IGHV3-2	2	FALSE
231	A-IGH	IGHV3-2	4	TRUE
567	A-IGH	IGHV3-2	3	TRUE
2007	A-IGH	IGHV3-2	3	TRUE
217	A-IGH	IGHV3-21	1	TRUE
2007	A-IGH	IGHV3-21	1	TRUE
221	A-IGH	IGHV3-23	1	FALSE
2007	A-IGH	IGHV3-23	1	TRUE
217	A-IGH	IGHV3-26	2	TRUE
221	A-IGH	IGHV3-26	1	FALSE
226	A-IGH	IGHV3-26	2	FALSE
231	A-IGH	IGHV3-26	1	TRUE
2007	A-IGH	IGHV3-26	1	TRUE
226	A-IGH	IGHV3-30	1	FALSE
2007	A-IGH	IGHV3-30	1	TRUE
217	A-IGH	IGHV3-31	6	TRUE
231	A-IGH	IGHV3-31	1	TRUE
567	A-IGH	IGHV3-31	2	TRUE
221	A-IGH	IGHV3-33	1	FALSE
231	A-IGH	IGHV3-33	2	TRUE
567	A-IGH	IGHV3-33	1	TRUE
217	A-IGH	IGHV3-4	2	TRUE
231	A-IGH	IGHV3-4	1	TRUE
567	A-IGH	IGHV3-4	2	TRUE
221	A-IGH	IGHV3-9	1	FALSE
231	A-IGH	IGHV3-9	2	TRUE
2007	A-IGH	IGHV3-9	1	TRUE
221	A-IGH	IGHV4-10	1	FALSE
217	A-IGH	IGHV4-22	5	TRUE
226	A-IGH	IGHV4-22	2	FALSE
231	A-IGH	IGHV4-22	3	TRUE
567	A-IGH	IGHV4-22	1	TRUE
2007	A-IGH	IGHV4-22	1	TRUE
217	A-IGH	IGHV4-32	2	TRUE
221	A-IGH	IGHV4-32	1	FALSE
231	A-IGH	IGHV4-32	1	TRUE
2007	A-IGH	IGHV4-32	1	TRUE
226	A-IGH	IGHV4-34	2	FALSE
226	A-IGH	IGHV4-8	1	FALSE
231	A-IGH	IGHV4-8	1	TRUE
567	A-IGH	IGHV4-8	1	TRUE
2007	A-IGH	IGHV4-8	1	TRUE
217	A-IGH (J)	IGHJ4	1	TRUE
231	B-IGH	IGHV1-84	1	TRUE
217	B-IGH	IGHV3-20	3	TRUE
231	B-IGH	IGHV3-20	1	TRUE
2007	B-IGH	IGHV3-20	1	TRUE
2007	B-IGH	IGHV3-22	1	TRUE
217	B-IGH	IGHV3-28	2	TRUE
226	B-IGH	IGHV3-37	1	FALSE
231	B-IGH	IGHV3-37	4	TRUE
2007	B-IGH	IGHV3-37	2	TRUE
226	B-IGH	IGHV3-46	2	FALSE
2007	B-IGH	IGHV3-46	1	TRUE
231	B-IGH	IGHV3-8	1	TRUE
231	B-IGH	IGHV3-95	1	TRUE
2007	B-IGH	IGHV3-95	3	TRUE
567	B-IGH	IGHV4-3	2	TRUE
567	B-IGH	IGHV4-40	1	TRUE
221	B-IGH	IGHV4-6	2	FALSE
567	B-IGH	IGHV4-6	2	TRUE
217	B-IGH	IGHV6-18	1	TRUE
567	B-IGH	IGHV6-18	1	TRUE
2007	B-IGH	IGHV6-18	1	TRUE
221	B-IGH	IGHV7-54	1	FALSE
226	B-IGH	IGHV7-54	1	FALSE
231	B-IGH	IGHV7-54	2	TRUE
567	B-IGH	IGHV7-54	2	TRUE
2007	B-IGH	IGHV7-54	2	TRUE
226	IGL	IGLV1-109	1	FALSE
567	IGL	IGLV1-109	1	TRUE
2007	IGL	IGLV11-61	1	TRUE
217	IGL	IGLV2-46	2	TRUE
2007	IGL	IGLV2-46	1	TRUE
226	IGL	IGLV3-16	1	FALSE
2007	IGL	IGLV5-97	1	TRUE
226	IGL	IGLV8-55	1	FALSE
217	IGL	orf-IGHV3-14	1	TRUE

## Sheet: S1D. Gene x Bat Crosstab
Extedned table 1D: Gene-specific alleles per bat
Locus	Gene	217	221	226	231	567	2007
A-IGH	IGHV1-13	2 | 1	1 | N/A	2 | N/A	1+R | 1+R	6+R | 6+R	1 | 1		Legend
A-IGH	IGHV1-14	R | R	1 | N/A	R | N/A	R | R	R | R	R | R		Bulk | Single cell
A-IGH	IGHV1-18	R | R	R | N/A	R | N/A	R | —	R | —	R | —		R = Germline Ref
A-IGH	IGHV1-20	R | —	R | N/A	R | N/A	1 | 1	R | R	R | R		2 + R = Novel + Ref
A-IGH	IGHV1-27	2 | 2	3 | N/A	— | N/A	1 | 1	5 | 3	R | R		N/A = No single cell
A-IGH	IGHV2-3	R | R	R | N/A	2 | N/A	R | R	R | R	R | R		— = not expressed
A-IGH	IGHV2-6	R | R	1 | N/A	R | N/A	R | R	R | R	R | R
A-IGH	IGHV3-11	R | R	R | N/A	R | N/A	R | R	2+R | 1+R	R | R
A-IGH	IGHV3-17	R | R	R | N/A	R | N/A	R | —	R | R	R | —
A-IGH	IGHV3-2	6 | 5	1 | N/A	2 | N/A	4 | 4	3 | 3	3 | 3
A-IGH	IGHV3-21	1 | 1	R | N/A	R | N/A	R | R	R | R	1 | 1
A-IGH	IGHV3-23	R | R	1 | N/A	R | N/A	R | R	R | R	1 | 1
A-IGH	IGHV3-24	R | —	— | N/A	— | N/A	R | —	R | —	— | —
A-IGH	IGHV3-26	2 | 1	1 | N/A	2 | N/A	1 | 1	R | R	1 | 1
A-IGH	IGHV3-29	R | R	R | N/A	R | N/A	R | R	R | R	R | R
A-IGH	IGHV3-30	R | R	R | N/A	1 | N/A	R | R	R | R	1 | 1
A-IGH	IGHV3-31	6 | 3	R | N/A	R | N/A	1+R | 1+R	2 | 2	R | R
A-IGH	IGHV3-33	R | —	1 | N/A	R | N/A	2 | 2	1 | 1	R | R
A-IGH	IGHV3-4	2 | —	R | N/A	R | N/A	1 | 1	2 | 2	R | R
A-IGH	IGHV3-7	R | —	R | N/A	R | N/A	R | —	R | R	R | R
A-IGH	IGHV3-9	R | —	1 | N/A	R | N/A	2 | 2	R | R	1 | 1
A-IGH	IGHV4-10	R | R	1 | N/A	R | N/A	R | R	R | R	R | R
A-IGH	IGHV4-22	5 | 2	R | N/A	2 | N/A	3 | 3	1 | 1	1 | 1
A-IGH	IGHV4-25	R | R	R | N/A	R | N/A	R | —	R | R	R | R
A-IGH	IGHV4-32	2 | 1	1 | N/A	R | N/A	1+R | 1+R	R | R	1 | 1
A-IGH	IGHV4-34	R | R	R | N/A	2 | N/A	R | R	R | R	R | R
A-IGH	IGHV4-8	R | —	R | N/A	1 | N/A	1 | 1	1 | 1	1 | 1
A-IGH	orf-IGHV3-15	— | —	R | N/A	— | N/A	— | —	— | —	— | —
B-IGH	IGHV1-84	R | R	R | N/A	R | N/A	1 | 1	R | —	R | —
B-IGH	IGHV2-77	R | —	— | N/A	R | N/A	R | —	— | —	R | —
B-IGH	IGHV3-10	R | R	R | N/A	R | N/A	R | R	R | R	R | R
B-IGH	IGHV3-17	— | —	R | N/A	R | N/A	R | R	R | R	R | —
B-IGH	IGHV3-19	R | —	R | N/A	R | N/A	R | —	R | —	R | —
B-IGH	IGHV3-20	3 | 2	R | N/A	R | N/A	1+R | 1	R | R	1 | 1
B-IGH	IGHV3-22	R | R	R | N/A	R | N/A	R | —	R | —	1 | 1
B-IGH	IGHV3-24	R | R	R | N/A	R | N/A	R | R	R | R	R | R
B-IGH	IGHV3-27	R | —	R | N/A	R | N/A	R | R	R | R	R | —
B-IGH	IGHV3-28	2 | —	R | N/A	R | N/A	R | —	R | —	R | R
B-IGH	IGHV3-29	— | —	R | N/A	R | N/A	— | —	R | R	R | R
B-IGH	IGHV3-30	R | R	R | N/A	R | N/A	R | R	R | R	R | —
B-IGH	IGHV3-37	R | R	R | N/A	1 | N/A	4 | 3	R | R	2 | 2
B-IGH	IGHV3-41	R | R	R | N/A	— | N/A	R | R	— | —	R | R
B-IGH	IGHV3-46	R | R	R | N/A	2 | N/A	R | —	R | R	1 | 1
B-IGH	IGHV3-49	— | —	— | N/A	— | N/A	R | —	— | —	— | —
B-IGH	IGHV3-56	— | —	R | N/A	— | N/A	R | R	R | R	R | R
B-IGH	IGHV3-58	R | R	R | N/A	R | N/A	R | —	— | —	R | R
B-IGH	IGHV3-61	R | —	R | N/A	R | N/A	R | R	R | —	R | R
B-IGH	IGHV3-62	R | R	— | N/A	R | N/A	R | R	R | R	R | —
B-IGH	IGHV3-72	R | —	R | N/A	R | N/A	R | R	R | R	R | —
B-IGH	IGHV3-76	R | R	R | N/A	— | N/A	— | —	— | —	R | R
B-IGH	IGHV3-79	R | R	R | N/A	R | N/A	R | R	R | R	R | R
B-IGH	IGHV3-8	R | R	R | N/A	R | N/A	1 | 1	R | R	— | —
B-IGH	IGHV3-90	R | —	R | N/A	— | N/A	R | R	— | —	R | —
B-IGH	IGHV3-91	R | —	R | N/A	— | N/A	R | R	— | —	R | R
B-IGH	IGHV3-94	R | R	R | N/A	R | N/A	R | R	R | R	R | R
B-IGH	IGHV3-95	R | R	R | N/A	R | N/A	1+R | 1+R	R | R	3+R | 2+R
B-IGH	IGHV4-11	R | —	R | N/A	R | N/A	R | —	R | R	R | R
B-IGH	IGHV4-13	R | —	R | N/A	R | N/A	R | —	R | —	R | —
B-IGH	IGHV4-15	R | —	R | N/A	R | N/A	R | R	R | R	R | R
B-IGH	IGHV4-3	— | —	R | N/A	R | N/A	R | R	2 | —	R | R
B-IGH	IGHV4-32	R | —	— | N/A	— | N/A	R | —	— | —	R | —
B-IGH	IGHV4-40	R | R	R | N/A	R | N/A	R | R	1 | 1	R | —
B-IGH	IGHV4-6	R | —	2 | N/A	R | N/A	R | —	2 | 2	R | —
B-IGH	IGHV4-63	R | —	R | N/A	R | N/A	R | R	— | —	R | R
B-IGH	IGHV4-65	R | —	R | N/A	R | N/A	R | —	R | —	R | R
B-IGH	IGHV4-73	— | R	R | N/A	R | N/A	R | —	— | R	R | R
B-IGH	IGHV4-92	— | —	R | N/A	R | N/A	R | —	— | —	R | —
B-IGH	IGHV6-18	1 | 1	R | N/A	R | N/A	R | —	1 | 1	1 | 1
B-IGH	IGHV6-2	R | —	R | N/A	R | N/A	R | R	R | —	R | R
B-IGH	IGHV7-45	R | R	R | N/A	R | N/A	R | R	R | R	R | R
B-IGH	IGHV7-54	R | R	1 | N/A	1 | N/A	2+R | 1	2 | 2	2+R | 2+R
B-IGH	IGHV7-66	R | —	R | N/A	R | N/A	R | R	— | —	— | —
B-IGH	orf-IGHV1-99	R | —	R | N/A	— | N/A	R | —	— | —	R | —
B-IGH	orf-IGHV3-14	1 | 1	R | N/A	R | N/A	R | R	R | R	R | R
B-IGH	orf-IGHV3-4	R | —	— | N/A	R | N/A	R | R	— | —	R | —
B-IGH	orf-IGHV3-86	R | R	R | N/A	R | N/A	R | R	R | —	R | R
